# Supplementary material for: Preadipocyte IL-13/IL-13Rα1 signaling regulates beige adipogenesis through modulation of PPARγ activity
Source: J Clin Invest. 2025 Apr 8;135(11):e169152. doi: 10.1172/JCI169152 (PMC12126228; doi:10.1172/JCI169152)
Supplement: Supplemental data set 1 [file jci-135-169152-s155.xlsx]

## Sheet: Genes Upregulated by IL-13
Name	Chromosome	Region	Identifier	group7_vs_group8 - Fold change	group7_vs_group8 - Log fold change	group7_vs_group8 - P-value	group7_vs_group8 - FDR p-value	41-WT_B6_Day_6_S25_R1_001 trimmed (GE) - Total counts	41-WT_B6_Day_6_S25_R1_001 trimmed (GE) - RPKM	41-WT_B6_Day_6_S25_R1_001 trimmed (GE) - TPM	41-WT_B6_Day_6_S25_R1_001 trimmed (GE) - CPM	42-WT_B6_Day_6_S26_R1_001 trimmed (GE) - Total counts	42-WT_B6_Day_6_S26_R1_001 trimmed (GE) - RPKM	42-WT_B6_Day_6_S26_R1_001 trimmed (GE) - TPM	42-WT_B6_Day_6_S26_R1_001 trimmed (GE) - CPM	43-WT_B6_Day_6_S27_R1_001 trimmed (GE) - Total counts	43-WT_B6_Day_6_S27_R1_001 trimmed (GE) - RPKM	43-WT_B6_Day_6_S27_R1_001 trimmed (GE) - TPM	43-WT_B6_Day_6_S27_R1_001 trimmed (GE) - CPM	44-WT_B6_Day_6_S28_R1_001 trimmed (GE) - Total counts	44-WT_B6_Day_6_S28_R1_001 trimmed (GE) - RPKM	44-WT_B6_Day_6_S28_R1_001 trimmed (GE) - TPM	44-WT_B6_Day_6_S28_R1_001 trimmed (GE) - CPM	45-WT_B6_Day_6_IL13_Pre_S29_R1_001 trimmed (GE) - Total counts	45-WT_B6_Day_6_IL13_Pre_S29_R1_001 trimmed (GE) - RPKM	45-WT_B6_Day_6_IL13_Pre_S29_R1_001 trimmed (GE) - TPM	45-WT_B6_Day_6_IL13_Pre_S29_R1_001 trimmed (GE) - CPM	46-WT_B6_Day_6_IL13_Pre_S30_R1_001 trimmed (GE) - Total counts	46-WT_B6_Day_6_IL13_Pre_S30_R1_001 trimmed (GE) - RPKM	46-WT_B6_Day_6_IL13_Pre_S30_R1_001 trimmed (GE) - TPM	46-WT_B6_Day_6_IL13_Pre_S30_R1_001 trimmed (GE) - CPM	47-WT_B6_Day_6_IL13_Pre_S31_R1_001 trimmed (GE) - Total counts	47-WT_B6_Day_6_IL13_Pre_S31_R1_001 trimmed (GE) - RPKM	47-WT_B6_Day_6_IL13_Pre_S31_R1_001 trimmed (GE) - TPM	47-WT_B6_Day_6_IL13_Pre_S31_R1_001 trimmed (GE) - CPM	48-WT_B6_Day_6_IL13_Pre_S32_R1_001 trimmed (GE) - Total counts	48-WT_B6_Day_6_IL13_Pre_S32_R1_001 trimmed (GE) - RPKM	48-WT_B6_Day_6_IL13_Pre_S32_R1_001 trimmed (GE) - TPM	48-WT_B6_Day_6_IL13_Pre_S32_R1_001 trimmed (GE) - CPM
Gm26510	17	complement(70874349..70924996)	ENSMUSG00000097154	-187.048	-7.54726	0.000553188	0.0372928	0	0	0	0	0	0	0	0	0	0	0	0	0	0	0	0	2	0.0628324	0.207478	0.121036	1	0.0317005	0.103697	0.0607769	64	2.10022	6.51134	4.15556	18	0.526372	1.67074	1.02597
AY036118	17	complement(39847113..39848035)	ENSMUSG00000105361	-178.353	-7.47859	0.000706822	0.0433374	0	0	0	0	0	0	0	0	0	0	0	0	0	0	0	0	0	0	0	0	0	0	0	0	42	2.6983	8.36559	2.72709	42	2.40451	7.63205	2.39393
Gm47428	13	complement(74404183..74406737)	ENSMUSG00000113311	-153.948	-7.2663	0.000922457	0.0518647	0	0	0	0	0	0	0	0	0	0	0	0	0	0	0	0	1	0.0858836	0.283596	0.0605181	1	0.0866609	0.28348	0.0607769	52	4.66493	14.4627	3.37639	16	1.27908	4.05987	0.911973
Gm20412	2	158117154..158117905	ENSMUSG00000092283	-77.9248	-6.28401	0.00467044	0.153912	0	0	0	0	0	0	0	0	0	0	0	0	0	0	0	0	0	0	0	0	0	0	0	0	28	2.623	8.13211	1.81806	7	0.58435	1.85476	0.398988
Gm48795	13	complement(62813969..62815523)	ENSMUSG00000114117	-31.8307	-4.99235	3.25975e-05	0.00450533	0	0	0	0	2	0.0966585	0.329883	0.115757	0	0	0	0	0	0	0	0	2	0.0977933	0.322923	0.121036	0	0	0	0	56	2.86022	8.86757	3.63612	14	0.637198	2.0225	0.797977
Gm14288	2	complement(175789357..175801093)	ENSMUSG00000078889	-21.2847	-4.41175	0.000619665	0.0398253	0	0	0	0	0	0	0	0	0	0	0	0	3	0.0475527	0.158448	0.169705	0	0	0	0	69	1.14966	3.76069	4.19361	0	0	0	0	0	0	0	0
Gm26619	13	97751112..97760965	ENSMUSG00000097346	-21.0787	-4.39772	1.42444e-07	4.97654e-05	2	0.113196	0.392883	0.125248	2	0.104586	0.356938	0.115757	3	0.174413	0.578905	0.192369	2	0.101576	0.338456	0.113137	5	0.264534	0.873517	0.30259	1	0.0533857	0.174632	0.0607769	149	8.23436	25.5291	9.67467	32	1.5759	5.002	1.82395
Gm20721	2	complement(174330319..174346712)	ENSMUSG00000090625	-19.9336	-4.31713	3.31028e-07	0.000103634	2	0.0818458	0.284072	0.125248	3	0.11343	0.387123	0.173636	0	0	0	0	2	0.073444	0.24472	0.113137	4	0.153016	0.505274	0.242072	2	0.0772006	0.252534	0.121554	96	3.83602	11.8929	6.23334	36	1.28188	4.06876	2.05194
Gm47162	9	123307084..123307983	ENSMUSG00000111371	-19.875	-4.31288	0.000517104	0.0356155	1	0.13586	0.471547	0.0626238	0	0	0	0	0	0	0	0	1	0.121914	0.406223	0.0565683	0	0	0	0	0	0	0	0	39	5.17369	16.0401	2.5323	6	0.709288	2.25132	0.34199
Gm26825	5	5781530..5783636	ENSMUSG00000097554	-19.1166	-4.25676	6.19728e-11	5.95587e-08	11	0.329726	1.14442	0.688862	8	0.221561	0.756158	0.463029	12	0.369487	1.22639	0.769476	10	0.26898	0.896258	0.565683	25	0.700506	2.31314	1.51295	12	0.339287	1.10985	0.729323	576	16.8588	52.2675	37.4001	132	3.44281	10.9277	7.52378
CT010467.1	17	complement(39846353..39848827)	ENSMUSG00000106106	-16.9864	-4.0863	7.54958e-11	7.08723e-08	8	0.262757	0.911981	0.500991	6	0.182078	0.621407	0.347272	18	0.607286	2.01568	1.15421	14	0.412621	1.37488	0.791957	23	0.706159	2.3318	1.39192	14	0.433726	1.41878	0.850877	474	15.2014	47.1292	30.7771	248	7.08751	22.4962	14.1356
Olfr77	9	19916865..19929124	ENSMUSG00000051118	-11.3736	-3.50762	4.38362e-08	1.90687e-05	6	0.0377632	0.13107	0.375743	5	0.0290757	0.0992316	0.289393	6	0.0387906	0.128752	0.384738	9	0.05083	0.169369	0.509115	6	0.0353005	0.116565	0.363108	14	0.0831133	0.271875	0.850877	198	1.21682	3.77252	12.8563	64	0.350491	1.11248	3.64789
Gm47854	9	complement(51621425..51655127)	ENSMUSG00000078308	-11.2855	-3.49639	7.9834e-05	0.00898948	7	0.119782	0.415743	0.438367	0	0	0	0	5	0.0878863	0.291709	0.320615	0	0	0	0	2	0.0319916	0.105639	0.121036	1	0.0161406	0.0527981	0.0607769	108	1.80452	5.59457	7.01251	26	0.38712	1.22874	1.48196
Gm16537	15	complement(99715543..99724474)	ENSMUSG00000089671	-10.2723	-3.36069	8.19042e-07	0.000221222	3	0.259528	0.900776	0.187872	4	0.319717	1.09115	0.231515	6	0.533177	1.7697	0.384738	6	0.465773	1.55198	0.33941	9	0.727808	2.40329	0.544663	3	0.244799	0.800771	0.182331	133	11.2346	34.8308	8.63578	43	3.23676	10.2737	2.45093
Galnt2	8	124231391..124345724	ENSMUSG00000089704	-7.1289	-2.83368	5.51581e-05	0.00674381	5	0.0709127	0.246125	0.313119	1	0.0131038	0.0447214	0.0578787	10	0.145684	0.483547	0.64123	5	0.0636332	0.212029	0.282842	3	0.0397728	0.131334	0.181554	5	0.066888	0.2188	0.303885	98	1.35713	4.20754	6.36321	42	0.5183	1.64511	2.39393
Gm5148	3	complement(37714190..37724490)	ENSMUSG00000058174	-6.91832	-2.79042	3.77696e-05	0.00510074	6	0.0934062	0.324196	0.375743	2	0.0287671	0.0981785	0.115757	6	0.0959473	0.318464	0.384738	1	0.0139696	0.0465475	0.0565683	8	0.116419	0.384428	0.484145	5	0.0734208	0.24017	0.303885	71	1.07926	3.34604	4.61008	19	0.257369	0.816904	1.08297
Gm26809	6	18844220..18847360	ENSMUSG00000097815	-6.05868	-2.599	0.000634664	0.04035	6	0.122233	0.42425	0.375743	2	0.0376453	0.128478	0.115757	3	0.0627793	0.208375	0.192369	2	0.0365618	0.121826	0.113137	3	0.0571309	0.188652	0.181554	2	0.038432	0.125716	0.121554	59	1.17364	3.63864	3.83091	13	0.230441	0.731434	0.740978
Gm49164	14	73728568..73956061	ENSMUSG00000115289	-5.97439	-2.57879	0.00286208	0.11204	3	0.110753	0.384404	0.187872	2	0.0682192	0.232823	0.115757	2	0.075844	0.251738	0.128246	1	0.0331279	0.110384	0.0565683	0	0	0	0	1	0.0348224	0.113909	0.0607769	33	1.18957	3.68805	2.14271	14	0.449719	1.42743	0.797977
C230062I16Rik	7	29953621..29965711	ENSMUSG00000063623	-5.67299	-2.50411	0.000373723	0.0281697	6	0.100435	0.348591	0.375743	6	0.0927954	0.316699	0.347272	2	0.034389	0.114143	0.128246	5	0.075104	0.250251	0.282842	4	0.0625899	0.206678	0.242072	3	0.0473673	0.154945	0.182331	78	1.27488	3.95254	5.06459	17	0.247606	0.785914	0.968972
Gm45713	7	complement(45125922..45136231)	ENSMUSG00000089989	-5.66551	-2.5022	0.000222439	0.0198967	0	0	0	0	4	0.151957	0.518611	0.231515	6	0.253413	0.841117	0.384738	0	0	0	0	7	0.269048	0.88842	0.423626	30	1.1635	3.80596	1.82331	14	0.562071	1.74259	0.909029	7	0.250436	0.794897	0.398988
Gm48116	13	61709556..61711238	ENSMUSG00000113471	-5.40289	-2.43373	0.00390065	0.136837	1	0.0766788	0.266138	0.0626238	2	0.141693	0.483578	0.115757	3	0.236294	0.784299	0.192369	3	0.206422	0.68781	0.169705	4	0.286712	0.946751	0.242072	1	0.0723269	0.236591	0.0607769	39	2.92	9.05291	2.5323	3	0.200159	0.635316	0.170995
Gm22513	12	54696782..54696945	ENSMUSG00000096349	-4.16692	-2.05898	0.00216922	0.0950617	2	0.740605	2.57051	0.125248	1	0.342136	1.16767	0.0578787	0	0	0	0	4	1.32916	4.42883	0.226273	7	2.42307	8.0012	0.423626	12	4.19143	13.7108	0.729323	7	2.53103	7.84699	0.454515	4	1.28883	4.09081	0.227993
Gm20517	17	47611589..47683861	ENSMUSG00000023984	-2.83547	-1.50359	1.24165e-05	0.00211158	50	0.46751	1.62265	3.13119	12	0.103668	0.353805	0.694544	76	0.729948	2.42281	4.87335	29	0.243321	0.810758	1.64048	116	1.01389	3.34796	7.0201	176	1.55224	5.07759	10.6967	105	0.958636	2.97207	6.81772	80	0.650863	2.06588	4.55987
Rps12	10	complement(23785183..23787275)	ENSMUSG00000061983	-2.49322	-1.31801	0.000137546	0.0137629	286	8.56866	29.7403	17.9104	403	11.1556	38.0727	23.3251	452	13.9105	46.1711	28.9836	569	15.2974	50.9719	32.1874	2522	70.6322	233.234	152.627	503	14.2147	46.4984	30.5708	326	9.5369	29.5674	21.1674	881	22.9668	72.898	50.2155
Gm28539	16	18836584..18956247	ENSMUSG00000099908	-2.02881	-1.02064	0.00140293	0.0698507	175	3.56394	12.3698	10.9592	110	2.0698	7.06394	6.36666	66	1.38068	4.5827	4.23212	26	0.475145	1.58321	1.47078	233	4.43568	14.647	14.1007	148	2.84301	9.2999	8.99498	137	2.72431	8.44621	8.8955	251	4.4478	14.1176	14.3066
Rn7s1	12	69159295..69159594	ENSMUSG00000099021	-2.00732	-1.00527	0.0054696	0.170076	50	10.1216	35.1303	3.13119	12	2.24441	7.65988	0.694544	82	17.051	56.595	5.25809	57	10.3541	34.5006	3.2244	48	9.08305	29.9931	2.90487	155	29.5962	96.8132	9.42042	74	14.627	45.3481	4.80487	129	22.722	72.121	7.35278
Gm15441	3	complement(96555765..96566801)	ENSMUSG00000074398	-1.98794	-0.991274	0.00783478	0.216383	11	0.398583	1.38341	0.688862	13	0.435223	1.48536	0.752423	13	0.483868	1.60603	0.833599	12	0.390182	1.30011	0.67882	15	0.508076	1.67772	0.907771	18	0.61521	2.01244	1.09398	40	1.41524	4.38768	2.59723	22	0.693629	2.20162	1.25396
Tmem254a	14	complement(25923300..25927672)	ENSMUSG00000072676	-1.98154	-0.986623	0.00223364	0.0964698	25	0.590985	2.0512	1.5656	30	0.655239	2.23624	1.73636	14	0.339955	1.12836	0.897722	14	0.296978	0.989547	0.791957	38	0.839713	2.77281	2.29969	48	1.07029	3.50107	2.91729	50	1.15412	3.57812	3.24653	24	0.493658	1.5669	1.36796
Cd74	18	60803848..60812646	ENSMUSG00000024610	-1.9579	-0.969304	1.04335e-09	7.30784e-07	93	4.00557	13.9026	5.82402	148	5.88959	20.1004	8.56605	110	4.86666	16.1532	7.05353	130	5.0244	16.7416	7.35388	170	6.84449	22.6012	10.2881	280	11.3753	37.2103	17.0175	218	9.16813	28.4241	14.1549	252	9.44409	29.9761	14.3636
Crtac1	19	complement(42283037..42431783)	ENSMUSG00000042401	-1.92246	-0.942954	4.98762e-05	0.00625636	27	0.626796	2.1755	1.69084	31	0.664915	2.26927	1.79424	46	1.09693	3.64087	2.94966	25	0.52079	1.7353	1.41421	58	1.25864	4.15615	3.51005	61	1.33572	4.36934	3.70739	56	1.26939	3.93549	3.63612	69	1.39377	4.4239	3.93288
Rn7sk	9	complement(78175303..78175633)	ENSMUSG00000065037	-1.76596	-0.820449	0.00135751	0.0680814	96	17.6134	61.133	6.01189	49	8.30636	28.3485	2.83606	161	30.3428	100.712	10.3238	117	19.2627	64.1845	6.6185	113	19.3804	63.9958	6.83854	193	33.4006	109.258	11.7299	188	33.6801	104.419	12.207	251	40.0705	127.186	14.3066
Gm27029	11	complement(101406664..101424796)	ENSMUSG00000097239	-1.68638	-0.753928	0.00458904	0.152201	106	3.09636	10.7469	6.63813	68	1.83526	6.26349	3.93575	155	4.65087	15.437	9.93907	48	1.25819	4.19237	2.71528	134	3.659	12.0823	8.10942	219	6.03413	19.7385	13.3101	150	4.27839	13.2643	9.7396	134	3.40588	10.8105	7.63778
Gm10358	8	complement(75405340..75406589)	ENSMUSG00000110469	-1.68023	-0.748657	1.46517e-05	0.00243165	90	4.37253	15.1763	5.63615	69	3.09729	10.5706	3.99363	101	5.04044	16.73	6.47643	106	4.62121	15.3981	5.99624	136	6.17647	20.3953	8.23046	169	7.74464	25.3338	10.2713	159	7.54276	23.3849	10.324	139	5.87602	18.6508	7.92277
Gm42418	17	39846958..39848788	ENSMUSG00000098178	-1.62652	-0.701786	0.00767523	0.213733	22932	760.596	2639.89	1436.09	15588	477.688	1630.29	902.213	51845	1766.35	5862.79	3324.46	36090	1074.13	3579.08	2041.55	38545	1195.06	3946.21	2332.67	52202	1633.14	5342.23	3172.68	32918	1066.08	3305.17	2137.39	84124	2427.79	7705.93	4794.93
Timm23	14	complement(32180162..32201898)	ENSMUSG00000013701	-1.62238	-0.698111	0.000291296	0.0244175	593	20.1639	69.9852	37.1359	884	27.7724	94.7835	51.1648	821	28.676	95.1803	52.645	910	27.7664	92.5193	51.4772	773	24.5702	81.1333	46.7805	946	30.3413	99.2507	57.495	2044	67.8645	210.401	132.718	1245	36.8355	116.918	70.9629
Aif1l	2	31950139..31973442	ENSMUSG00000001864	-1.61862	-0.694762	1.6134e-05	0.00261382	75	1.12964	3.92079	4.69679	89	1.23855	4.22699	5.1512	78	1.20679	4.00553	5.0016	88	1.18938	3.9631	4.97801	126	1.77403	5.85802	7.62528	147	2.08844	6.83157	8.93421	121	1.77954	5.51714	7.85661	130	1.70373	5.40775	7.40978
Akr1b7	6	34412334..34423142	ENSMUSG00000052131	-1.61336	-0.690069	1.80244e-06	0.00041846	97	4.59857	15.9608	6.07451	172	7.53393	25.7123	9.95513	125	6.08721	20.2044	8.01538	139	5.91324	19.7033	7.863	211	9.35072	30.8769	12.7693	234	10.4639	34.2287	14.2218	189	8.74895	27.1245	12.2719	207	8.53886	27.1028	11.7987
Lars2	9	123366927..123462666	ENSMUSG00000035202	-1.61052	-0.687529	2.22045e-15	7.64666e-12	18635	102.056	354.217	1167	18314	92.6687	316.266	1059.99	16752	94.2392	312.795	1074.19	21573	106.018	353.257	1220.35	27408	140.313	463.325	1658.68	28830	148.928	487.165	1752.2	31653	169.265	524.773	2055.25	30441	145.059	460.426	1735.09
Krt19	11	complement(100140810..100148665)	ENSMUSG00000020911	-1.60664	-0.684047	0.000689397	0.042458	81	2.6518	9.20394	5.07253	102	3.08531	10.5298	5.90363	121	4.0691	13.506	7.75889	164	4.81793	16.0536	9.27721	127	3.88661	12.834	7.68579	263	8.12151	26.5666	15.9843	138	4.41142	13.6768	8.96043	209	5.95362	18.8971	11.9127
Pcolce2	9	95637601..95698096	ENSMUSG00000015354	-1.60196	-0.679841	0.000301997	0.0249601	61	0.800974	2.78004	3.82005	69	0.837105	2.85693	3.99363	54	0.728349	2.41751	3.46264	50	0.58914	1.96305	2.82842	92	1.12924	3.72887	5.56766	110	1.3624	4.45661	6.68546	77	0.987239	3.06075	4.99966	89	1.01685	3.22754	5.07285
Car6	4	complement(150187015..150201332)	ENSMUSG00000028972	-1.55893	-0.640557	0.000944593	0.0528933	82	2.7422	9.51767	5.13516	162	5.00543	17.0829	9.37635	118	4.05344	13.454	7.56652	177	5.3115	17.6982	10.0126	171	5.34554	17.6515	10.3486	298	9.39994	30.7485	18.1115	141	4.60412	14.2742	9.15522	209	6.08148	19.303	11.9127
Rpl10	X	74270812..74273135	ENSMUSG00000008682	-1.54903	-0.631368	0.00203862	0.0915716	825	24.4042	84.7028	51.6647	1080	29.5173	100.739	62.509	1054	32.0265	106.301	67.5857	2107	55.9288	186.358	119.189	1025	28.343	93.5914	62.031	2271	63.3655	207.278	138.024	1830	52.8574	163.874	118.823	2482	63.8839	202.771	141.47
Mir6236	9	110281287..110281409	ENSMUSG00000098973	-1.49856	-0.58358	1.10222e-05	0.00192191	3496	1726.1	5991	218.933	3123	1424.65	4862.16	180.755	3125	1584.9	5260.54	200.384	3540	1568.41	5226.02	200.252	3410	1573.84	5196.97	206.367	4638	2159.98	7065.61	281.883	5707	2751.35	8530.05	370.559	5724	2459.08	7805.27	326.258
Itih4	14	30886476..30902353	ENSMUSG00000021922	-1.47941	-0.565023	2.74921e-09	1.74786e-06	569	9.36454	32.5026	35.633	551	8.37853	28.5948	31.8912	500	8.45281	28.0562	32.0615	642	9.48132	31.5923	36.3169	842	12.9538	42.7747	50.9562	669	10.3854	33.9722	40.6598	871	13.997	43.3951	56.5546	892	12.7737	40.5445	50.8425
Ubd	17	37193892..37196095	ENSMUSG00000035186	-1.4653	-0.5512	1.2007e-08	6.20234e-06	427	27.8534	96.6743	26.7404	539	32.4849	110.867	31.1966	488	32.6985	108.531	31.292	422	24.7015	82.3067	23.8718	709	43.2323	142.757	42.9073	608	37.4092	122.371	36.9524	699	44.5216	138.031	45.3865	680	38.5956	122.505	38.7589
Slco2a1	9	102988712..103096002	ENSMUSG00000032548	-1.4584	-0.544389	0.000374232	0.0281697	118	0.529058	1.83627	7.38961	198	0.820217	2.79929	11.46	154	0.70925	2.35411	9.87495	139	0.559237	1.86341	7.863	185	0.775362	2.56032	11.1958	249	1.05304	3.44464	15.1335	228	0.998158	3.0946	14.8042	205	0.799749	2.53845	11.6847
Ndufa4l2	10	127514967..127517154	ENSMUSG00000040280	-1.45344	-0.53947	0.00246681	0.10266	87	4.82509	16.747	5.44827	143	7.32764	25.0083	8.27665	119	6.77938	22.5019	7.63064	163	8.11211	27.03	9.22064	136	7.05077	23.2823	8.23046	246	12.869	42.0964	14.9511	174	9.42277	29.2135	11.2979	167	8.059	25.5797	9.51872
Grem2	1	complement(174833785..174921819)	ENSMUSG00000050069	-1.43635	-0.522412	0.00129482	0.0663765	95	1.54054	5.34693	5.94927	109	1.63312	5.57361	6.30878	111	1.84896	6.13701	7.11766	104	1.51336	5.04259	5.88311	164	2.48601	8.20905	9.92496	168	2.5697	8.40585	10.2105	138	2.1851	6.77448	8.96043	120	1.6932	5.37431	6.8398
Cox6a2	7	complement(128205435..128206387)	ENSMUSG00000030785	-1.42955	-0.515564	0.00148155	0.0725414	155	13.8428	48.0458	9.7067	167	13.78	47.0294	9.66574	199	18.2558	60.594	12.7605	195	15.6274	52.0713	11.0308	176	14.6932	48.5182	10.6512	219	18.4485	60.3475	13.3101	301	26.2483	81.3779	19.5441	307	23.8566	75.7222	17.4985
Hid1	11	complement(115347707..115367756)	ENSMUSG00000034586	-1.4119	-0.497642	0.0096983	0.246484	68	0.898719	3.11929	4.25842	93	1.13564	3.87578	5.38272	95	1.28972	4.28079	6.09169	116	1.37573	4.584	6.56193	96	1.18603	3.9164	5.80973	155	1.93228	6.32077	9.42042	137	1.76798	5.4813	8.8955	124	1.42598	4.52616	7.06779
Cdsn	17	35552128..35557180	ENSMUSG00000039518	-1.40942	-0.495098	2.66535e-05	0.0038897	456	10.3408	35.8911	28.5565	636	13.3257	45.4788	36.8108	585	13.6271	45.2304	37.512	659	13.4102	44.6835	37.2785	643	13.6305	45.0092	38.9131	930	19.8929	65.0723	56.5225	738	16.3414	50.6634	47.9188	913	18.0152	57.1813	52.0395
Tmem205	9	complement(21921008..21927556)	ENSMUSG00000040883	-1.40068	-0.486126	0.000176739	0.016516	233	5.46543	18.9695	14.5914	245	5.30978	18.1216	14.1803	226	5.44545	18.0743	14.4918	303	6.3778	21.2512	17.1402	262	5.74488	18.9701	15.8557	363	8.03155	26.2723	22.062	378	8.65771	26.8416	24.5438	373	7.61299	24.1641	21.2604
Pltp	2	complement(164839518..164857711)	ENSMUSG00000017754	-1.39988	-0.485303	0.000293046	0.0245144	1126	26.6907	92.6386	70.5144	1425	31.2089	106.512	82.4771	1457	35.4763	117.751	93.4272	1566	33.3099	110.99	88.586	1405	31.1321	102.801	85.0279	2240	50.0834	163.83	136.14	1963	45.4344	140.861	127.459	2018	41.6218	132.11	115.023
Serpina3c	12	complement(104146382..104153870)	ENSMUSG00000066361	-1.38073	-0.465433	0.00331783	0.124346	102	2.7991	9.71519	6.38763	128	3.24542	11.0762	7.40847	93	2.62155	8.70136	5.96344	115	2.83189	9.43602	6.50536	151	3.87353	12.7908	9.13823	155	4.01213	13.1242	9.42042	159	4.26049	13.2088	10.324	126	3.00862	9.54954	7.18179
Bag1	4	complement(40936398..40948294)	ENSMUSG00000028416	-1.37954	-0.464185	1.21048e-07	4.38801e-05	3535	159.139	552.345	221.375	4170	173.447	591.952	241.354	3932	181.827	603.514	252.132	4688	189.381	631.027	265.192	5138	216.219	713.975	310.942	5417	230.023	752.438	329.229	5824	256.008	793.703	378.156	5598	219.28	696.008	319.077
Ccdc3	2	5137776..5230878	ENSMUSG00000026676	-1.37949	-0.464138	0.000853337	0.0492516	134	3.04785	10.5786	8.3916	161	3.38343	11.5472	9.31847	149	3.48123	11.5547	9.55433	185	3.7759	12.5815	10.4651	176	3.74208	12.3567	10.6512	255	5.47084	17.8959	15.4981	200	4.44183	13.7711	12.9861	218	4.31444	13.6943	12.4256
Cspg4	9	56865033..56899870	ENSMUSG00000032911	-1.37909	-0.463719	0.000856368	0.0493576	152	0.77369	2.68534	9.51882	185	0.870036	2.96932	10.7076	183	0.956823	3.17585	11.7345	191	0.872402	2.90689	10.8046	185	0.880251	2.90667	11.1958	262	1.25791	4.1148	15.9236	224	1.11331	3.4516	14.5445	292	1.29326	4.10487	16.6435
Des	1	75360329..75368579	ENSMUSG00000026208	-1.3785	-0.463095	0.000965528	0.0536296	191	3.08987	10.7244	11.9612	223	3.33314	11.3756	12.9069	194	3.22378	10.7002	12.4399	270	3.91949	13.06	15.2735	221	3.34202	11.0357	13.3745	345	5.26441	17.2206	20.968	295	4.65984	14.447	19.1545	320	4.50437	14.2971	18.2395
Hp	8	complement(109575128..109579172)	ENSMUSG00000031722	-1.36906	-0.453183	9.30789e-06	0.00166515	3188	120.552	418.413	199.645	3019	105.478	359.981	174.736	3525	136.921	454.464	226.034	3658	124.125	413.591	206.927	4070	143.867	475.062	246.309	4097	146.132	478.018	249.003	5077	187.458	581.18	329.653	4710	154.972	491.891	268.462
Nme2	11	complement(93949814..93956259)	ENSMUSG00000020857	-1.36905	-0.45318	3.3824e-07	0.000105096	1929	100.04	347.223	120.801	1993	95.4977	325.921	115.352	2108	112.298	372.734	135.171	2605	121.23	403.946	147.361	2547	123.476	407.73	154.14	2813	137.606	450.129	170.965	3025	153.183	474.917	196.415	3174	143.228	454.615	180.913
Gm45716	11	90187683..90251255	ENSMUSG00000110344	-1.36682	-0.450822	0.00172118	0.0817563	199	5.52592	19.1795	12.4621	187	4.79772	16.374	10.8233	211	6.01854	19.9765	13.53	203	5.05833	16.8547	11.4834	287	7.4498	24.5999	17.3687	195	5.10753	16.7074	11.8515	298	8.07999	25.0505	19.3493	294	7.10358	22.5472	16.7575
Ino80b	6	complement(83121765..83125431)	ENSMUSG00000030034	-1.35796	-0.441437	0.00951886	0.244499	86	3.2765	11.3722	5.38565	98	3.44969	11.7733	5.67211	100	3.91353	12.9896	6.4123	93	3.17947	10.5942	5.26086	109	3.88195	12.8186	6.59647	132	4.74363	15.5171	8.02255	145	5.39415	16.7236	9.41495	115	3.81231	12.1005	6.55481
Raet1d	10	22360552..22374139	ENSMUSG00000078452	-1.3568	-0.44021	2.80715e-05	0.00402797	207	8.72382	30.2788	12.9631	297	11.5647	39.4689	17.19	225	9.74038	32.3299	14.4277	296	11.1941	37.2993	16.7442	295	11.6217	38.3759	17.8528	377	14.9866	49.0232	22.9129	317	13.0448	40.4431	20.583	370	13.568	43.0657	21.0894
Pir	X	164269371..164373011	ENSMUSG00000031379	-1.35653	-0.439919	0.00358292	0.130819	103	1.12644	3.90969	6.45026	142	1.43484	4.89692	8.21877	121	1.3593	4.51173	7.75889	138	1.35429	4.51257	7.80643	153	1.56414	5.16493	9.25926	195	2.01155	6.58008	11.8515	154	1.64451	5.09849	9.99932	168	1.59868	5.07429	9.57572
Tnfrsf23	7	complement(143665809..143685872)	ENSMUSG00000037613	-1.35501	-0.438301	0.00943526	0.243691	82	1.2569	4.36247	5.13516	141	1.99686	6.81501	8.16089	100	1.5745	5.22602	6.4123	99	1.3617	4.53726	5.60027	142	2.03463	6.71854	8.59357	153	2.21208	7.23604	9.29887	103	1.54158	4.77938	6.68786	164	2.1873	6.94261	9.34773
Stbd1	5	92603041..92606579	ENSMUSG00000047963	-1.35211	-0.435215	0.00208189	0.0927092	298	8.14832	28.2814	18.6619	423	10.6865	36.4715	24.4827	378	10.617	35.2394	24.2385	468	11.4831	38.2622	26.474	439	11.2209	37.0525	26.5674	676	17.435	57.0325	41.0852	397	10.5995	32.8618	25.7775	564	13.4187	42.5916	32.1471
Commd1	11	complement(22896136..22982382)	ENSMUSG00000051355	-1.35206	-0.435161	5.54086e-06	0.00110616	470	4.80844	16.6892	29.4332	497	4.69791	16.0334	28.7657	531	5.58031	18.5219	34.0493	652	5.98568	19.9446	36.8826	630	6.02502	19.8952	38.1264	740	7.14106	23.3594	44.9749	731	7.30242	22.6398	47.4643	741	6.59634	20.9372	42.2358
Mfge8	7	complement(79133768..79149060)	ENSMUSG00000030605	-1.34529	-0.427921	9.13985e-05	0.00999218	4906	63.4724	220.301	307.233	5745	68.6735	234.374	332.513	5945	79.0071	262.237	381.211	6502	75.4856	251.522	367.807	6063	73.3257	242.128	366.921	8067	98.445	322.027	490.287	8318	105.08	325.78	540.093	7892	88.8429	281.992	449.831
Enpp1	10	complement(24637914..24712159)	ENSMUSG00000037370	-1.34047	-0.422741	0.00654906	0.192291	121	0.716416	2.48655	7.57749	179	0.979208	3.34191	10.3603	143	0.869707	2.8867	9.16959	126	0.669438	2.23061	7.12761	175	0.968566	3.1983	10.5907	238	1.32917	4.34791	14.4649	159	0.919221	2.84987	10.324	176	0.906716	2.87797	10.0317
Gbp2	3	142620602..142638008	ENSMUSG00000028270	-1.33734	-0.41937	0.000408682	0.0299462	364	8.786	30.4946	22.7951	397	8.85365	30.2164	22.9778	387	9.59528	31.8483	24.8156	355	7.68914	25.6207	20.0818	527	11.8908	39.2646	31.893	464	10.5641	34.5566	28.2005	544	12.8213	39.75	35.3223	432	9.07302	28.7983	24.6233
Lgals1	15	78926725..78930465	ENSMUSG00000068220	-1.33683	-0.418811	1.35095e-06	0.000338351	19878	1336.86	4640	1244.84	22752	1413.76	4824.96	1316.86	22676	1566.52	5199.53	1454.05	25125	1516.28	5052.32	1421.28	27301	1716.34	5667.5	1652.2	29754	1887.48	6174.21	1808.36	31745	2084.64	6463.03	2061.22	29252	1711.77	5433.27	1667.32
Fcgrt	7	complement(45092990..45103851)	ENSMUSG00000003420	-1.33633	-0.418274	0.00031849	0.0257412	1002	28.9491	100.477	62.7491	1185	31.6321	107.956	68.5862	1222	36.2657	120.372	78.3583	1316	34.118	113.683	74.4439	1186	32.0305	105.768	71.7744	1628	44.3656	145.126	98.9448	1717	48.4374	150.171	111.486	1635	41.1021	130.46	93.1923
Dohh	10	81384428..81388352	ENSMUSG00000078440	-1.32809	-0.409357	0.00546842	0.170076	370	10.9717	38.0807	23.1708	379	10.3837	35.4382	21.936	461	14.042	46.6076	29.5607	432	11.4951	38.3024	24.4375	399	11.06	36.5211	24.1467	495	13.8452	45.2897	30.0846	679	19.66	60.9521	44.0879	558	14.3974	45.6981	31.8051
Dbndd2	2	164486106..164493319	ENSMUSG00000017734	-1.32759	-0.408813	0.00149055	0.0728957	140	1.93715	6.7235	8.76734	152	1.94321	6.63193	8.79756	129	1.8335	6.08569	8.27187	189	2.34669	7.81932	10.6914	187	2.41873	7.98688	11.3169	207	2.70165	8.83749	12.5808	180	2.43193	7.53973	11.6875	220	2.64872	8.40718	12.5396
Mvp	7	complement(126986860..127014621)	ENSMUSG00000030681	-1.32246	-0.403227	0.00234409	0.0992514	561	4.46693	15.5039	35.132	743	5.4661	18.6551	43.0039	716	5.85621	19.4377	45.9121	757	5.40882	18.0225	42.8222	639	4.75618	15.7054	38.671	1032	7.75088	25.3542	62.7218	931	7.23835	22.4411	60.4504	988	6.84513	21.7268	56.3143
Psmb5	14	complement(54614119..54618022)	ENSMUSG00000022193	-1.31929	-0.399757	6.54263e-06	0.00124025	2074	140.104	486.275	129.882	2404	150.044	512.079	139.14	2326	161.401	535.717	149.15	2638	159.91	532.829	149.227	2656	167.718	553.821	160.736	3078	196.125	641.554	187.071	3315	218.659	677.911	215.245	3110	182.801	580.222	177.265
Agpat2	2	complement(26593057..26604417)	ENSMUSG00000026922	-1.31813	-0.398493	4.47728e-06	0.000918225	11082	315.965	1096.66	693.997	12460	328.232	1120.21	721.168	12538	367.203	1218.8	803.974	14855	380.061	1266.38	840.323	14594	388.961	1284.39	883.201	16269	437.528	1431.22	988.78	17344	482.851	1496.99	1126.16	17375	431.046	1368.17	990.346
Ucp1	8	83290352..83298452	ENSMUSG00000031710	-1.31556	-0.395672	0.00817328	0.222089	373	13.8461	48.0572	23.3587	627	21.5044	73.3916	36.2899	622	23.7173	78.7214	39.8845	531	17.6877	58.9364	30.0378	635	22.0344	72.7598	38.429	938	32.8431	107.434	57.0087	607	22.0013	68.211	39.4129	594	19.1859	60.8971	33.857
Irs3	5	complement(137643031..137645714)	ENSMUSG00000047182	-1.31352	-0.393438	0.00023522	0.0206819	213	5.53268	19.2029	13.3389	252	6.04781	20.6404	14.5854	226	6.03006	20.0147	14.4918	241	5.61737	18.7174	13.633	274	6.653	21.9688	16.582	310	7.59525	24.8451	18.8408	307	7.78641	24.1403	19.9337	309	6.98381	22.167	17.6125
Fmc1	6	38533502..38539449	ENSMUSG00000019689	-1.31292	-0.392783	0.000177049	0.016516	236	20.8014	72.1981	14.7792	255	20.7665	70.8734	14.7591	271	24.5362	81.4396	17.3773	295	23.3326	77.7455	16.6877	292	24.0589	79.4446	17.6713	333	27.6853	90.5626	20.2387	366	31.4996	97.6587	23.7646	368	28.2233	89.5823	20.9754
Bhlhe41	6	complement(145858243..145865558)	ENSMUSG00000030256	-1.31213	-0.391909	0.00282743	0.111625	156	1.40979	4.89314	9.76932	176	1.46955	5.0154	10.1866	145	1.34603	4.4677	9.29784	171	1.38671	4.62061	9.67319	235	1.98523	6.55541	14.2217	232	1.97762	6.46908	14.1002	184	1.62365	5.03382	11.9472	182	1.43114	4.54251	10.3737
Ndufb11	X	complement(20615326..20617619)	ENSMUSG00000031059	-1.3115	-0.391223	0.0010684	0.0572652	2105	140.788	488.651	131.823	2409	148.865	508.058	139.43	2645	181.718	603.15	169.605	2837	170.268	567.343	160.484	2599	162.492	536.564	157.286	3022	190.649	623.638	183.668	3787	247.316	766.758	245.892	3384	196.935	625.083	192.882
Ptms	6	complement(124913681..124920103)	ENSMUSG00000030122	-1.31123	-0.390926	0.000681719	0.0421107	2819	105.742	367.013	176.537	3292	114.092	389.381	190.537	3339	128.655	427.027	214.107	3604	121.31	404.213	203.872	3235	113.433	374.566	195.776	4391	155.361	508.207	266.871	4638	169.874	526.663	301.148	4453	145.34	461.317	253.814
Ephx1	1	complement(180976210..181020904)	ENSMUSG00000038776	-1.30844	-0.38785	1.48523e-05	0.00245509	1341	41.7633	144.953	83.9786	1825	52.5135	179.222	105.629	1600	51.185	169.891	102.597	2028	56.6753	188.845	114.721	1906	55.4881	183.227	115.347	2539	74.5852	243.979	154.313	2013	61.2143	189.783	130.705	2216	60.0501	190.603	126.308
Ndufa13	8	complement(69894180..69902558)	ENSMUSG00000036199	-1.30792	-0.387278	0.00584685	0.178846	1771	85.9729	298.397	110.907	1976	88.6282	302.477	114.368	2339	116.635	387.131	149.984	2419	105.375	351.116	136.839	1882	85.4031	282.009	113.895	2636	120.702	394.832	160.208	3380	160.215	496.716	219.466	2953	124.734	395.913	168.316
Ezr	17	complement(6738041..6782784)	ENSMUSG00000052397	-1.30773	-0.387068	0.000189176	0.0172576	230	4.24553	14.7355	14.4035	274	4.67301	15.9484	15.8588	290	5.49869	18.251	18.5957	338	5.59862	18.6549	19.1201	338	5.8322	19.2585	20.4551	382	6.65108	21.7566	23.2168	317	5.71356	17.7138	20.583	416	6.68153	21.2076	23.7113
Cdc42ep2	19	complement(5917556..5924816)	ENSMUSG00000045664	-1.30576	-0.384885	0.00200043	0.0903473	149	6.06889	21.064	9.33095	182	6.84914	23.3752	10.5339	157	6.5687	21.8026	10.0673	161	5.88448	19.6074	9.1075	185	7.04378	23.2592	11.1958	234	8.99007	29.4078	14.2218	198	7.87464	24.4139	12.8563	214	7.58429	24.073	12.1976
Tmem97	11	complement(78541817..78550777)	ENSMUSG00000037278	-1.30547	-0.384567	0.00153294	0.074528	1374	60.6854	210.628	86.0452	1425	58.1507	198.461	82.4771	1070	48.5443	161.126	68.6116	1350	53.5046	178.28	76.3673	1632	67.3797	222.494	98.7655	1701	70.8641	231.806	103.382	1864	80.3871	249.225	121.031	1431	54.994	174.554	81.5646
mt-Rnr1	MT	70..1024	ENSMUSG00000064337	-1.30521	-0.384277	1.06927e-05	0.00188458	5263	334.681	1161.62	329.589	6281	369.035	1259.47	363.536	6744	440.526	1462.18	432.446	7009	399.957	1332.68	396.487	8047	478.346	1579.54	486.989	6925	415.376	1358.75	420.88	8356	518.846	1608.58	542.561	9049	500.698	1589.24	515.778
Tmsb4x	X	complement(167207093..167209315)	ENSMUSG00000049775	-1.3039	-0.382833	4.61008e-05	0.00591651	613	27.1534	94.2444	38.3884	723	29.5899	100.986	41.8463	691	31.4411	104.358	44.309	711	28.2613	94.1683	40.2201	894	37.0179	122.237	54.1032	1052	43.9545	143.781	63.9373	793	34.2988	106.337	51.49	757	29.1768	92.6087	43.1477
Psme1	14	55578123..55581529	ENSMUSG00000022216	-1.30346	-0.382348	2.6903e-05	0.0038897	964	26.5022	91.9844	60.3694	1100	27.9408	95.3584	63.6666	1106	31.2332	103.668	70.9201	1355	33.4275	111.382	76.6501	1226	31.5069	104.039	74.1952	1406	36.4598	119.265	85.4523	1583	42.4941	131.745	102.785	1539	36.8147	116.852	87.7204
Anxa2	9	69453620..69491795	ENSMUSG00000032231	-1.30237	-0.38114	1.14927e-05	0.00198718	9967	162.233	563.082	624.172	12454	187.295	639.213	720.821	12504	209.065	693.92	801.794	13670	199.666	665.297	773.289	14710	223.82	739.075	890.221	16596	254.802	833.493	1008.65	14498	230.423	714.384	941.365	16198	229.411	728.165	923.259
Steap1	5	complement(5736317..5749326)	ENSMUSG00000015652	-1.30166	-0.380348	0.00923873	0.240278	110	4.85131	16.838	6.88862	142	5.78625	19.7477	8.21877	165	7.47493	24.8105	10.5803	179	7.08401	23.6043	10.1257	173	7.1322	23.5512	10.4696	206	8.56955	28.0322	12.52	184	7.92369	24.5659	11.9472	197	7.55981	23.9953	11.2287
Lrrc1	9	complement(77430823..77544870)	ENSMUSG00000032352	-1.30003	-0.378544	0.00799452	0.219226	119	0.881858	3.06077	7.45224	126	0.862708	2.94431	7.29271	113	0.860175	2.85506	7.2459	144	0.957577	3.1907	8.14584	174	1.20535	3.98017	10.5301	162	1.13238	3.70416	9.84586	145	1.04921	3.25288	9.41495	159	1.02524	3.25418	9.06273
Ddrgk1	2	complement(130653960..130664659)	ENSMUSG00000068290	-1.29989	-0.378386	0.000722131	0.0438408	707	20.6026	71.508	44.2751	820	22.0779	75.3491	47.4605	791	23.6775	78.5894	50.7213	930	24.319	81.0322	52.6086	842	22.9364	75.7383	50.9562	1034	28.4215	92.9709	62.8433	1163	33.0922	102.596	75.5144	1078	27.3338	86.759	61.4442
Mrpl52	14	54426909..54429756	ENSMUSG00000010406	-1.29911	-0.377527	0.00383054	0.136278	205	11.2259	38.9632	12.8379	253	12.8006	43.6869	14.6433	243	13.6689	45.3691	15.5819	258	12.6779	42.2436	14.5946	248	12.695	41.92	15.0085	320	16.5289	54.0683	19.4486	347	18.5542	57.5237	22.5309	301	14.3421	45.5227	17.1565
Gm49342	14	50944517..50963136	ENSMUSG00000021871	-1.29769	-0.375944	0.00677262	0.197061	170	13.7654	47.7772	10.6461	159	11.8954	40.5974	9.20271	124	10.3138	34.2331	7.95125	189	13.7328	45.7586	10.6914	238	18.0147	59.4863	14.4033	178	13.5951	44.4716	10.8183	200	15.8129	49.025	12.9861	199	14.0207	44.5026	11.3427
H2-D1	17	35262730..35267499	ENSMUSG00000073411	-1.29718	-0.375379	2.2003e-05	0.00340552	2316	54.5365	189.287	145.037	2707	58.8951	201.001	156.678	2617	63.3009	210.106	167.81	2904	61.3628	204.464	164.274	2825	62.184	205.337	170.964	3647	81.0045	264.977	221.653	3395	78.0606	242.012	220.44	3510	71.9175	228.27	200.064
Ndufc1	3	complement(51404677..51408988)	ENSMUSG00000037152	-1.2971	-0.375291	0.000308705	0.0253119	1178	47.8525	166.087	73.7709	1299	48.754	166.391	75.1844	1187	49.5298	164.397	76.114	1520	55.4067	184.618	85.9839	1421	53.9591	178.178	85.9962	1613	61.8042	202.17	98.0332	1773	70.3252	218.03	115.122	1753	61.9611	196.668	99.9181
Naa38	11	69395487..69396680	ENSMUSG00000059278	-1.29666	-0.374801	0.00245607	0.102419	380	25.9295	89.9966	23.7971	383	24.1463	82.4083	22.1675	416	29.1582	96.7807	26.6752	391	23.9413	79.7736	22.1182	423	26.9812	89.0946	25.5991	455	29.2851	95.7956	27.6535	564	37.5779	116.503	36.6209	555	32.952	104.592	31.6341
Uqcr10	11	complement(4701973..4704342)	ENSMUSG00000059534	-1.29548	-0.373487	0.0071854	0.204598	2459	255.709	887.52	153.992	2578	247.692	845.342	149.211	2980	318.318	1056.55	191.087	3468	323.613	1078.3	196.179	2527	245.643	811.135	152.929	3546	347.817	1137.76	215.515	4314	438.037	1358.05	280.111	4130	373.694	1186.13	235.403
Rplp0	5	115559467..115563727	ENSMUSG00000067274	-1.29492	-0.372859	0.0019926	0.0900919	22495	823.455	2858.07	1408.72	24732	836.479	2854.8	1431.46	25202	947.646	3145.39	1616.03	29053	954.343	3179.93	1643.48	25450	870.869	2875.69	1540.18	33519	1157.36	3785.9	2037.18	36049	1288.52	3994.81	2340.69	33150	1055.88	3351.43	1889.49
Atp6v0c	17	complement(24163866..24169702)	ENSMUSG00000024121	-1.29347	-0.371242	0.00854206	0.228776	2862	51.3617	178.267	179.229	3053	50.622	172.766	176.704	3531	65.0916	216.049	226.418	3751	60.4055	201.275	212.188	2847	47.7605	157.71	172.295	3932	66.5592	217.724	238.975	5041	88.3344	273.864	327.315	4860	75.89	240.879	277.012
Tmem120a	5	complement(135735485..135744448)	ENSMUSG00000039886	-1.29324	-0.370992	2.02998e-05	0.00316562	8607	302.139	1048.67	539.003	8476	274.908	938.225	490.58	8416	303.471	1007.27	539.659	9275	292.165	973.51	524.671	10644	349.277	1153.35	644.154	9816	325.022	1063.19	596.586	12387	424.584	1316.34	804.296	11116	339.532	1077.7	633.593
Cfb	17	complement(34856374..34862518)	ENSMUSG00000090231	-1.29229	-0.36993	0.00113545	0.0601911	159	3.41806	11.8635	9.95719	185	3.67448	12.5405	10.7076	172	3.79811	12.6065	11.0292	168	3.24079	10.7985	9.50348	198	3.97886	13.1386	11.9826	239	4.84623	15.8527	14.5257	207	4.34506	13.471	13.4406	223	4.17124	13.2398	12.7106
Psme2	14	complement(55587441..55591113)	ENSMUSG00000079197	-1.29179	-0.369368	2.68637e-05	0.0038897	3165	108.962	378.188	198.204	3649	116.069	396.13	211.199	3245	114.755	380.892	208.079	3884	119.989	399.81	219.711	4239	136.419	450.47	256.536	4397	142.785	467.07	267.236	4606	154.835	480.036	299.071	4336	129.888	412.272	247.145
Esd	14	74732297..74750765	ENSMUSG00000021996	-1.29157	-0.369126	2.85079e-05	0.00405629	2444	44.0948	153.045	153.053	3310	55.1768	188.311	191.578	2943	54.5423	181.035	188.714	3464	56.0821	186.869	195.953	3713	62.6213	206.782	224.704	4463	75.9517	248.449	271.247	3421	60.2674	186.848	222.128	3755	58.9487	187.107	214.029
Vat1	11	complement(101458745..101466230)	ENSMUSG00000034993	-1.29151	-0.369064	5.50386e-05	0.00674381	908	19.9358	69.1937	56.8625	1074	21.7869	74.3557	62.1617	1046	23.5905	78.3006	67.0727	1108	21.8297	72.7378	62.6777	1087	22.3095	73.6679	65.7831	1473	30.5053	99.7871	89.5244	1375	29.4777	91.3901	89.2797	1284	24.5297	77.8586	73.1859
Chchd10	10	75933130..75937747	ENSMUSG00000049422	-1.2913	-0.368822	0.00582068	0.178177	3502	135.032	468.671	219.309	4503	160.422	547.499	260.628	4713	186.67	619.587	302.212	5229	180.925	602.852	295.796	4025	145.076	479.056	243.585	6220	226.222	740.004	378.032	6263	235.801	731.056	406.661	6095	204.49	649.063	347.405
Rnasek	11	complement(70238124..70239842)	ENSMUSG00000093989	-1.29068	-0.368137	0.00515032	0.16448	520	35.6829	123.849	32.5644	526	33.3492	113.816	30.4442	518	36.5127	121.191	33.2157	629	38.7318	129.057	35.5815	525	33.6765	111.203	31.772	636	41.166	134.66	38.6541	846	56.6853	175.742	54.9313	751	44.841	142.328	42.8057
Atp5e	2	complement(174461072..174464105)	ENSMUSG00000016252	-1.29058	-0.368016	0.00188312	0.0872214	1612	55.7495	193.497	100.95	1718	54.896	187.353	99.4356	1728	61.387	203.753	110.805	2054	63.7435	212.397	116.191	1782	57.6096	190.232	107.843	2114	68.9613	225.582	128.482	2685	90.6699	281.105	174.339	2360	71.0176	225.414	134.516
Eif3f	7	108934417..108942951	ENSMUSG00000031029	-1.29036	-0.367778	3.90369e-05	0.00522071	1577	33.1271	114.978	98.7578	1793	34.7996	118.767	103.776	1648	35.5604	118.031	105.675	2131	40.1694	133.847	120.547	2109	41.4133	136.751	127.633	2310	45.7708	149.723	140.395	2290	46.9711	145.625	148.691	2294	41.9299	133.088	130.754
Rps6ka4	19	complement(6829085..6840601)	ENSMUSG00000024952	-1.28963	-0.366959	0.00509411	0.163189	391	7.6131	26.4237	24.4859	446	8.02346	27.383	25.8139	424	8.48023	28.1472	27.1882	399	6.97136	23.229	22.5708	399	7.26221	23.9805	24.1467	562	10.3216	33.7633	34.1566	592	11.2551	34.8944	38.439	541	9.16559	29.0921	30.8361
Cnp	11	100574904..100591729	ENSMUSG00000006782	-1.28919	-0.36646	0.00674833	0.196736	170	2.83705	9.8469	10.6461	193	2.9759	10.1563	11.1706	191	3.27423	10.8677	12.2475	206	3.08493	10.2792	11.6531	191	2.97963	9.83903	11.559	272	4.28165	14.0059	16.5313	249	4.05752	12.5796	16.1677	247	3.58669	11.3844	14.0786
Atp9a	2	complement(168634438..168742409)	ENSMUSG00000027546	-1.28889	-0.366126	0.00156785	0.0756156	529	5.42943	18.8446	33.128	609	5.77508	19.7096	35.2481	664	7.00042	23.2355	42.5777	672	6.1891	20.6224	38.0139	646	6.19787	20.466	39.0947	850	8.22891	26.9179	51.6604	854	8.55854	26.5341	55.4508	767	6.84972	21.7414	43.7177
Ftl1	7	complement(45457944..45459884)	ENSMUSG00000050708	-1.28862	-0.365822	0.0036921	0.133839	17372	787.309	2732.61	1087.9	20439	855.849	2920.9	1182.98	21673	1008.95	3348.88	1389.74	23655	962.007	3205.46	1338.12	20059	849.799	2806.12	1213.93	27074	1157.37	3785.92	1645.47	28887	1278.32	3963.2	1875.65	28646	1129.63	3585.52	1632.77
Dnlz	2	complement(26348121..26352110)	ENSMUSG00000075467	-1.28852	-0.365719	0.000460506	0.0328248	289	6.01881	20.8902	18.0983	271	5.21464	17.7969	15.6851	248	5.30544	17.6096	15.9025	280	5.23276	17.4358	15.8391	326	6.34661	20.9571	19.7289	325	6.38441	20.8843	19.7525	365	7.42247	23.012	23.6997	358	6.48745	20.5915	20.4054
Lgals3	14	47367751..47386160	ENSMUSG00000050335	-1.28842	-0.365602	0.00701496	0.201876	2034	66.4822	230.748	127.377	2887	87.1853	297.552	167.096	2680	89.9801	298.658	171.85	3155	92.5367	308.337	178.473	2538	77.5457	256.063	153.595	4486	138.305	452.416	272.645	3143	100.31	310.991	204.077	3351	95.3032	302.498	191.001
Rps20	4	complement(3831334..3835665)	ENSMUSG00000028234	-1.28702	-0.364031	3.11672e-05	0.00433666	4725	70.3302	244.104	295.898	5667	77.9355	265.984	327.999	5521	84.4141	280.184	354.023	6295	84.0806	280.161	356.098	5987	83.303	275.074	362.322	7084	99.4588	325.344	430.544	7808	113.481	351.826	506.979	6977	90.3623	286.815	397.677
Gm11808	4	complement(3973092..3973595)	ENSMUSG00000068240	-1.2857	-0.362559	0.00525087	0.166278	2655	319.915	1110.37	166.266	2392	266.301	908.851	138.446	2459	304.358	1010.21	157.679	2620	283.29	943.938	148.209	2230	251.18	829.422	134.955	3194	363.019	1187.49	194.121	3742	440.268	1364.97	242.971	3574	374.716	1189.37	203.712
Edf1	2	25557847..25562082	ENSMUSG00000015092	-1.28556	-0.362394	0.00911401	0.238529	1167	53.8128	186.775	73.082	1253	53.3836	182.191	72.522	1411	66.8342	221.833	90.4776	1430	59.1712	197.162	80.8927	1155	49.7861	164.398	69.8984	1671	72.6801	237.747	101.558	1880	84.6478	262.435	122.07	1917	76.9157	244.135	109.266
Il17rc	6	113471427..113483140	ENSMUSG00000030281	-1.28511	-0.361889	0.00337014	0.125451	878	19.9628	69.2873	54.9837	975	20.482	69.9025	56.4317	950	22.1874	73.6436	60.9169	1181	24.0955	80.2876	66.8072	935	19.8724	65.6204	56.5844	1313	28.1589	92.1117	79.8001	1407	31.2366	96.8432	91.3574	1334	26.3913	83.7675	76.0358
Atp5k	5	complement(108433244..108434448)	ENSMUSG00000050856	-1.28427	-0.360952	3.99548e-05	0.00532623	3261	321.492	1115.84	204.216	3574	325.549	1111.06	206.858	3721	376.822	1250.73	238.602	4437	392.526	1307.92	250.994	4351	400.977	1324.07	263.314	4503	418.742	1369.76	273.678	5137	494.507	1533.13	333.549	4801	411.841	1307.21	273.649
Gm49369	7	complement(142371096..142382667)	ENSMUSG00000110040	-1.28407	-0.360729	9.07939e-05	0.00997888	705	41.8518	145.26	44.1498	1009	55.3424	188.876	58.3996	933	56.8936	188.839	59.8268	1018	54.2291	180.694	57.5866	1117	61.9854	204.681	67.5987	1170	65.5141	214.306	71.109	1145	66.3702	205.768	74.3456	1167	60.2801	191.332	66.517
Mrpl54	10	complement(81264713..81266934)	ENSMUSG00000034932	-1.28396	-0.360598	0.00182314	0.0853241	763	56.1657	194.941	47.782	890	60.5311	206.585	51.512	917	69.3382	230.145	58.8008	837	55.2881	184.223	47.3477	883	60.7601	200.635	53.4375	1107	76.8632	251.43	67.28	1232	88.5524	274.54	79.9946	1055	67.5736	214.483	60.1332
Rpl38	11	114668524..114672331	ENSMUSG00000057322	-1.28296	-0.359472	5.4065e-05	0.00664951	1795	201.125	698.068	112.41	1949	201.769	688.612	112.806	2049	235.831	782.759	131.388	2421	243.42	811.088	136.952	2261	236.817	781.992	136.831	2746	290.219	949.348	166.893	2685	293.757	910.739	174.339	2602	253.68	805.196	148.31
mt-Co3	MT	8607..9390	ENSMUSG00000064358	-1.28282	-0.359316	3.31227e-05	0.00456265	36900	2858.32	9920.72	2310.82	48180	3448.21	11768.3	2788.6	39734	3161.58	10493.8	2547.86	46600	3239.14	10793	2636.08	52549	3805.05	12564.6	3180.16	48441	3539.34	11577.7	2944.09	56507	4273.95	13250.6	3669.04	57079	3847.15	12211.1	3253.41
Ndufaf3	9	complement(108565537..108567434)	ENSMUSG00000070283	-1.28226	-0.358687	0.0044584	0.149427	203	6.79235	23.575	12.7126	188	5.81197	19.8355	10.8812	207	7.11461	23.6145	13.2735	234	7.02586	23.4106	13.237	220	6.8811	22.722	13.314	284	8.96327	29.3201	17.2606	252	8.23317	25.5254	16.3625	291	8.47218	26.8912	16.5865
Gsto1	19	47854970..47864790	ENSMUSG00000025068	-1.28116	-0.357454	5.02318e-05	0.00627139	2776	85.6633	297.322	173.844	3259	92.9184	317.118	188.627	2991	94.8088	314.686	191.792	3437	95.1732	317.122	194.425	3826	110.365	364.436	231.542	3994	116.254	380.283	242.743	3876	116.789	362.083	251.671	3919	105.227	333.998	223.376
Rpl27-ps3	18	6332590..6333064	ENSMUSG00000073640	-1.27864	-0.354611	0.000762789	0.0452787	2827	361.437	1254.48	177.038	3284	387.929	1323.95	190.074	3473	456.109	1513.9	222.699	4006	459.597	1531.4	226.613	3552	424.513	1401.78	214.96	4285	516.752	1690.37	260.429	4573	570.888	1769.93	296.928	4562	507.505	1610.85	260.026
Sord	2	122234749..122265340	ENSMUSG00000027227	-1.27796	-0.353848	7.0504e-05	0.00823428	1792	46.2702	160.596	112.222	2070	49.3828	168.537	119.809	2024	53.6822	178.18	129.785	2377	55.0747	183.512	134.463	2397	57.8552	191.043	145.062	2469	60.1324	196.702	150.058	2810	70.8455	219.643	182.455	2629	59.0652	187.476	149.849
Eef2	10	81176631..81182498	ENSMUSG00000034994	-1.27754	-0.353364	0.00514431	0.16448	35553	649.555	2254.49	2226.47	39586	668.226	2280.57	2291.19	42321	794.241	2636.21	2713.75	47804	783.724	2611.41	2704.19	39090	667.6	2204.48	2365.65	52237	900.206	2944.7	3174.8	57495	1025.68	3179.93	3733.19	57431	912.986	2897.87	3273.47
Nnmt	9	complement(48591877..48605153)	ENSMUSG00000032271	-1.27669	-0.352406	0.000314373	0.0256242	396	15.2595	52.9629	24.799	411	14.6328	49.9399	23.7881	451	17.8516	59.2524	28.9195	533	18.4302	61.4106	30.1509	523	18.839	62.208	31.651	557	20.2453	66.2252	33.8527	605	22.7637	70.5745	39.2831	549	18.4075	58.4265	31.2921
Abat	16	8513429..8621568	ENSMUSG00000057880	-1.27646	-0.352146	0.000253962	0.0219102	527	4.13068	14.3368	33.0028	550	3.98305	13.5936	31.8333	515	4.14644	13.7627	33.0234	496	3.48861	11.6242	28.0579	685	5.01895	16.573	41.4549	661	4.88694	15.9859	40.1735	614	4.69918	14.5689	39.8674	656	4.47397	14.2006	37.3909
Rpl26	11	68901583..68906989	ENSMUSG00000060938	-1.27603	-0.351662	5.75405e-05	0.00699371	4590	193.039	670.005	287.443	5679	220.672	753.125	328.693	5297	228.834	759.536	339.66	6474	244.324	814.101	366.223	6385	251.018	828.886	386.408	7057	279.948	915.75	428.903	7180	294.85	914.126	466.202	6790	248.474	788.671	387.019
Rpl39	X	complement(37082520..37085402)	ENSMUSG00000079641	-1.2757	-0.351291	0.000596643	0.0392073	2732	115.7	401.573	171.088	3343	130.807	446.426	193.488	3080	133.986	444.72	197.499	4027	153.036	509.923	227.801	3630	143.704	474.524	219.681	4388	175.284	573.379	266.689	4420	182.775	566.659	286.994	3912	144.155	457.555	222.977
Acot7	4	152178134..152271855	ENSMUSG00000028937	-1.27352	-0.348818	0.00126402	0.0655402	468	13.3811	46.4434	29.308	540	14.2653	48.6857	31.2545	575	16.8877	56.053	36.8707	609	15.6251	52.0637	34.4501	569	15.2079	50.2179	34.4348	668	18.0155	58.9313	40.599	736	20.5479	63.7048	47.789	760	18.9077	60.014	43.3187
Lbhd1	19	8883732..8892627	ENSMUSG00000096740	-1.27279	-0.347998	0.00467446	0.153922	151	2.79493	9.70071	9.4562	156	2.66785	9.10501	9.02908	139	2.64281	8.77191	8.9131	172	2.85682	9.51907	9.72975	190	3.28745	10.8555	11.4984	200	3.49179	11.4221	12.1554	196	3.54236	10.9824	12.7264	185	2.97951	9.45712	10.5447
Acbd6	1	155558120..155691330	ENSMUSG00000033701	-1.27248	-0.347648	0.00452919	0.150772	498	4.68671	16.2667	31.1867	643	5.59103	19.0815	37.216	607	5.86792	19.4766	38.9227	653	5.51457	18.3749	36.9391	578	5.08484	16.7906	34.9794	723	6.41803	20.9943	43.9417	867	7.96711	24.7005	56.2949	812	6.64926	21.1051	46.2826
Gabarap	11	69991143..69994951	ENSMUSG00000018567	-1.27142	-0.346444	8.18767e-05	0.00914475	3121	102.786	356.751	195.449	3697	112.494	383.929	213.978	3422	115.765	384.242	219.429	3978	117.561	391.721	225.029	4152	127.823	422.083	251.271	4514	140.225	458.696	274.347	4583	147.378	456.918	297.577	4401	126.116	400.298	250.85
Ppp1r14b	19	6975048..6977324	ENSMUSG00000056612	-1.27141	-0.346432	0.000159884	0.0153299	961	63.5051	220.415	60.1815	920	56.1713	191.705	53.2484	1005	68.2194	226.431	64.4436	1064	63.0937	210.232	60.1887	1070	66.0967	218.258	64.7543	1189	74.1124	242.432	72.2638	1363	87.9475	272.665	88.5005	1296	74.5192	236.528	73.8698
Akr1b3	6	complement(34302434..34317478)	ENSMUSG00000001642	-1.27122	-0.346215	9.44933e-05	0.0103033	2226	16.1241	55.9637	139.401	2425	16.2294	55.3889	140.356	2377	17.6862	58.7034	152.42	2562	16.6528	55.4882	144.928	2786	18.8643	62.2918	168.603	3039	20.7637	67.9209	184.701	3065	21.6782	67.2091	199.012	3045	19.1918	60.9157	173.56
Shisa5	9	109038565..109057777	ENSMUSG00000025647	-1.26964	-0.344424	0.000224067	0.019956	696	12.8201	44.4962	43.5862	726	12.3555	42.1677	42.0199	758	14.3419	47.6032	48.6053	852	14.0825	46.9238	48.1962	844	14.5323	47.9871	51.0773	960	16.6793	54.5602	58.3458	945	16.9964	52.6941	61.3595	1024	16.4119	52.0924	58.3663
Cavin3	7	complement(105480083..105482300)	ENSMUSG00000037060	-1.26934	-0.344077	0.000360905	0.0278671	431	15.7488	54.6612	26.9909	540	18.2308	62.2193	31.2545	535	20.0808	66.6512	34.3058	545	17.87	59.544	30.8297	544	18.5814	61.3577	32.9218	673	23.1958	75.8766	40.9029	678	24.1903	74.9976	44.023	651	20.698	65.6967	37.1059
Ctsd	7	complement(142375911..142388038)	ENSMUSG00000007891	-1.26817	-0.342744	8.02742e-05	0.00901141	10704	276.499	959.679	670.326	11026	263.153	898.106	638.17	11342	300.95	998.901	727.283	12666	293.594	978.271	716.495	13186	318.399	1051.38	797.991	13539	329.882	1079.09	822.859	15299	385.881	1196.35	993.374	14710	330.627	1049.43	838.445
Pakap	4	57568179..57896982	ENSMUSG00000089945	-1.26757	-0.342063	0.00226553	0.0969832	545	3.9141	13.5851	34.13	558	3.70264	12.6366	32.2963	529	3.90255	12.9532	33.9211	505	3.25452	10.8442	28.567	627	4.20934	13.8996	37.9448	649	4.39647	14.3815	39.4442	759	5.32256	16.5016	49.2824	614	3.83691	12.1786	34.997
Gpx3	11	54902453..54910377	ENSMUSG00000018339	-1.26706	-0.341483	0.000235981	0.0207047	1326	44.4167	154.162	83.0392	1505	46.578	158.965	87.1074	1405	48.3433	160.459	90.0928	1443	43.3739	144.524	81.6281	1521	47.6259	157.265	92.048	1855	58.6099	191.721	112.741	1865	60.9992	189.117	121.096	1799	52.4339	166.428	102.54
Mrpl48	7	complement(100545751..100608301)	ENSMUSG00000030706	-1.26675	-0.341134	0.000320515	0.0258193	535	3.98557	13.8332	33.5038	613	4.21928	14.3999	35.4796	596	4.56078	15.138	38.2173	741	4.95352	16.5054	41.9171	777	5.41089	17.8673	47.0225	738	5.18581	16.9635	44.8534	791	5.75381	17.8386	51.3602	770	4.9912	15.8424	43.8887
Fads3	19	10041548..10059671	ENSMUSG00000024664	-1.26671	-0.341083	0.000117148	0.0122126	2354	43.7313	151.783	147.417	2782	47.7512	162.969	161.019	2429	46.3522	153.85	155.755	2643	44.0598	146.81	149.51	2841	49.3364	162.914	171.932	3381	59.2455	193.8	205.487	3118	56.5594	175.352	202.454	3318	53.634	170.237	189.12
Chmp6	11	119913441..119919548	ENSMUSG00000025371	-1.26581	-0.340063	0.00600181	0.181679	313	7.81594	27.1277	19.6013	364	8.39808	28.6616	21.0678	365	9.36239	31.0753	23.4049	437	9.79215	32.628	24.7204	374	8.73011	28.8276	22.6338	451	10.6228	34.7486	27.4104	519	12.6546	39.2331	33.699	482	10.4728	33.2412	27.4732
Rnf26	9	complement(44095631..44113517)	ENSMUSG00000053128	-1.26542	-0.339614	0.00030552	0.0251006	630	10.508	36.4714	39.453	651	10.0324	34.2391	37.679	702	12.0275	39.921	45.0144	750	11.2254	37.4036	42.4263	710	11.07	36.5543	42.9678	805	12.6648	41.4285	48.9254	924	15.0486	46.6552	59.9959	949	13.7729	43.7159	54.0914
Eif6	2	complement(155819832..155826925)	ENSMUSG00000027613	-1.26536	-0.339545	0.00131947	0.0669044	673	15.1262	52.5004	42.1458	715	14.8478	50.6737	41.3833	668	15.4223	51.189	42.8342	761	15.3483	51.1413	43.0485	773	16.2407	53.6284	46.7805	787	16.6845	54.5775	47.8314	1042	22.8679	70.8976	67.6578	873	17.0729	54.1904	49.7595
Eif3c	7	complement(126546455..126566411)	ENSMUSG00000030738	-1.26517	-0.339326	9.95454e-05	0.0106298	6272	108.486	376.537	392.777	7196	115.001	392.484	416.495	7106	126.256	419.063	455.658	8204	127.337	424.294	464.087	8256	133.491	440.798	499.637	9150	149.285	488.331	556.109	8973	151.548	469.846	582.623	9224	138.825	440.638	525.753
Tapbp	17	33915899..33929288	ENSMUSG00000024308	-1.26473	-0.338829	0.00243609	0.1018	1417	26.1086	90.6182	88.738	1604	27.3061	93.1921	92.8374	1537	29.09	96.5544	98.5571	1711	28.2893	94.2617	96.7884	1568	27.0066	89.1784	94.8923	1929	33.5251	109.665	117.239	2111	37.9791	117.747	137.069	2143	34.3569	109.051	122.147
Krtcap2	3	89245966..89249906	ENSMUSG00000042747	-1.26391	-0.337899	0.00420784	0.14371	555	22.1452	76.8619	34.7562	709	26.1381	89.2059	41.036	709	29.0596	96.4533	45.4632	745	26.6748	88.8821	42.1434	674	25.1395	83.013	40.7892	859	32.3298	105.755	52.2074	939	36.5843	113.423	60.9699	882	30.6219	97.1958	50.2725
Ctsz	2	complement(174427493..174439039)	ENSMUSG00000016256	-1.26391	-0.337889	0.000147168	0.0144116	1683	70.9285	246.18	105.396	2176	84.73	289.173	125.944	2100	90.9102	301.745	134.658	2385	90.1954	300.536	134.915	2181	85.9218	283.722	131.99	2822	112.181	366.959	171.512	2661	109.503	339.492	172.78	2629	96.4063	305.999	149.849
Rpl24	16	55966275..55971435	ENSMUSG00000098274	-1.26324	-0.33713	0.000114178	0.0119757	5075	299.226	1038.56	317.816	5659	308.28	1052.12	327.535	5438	329.351	1093.17	348.701	6953	367.871	1225.77	393.32	6758	372.471	1229.93	408.981	7434	413.438	1352.41	451.816	7099	408.699	1267.09	460.943	7231	370.971	1177.48	412.155
Acy3	19	3986661..3990007	ENSMUSG00000024866	-1.26321	-0.337093	0.000573801	0.0381841	398	16.0601	55.7416	24.9243	472	17.5974	60.0576	27.3187	429	17.7819	59.021	27.5088	488	17.6703	58.8784	27.6053	448	16.8987	55.8011	27.1121	554	21.0862	68.9759	33.6704	600	23.6406	73.2932	38.9584	604	21.207	67.3122	34.427
Fth1	19	9982703..9985092	ENSMUSG00000024661	-1.26231	-0.336066	0.000104369	0.0110591	28568	2003.38	6953.36	1789.04	32495	2105.43	7185.56	1880.77	30673	2209.51	7333.71	1966.85	34450	2167.86	7223.44	1948.78	36786	2411.44	7962.8	2226.22	38540	2549.29	8339.07	2342.34	40515	2774.22	8600.96	2630.67	39868	2432.68	7721.47	2272.41
Ndufb9	15	58933756..58939488	ENSMUSG00000022354	-1.26156	-0.335213	0.000123575	0.0127669	5377	316.725	1099.29	336.728	6163	335.41	1144.71	356.706	5944	359.648	1193.73	381.147	7175	379.248	1263.68	405.878	6845	376.9	1244.56	414.246	7489	416.093	1361.1	455.158	8151	468.809	1453.45	529.25	7868	403.259	1279.97	448.463
Mrps34	17	24895116..24897502	ENSMUSG00000038880	-1.26094	-0.334501	0.00315043	0.119661	492	14.4762	50.2445	30.8109	629	17.0995	58.3584	36.4057	583	17.6204	58.485	37.3837	669	17.6635	58.8558	37.8442	606	16.6677	55.0382	36.674	708	19.6494	64.2758	43.0301	844	24.248	75.1764	54.8015	757	19.3805	61.5148	43.1477
Rab5if	2	156863128..156873563	ENSMUSG00000027637	-1.26013	-0.333576	0.00017939	0.0166453	1889	39.9576	138.686	118.296	2070	40.4557	138.07	119.809	1919	41.6965	138.397	123.052	2405	45.6501	152.109	136.047	2438	48.2072	159.185	147.543	2365	47.187	154.355	143.737	2689	55.5394	172.189	174.599	2703	49.7498	157.909	154.066
Srxn1	2	152105516..152111376	ENSMUSG00000032802	-1.25951	-0.332865	0.000234104	0.0206277	1158	24.9379	86.555	72.5184	1453	28.9107	98.6685	84.0977	1284	28.4036	94.276	82.334	1393	26.9192	89.6963	78.7997	1658	33.377	110.214	100.339	1833	37.2339	121.797	111.404	1470	30.9109	95.8334	95.4481	1561	29.2504	92.8426	88.9744
Pfdn1	18	complement(36403679..36454495)	ENSMUSG00000024346	-1.2575	-0.330556	0.000555908	0.0372936	483	27.2353	94.5288	30.2473	571	29.7483	101.527	33.0487	529	30.6406	101.701	33.9211	646	32.6871	108.915	36.5431	654	34.4726	113.832	39.5788	692	36.8057	120.397	42.0576	709	39.0368	121.026	46.0358	684	33.5598	106.521	38.9869
B230118H07Rik	2	complement(101560781..101649532)	ENSMUSG00000027165	-1.25721	-0.330221	0.00108083	0.0578566	325	4.6018	15.972	20.3527	342	4.47417	15.2698	19.7945	323	4.6979	15.5931	20.7117	391	4.96799	16.5536	22.1182	396	5.24144	17.3077	23.9652	444	5.92996	19.3977	26.9849	447	6.18009	19.1602	29.024	411	5.06366	16.0723	23.4263
Rpsa	9	120127689..120132369	ENSMUSG00000032518	-1.25698	-0.329959	0.00275593	0.110251	19898	381.198	1323.07	1246.09	21141	374.204	1277.11	1223.61	21649	426.026	1414.05	1388.2	24781	426.01	1419.49	1401.82	22849	409.185	1351.17	1382.78	26000	469.828	1536.87	1580.2	30225	565.393	1752.9	1962.53	28270	471.243	1495.75	1611.34
Elovl3	19	46131897..46135307	ENSMUSG00000038754	-1.25695	-0.329928	0.000149645	0.0145508	8421	342.305	1188.08	527.355	9353	351.271	1198.84	541.339	9143	381.764	1267.14	586.277	10921	398.357	1327.35	617.783	11482	436.293	1440.68	694.868	10644	408.112	1334.99	646.909	11744	466.132	1445.15	762.546	12675	448.308	1422.95	722.454
Cndp2	18	complement(84667470..84685633)	ENSMUSG00000024644	-1.25674	-0.329681	0.000285614	0.0239991	1023	29.3187	101.76	64.0642	1255	33.2319	113.416	72.6378	1167	34.3556	114.032	74.8316	1370	35.233	117.398	77.4986	1364	36.5422	120.666	82.5466	1623	43.8745	143.52	98.6409	1536	42.9837	133.263	99.7335	1377	34.3385	108.992	78.4867
Atpif1	4	complement(132530555..132533659)	ENSMUSG00000054428	-1.25642	-0.329318	0.000500882	0.0349055	568	23.9378	83.0839	35.5703	694	27.0233	92.2269	40.1678	651	28.1822	93.5411	41.7441	633	23.9387	79.765	35.8078	676	26.6314	87.9394	40.9102	842	33.4713	109.489	51.1742	834	34.3199	106.402	54.1522	777	28.4928	90.4379	44.2877
Anxa6	11	complement(54979108..55033445)	ENSMUSG00000018340	-1.25626	-0.32913	0.000179509	0.0166453	3416	70.8028	245.744	213.923	3739	71.6028	244.371	216.408	3799	80.8833	268.465	243.603	4338	80.683	268.84	245.393	4412	85.4829	282.273	267.006	4975	97.2636	318.163	302.365	4656	94.2299	292.142	302.317	4756	85.7735	272.25	271.084
Lama4	10	38965515..39110188	ENSMUSG00000019846	-1.2556	-0.328376	0.000207595	0.0188837	2442	12.2888	42.6524	152.927	2706	12.5816	42.9393	156.62	2515	13.0005	43.1507	161.269	2705	12.215	40.7009	153.017	3188	14.9967	49.5204	192.932	3392	16.1007	52.6677	206.155	3166	15.5568	48.2308	205.57	2992	13.101	41.5834	170.539
Cd320	17	33843091..33849774	ENSMUSG00000002308	-1.25512	-0.32783	0.00314262	0.119648	387	9.06727	31.4709	24.2354	362	7.83639	26.7446	20.9521	358	8.61599	28.5979	22.956	448	9.41896	31.3845	25.3426	476	10.4252	34.4249	28.8066	430	9.50295	31.0855	26.1341	537	12.2852	38.088	34.8678	463	9.43897	29.9598	26.3902
Fuca1	4	135920735..135940311	ENSMUSG00000028673	-1.2551	-0.327798	0.0003782	0.028365	857	15.8868	55.1404	53.6686	870	14.9011	50.8555	50.3545	881	16.776	55.6823	56.4924	1058	17.5996	58.6427	59.8493	1083	18.7671	61.9706	65.5411	1074	18.7796	61.4305	65.2744	1180	21.359	66.2197	76.6182	1164	18.7753	59.594	66.3461
Ndufs6	13	complement(73319838..73328542)	ENSMUSG00000021606	-1.25414	-0.326703	0.00177757	0.0837604	243	16.4335	57.0378	15.2176	283	17.6829	60.3493	16.3797	270	18.7562	62.2548	17.3132	297	18.0235	60.0555	16.8008	284	17.9537	59.2847	17.1871	318	20.285	66.3552	19.3271	371	24.4986	75.9533	24.0893	368	21.6546	68.7329	20.9754
Yipf1	4	107314363..107359823	ENSMUSG00000057375	-1.2526	-0.324927	0.0015518	0.0751794	302	2.70387	9.38464	18.9124	327	2.70501	9.23184	18.9263	288	2.64867	8.79136	18.4674	315	2.53075	8.4326	17.819	389	3.25566	10.7505	23.5415	366	3.09089	10.1107	22.2444	350	3.05978	9.48626	22.7257	409	3.18625	10.1133	23.3123
S100a11	3	93520488..93526287	ENSMUSG00000027907	-1.25236	-0.324644	0.000217274	0.0196045	3863	459.097	1593.44	241.916	4044	444.051	1515.49	234.061	3849	469.877	1559.6	246.81	4323	461.025	1536.16	244.545	4722	524.586	1732.23	285.766	4903	549.624	1797.9	297.989	5093	591.012	1832.32	330.692	4986	515.597	1636.53	284.194
Drg1	11	complement(3187360..3266415)	ENSMUSG00000020457	-1.25207	-0.324312	0.000324217	0.0259375	1311	23.0106	79.8655	82.0999	1438	23.3198	79.5875	83.2296	1353	24.3938	80.9668	86.7584	1584	24.9482	83.1288	89.6042	1777	29.1557	96.2747	107.541	1720	28.4759	93.1486	104.536	1732	29.6835	92.0281	112.46	1740	26.5737	84.3464	99.1771
Dolk	2	complement(30284231..30286334)	ENSMUSG00000075419	-1.25124	-0.323363	0.000418246	0.0305372	909	26.2373	91.0649	56.9251	1037	27.6551	94.3833	60.0202	1012	30.0049	99.591	64.8925	1122	29.0608	96.8322	63.4697	1169	31.5414	104.153	70.7456	1263	34.3861	112.482	76.7612	1321	37.2306	115.427	85.7734	1237	31.0672	98.6092	70.5069
Tmem115	9	107533945..107538673	ENSMUSG00000010045	-1.25116	-0.323262	0.00686789	0.19875	299	8.27628	28.7255	18.7245	388	9.92288	33.8655	22.4569	383	10.8898	36.1449	24.5591	413	10.2583	34.1811	23.3627	388	10.0394	33.151	23.481	458	11.9579	39.1159	27.8358	506	13.6759	42.3997	32.8549	459	11.0549	35.0889	26.1622
Ubl7	9	57910979..57929968	ENSMUSG00000055720	-1.25088	-0.322944	0.000638405	0.0404372	583	14.7399	51.1597	36.5097	677	15.8146	53.9732	39.1839	645	16.7511	55.5997	41.3593	665	15.0872	50.2714	37.6179	742	17.5365	57.9071	44.9044	787	18.7684	61.394	47.8314	784	19.3547	60.0056	50.9056	839	18.4573	58.5845	47.8216
Pgd	4	complement(149149991..149166771)	ENSMUSG00000028961	-1.25078	-0.322825	0.000218651	0.0196857	5540	52.1858	181.128	346.936	6079	52.9075	180.566	351.845	6189	59.8853	198.769	396.857	6466	54.656	182.117	365.771	6621	58.3012	192.516	400.69	7048	62.6229	204.848	428.356	8113	74.6221	231.352	526.782	7932	65.0135	206.357	452.111
Reep5	18	complement(34344889..34373415)	ENSMUSG00000005873	-1.25044	-0.322437	0.000262972	0.0225932	2636	55.3156	191.99	165.076	2831	54.8888	187.328	163.855	2684	57.8551	192.03	172.106	3149	59.2972	197.582	178.134	3271	64.1643	211.877	197.955	3347	66.2494	216.711	203.42	3701	75.834	235.109	240.308	3483	63.5966	201.859	198.525
Cox7a2	9	complement(79755361..79759878)	ENSMUSG00000032330	-1.25027	-0.322234	0.000226171	0.0200569	5317	342.054	1187.21	332.971	5877	349.322	1192.19	340.153	5485	362.462	1203.07	351.715	6533	377.138	1256.65	369.561	6794	408.569	1349.13	411.16	6835	414.755	1356.72	415.41	7503	471.31	1461.21	487.175	7209	403.536	1280.84	410.901
Zcchc17	4	complement(130315383..130359943)	ENSMUSG00000028772	-1.25017	-0.322121	0.0009618	0.0535665	430	5.72669	19.8763	26.9283	473	5.82021	19.8636	27.3766	439	6.00561	19.9336	28.15	507	6.05903	20.189	28.6801	535	6.6604	21.9933	32.3772	538	6.75837	22.1076	32.698	599	7.78942	24.1497	38.8935	591	6.84859	21.7378	33.686
Ascc1	10	60002805..60099988	ENSMUSG00000044475	-1.24996	-0.321887	0.00081178	0.0474495	423	11.7139	40.6569	26.4899	573	14.6608	50.0355	33.1645	559	15.9012	52.7787	35.8448	588	14.6116	48.6868	33.2622	599	15.506	51.2023	36.2503	714	18.6502	61.0075	43.3947	620	16.7647	51.9759	40.257	691	16.6501	52.8485	39.3858
Prdx2	8	84969587..84974834	ENSMUSG00000005161	-1.24996	-0.321887	0.000298995	0.0248112	1860	37.0351	128.542	116.48	2067	38.0262	129.779	119.635	2096	42.8695	142.291	134.402	2361	42.1848	140.562	133.558	2326	43.2934	142.959	140.765	2541	47.7232	156.109	154.434	2662	51.7549	160.456	172.845	2725	47.2112	149.851	155.32
Uxt	X	complement(20941722..20962017)	ENSMUSG00000001134	-1.24877	-0.320508	0.00135587	0.0680814	360	13.339	46.2974	22.5446	368	12.5983	42.9963	21.2994	368	14.0064	46.4894	23.5973	397	13.1999	43.9829	22.4576	438	15.1707	50.0952	26.5069	445	15.5527	50.8751	27.0457	469	16.9683	52.6069	30.4525	476	15.3464	48.7104	27.1312
Ybx3	6	complement(131364855..131388476)	ENSMUSG00000030189	-1.24855	-0.320253	0.00024825	0.0215524	5202	102.737	356.581	325.769	5610	102.367	349.365	324.699	5779	117.237	389.128	370.567	5931	105.11	350.232	335.507	6018	111.101	366.866	364.198	6610	123.135	402.792	401.735	7614	146.829	455.215	494.382	7277	125.051	396.918	414.777
Ptpmt1	2	complement(90908716..90918258)	ENSMUSG00000063235	-1.24855	-0.320249	0.00102626	0.0558028	416	6.85763	23.8016	26.0515	481	7.32602	25.0027	27.8396	427	7.23045	23.999	27.3805	533	7.88438	26.2712	30.1509	542	8.35201	27.5791	32.8008	569	8.84744	28.9412	34.5821	594	9.56115	29.6426	38.5688	561	8.04678	25.5409	31.9761
Ehd1	19	6276725..6300096	ENSMUSG00000024772	-1.24834	-0.32001	0.000296609	0.0246627	2401	39.3554	136.596	150.36	2543	38.5124	131.438	147.186	2823	47.5313	157.764	181.019	3025	44.4936	148.255	171.119	2926	44.833	148.043	177.076	3333	51.5314	168.566	202.569	3424	54.8011	169.9	222.323	3516	50.1464	159.167	200.406
Gm4737	16	complement(46152985..46155077)	ENSMUSG00000048087	-1.24803	-0.319649	0.00075611	0.0450884	619	17.9606	62.3382	38.7642	594	15.9243	54.3475	34.3799	582	17.3465	57.5757	37.3196	675	17.575	58.5608	38.1836	765	20.7493	68.5162	46.2963	715	19.5687	64.0119	43.4555	745	21.1072	65.4389	48.3733	798	20.1471	63.948	45.4847
Slc25a39	11	complement(102402985..102407946)	ENSMUSG00000018677	-1.24689	-0.318333	0.00104434	0.0564147	5534	121.944	423.246	346.56	5949	121.118	413.359	344.32	6004	135.9	451.073	384.995	6729	133.055	443.347	380.648	5893	121.386	400.828	356.633	7369	153.163	501.018	447.865	8142	175.184	543.126	528.665	8111	155.516	493.615	462.313
Rps9	7	3703993..3706897	ENSMUSG00000006333	-1.24658	-0.317973	0.00576572	0.177283	6272	151.029	524.196	392.777	6927	154.114	525.972	400.926	7339	181.53	602.528	470.599	8707	188.141	626.897	492.541	7182	161.663	533.828	434.641	9134	207.463	678.641	555.136	9765	229.599	711.83	634.048	9499	199.027	631.722	541.427
Cd151	7	141467392..141471473	ENSMUSG00000025510	-1.24617	-0.317506	0.0003716	0.0281697	1827	40.479	140.495	114.414	1990	40.7368	139.029	115.179	1942	44.1975	146.698	124.527	2051	40.7771	135.872	116.022	2154	44.6116	147.312	130.356	2474	51.703	169.128	150.362	2511	54.3227	168.417	163.041	2383	45.9403	145.817	135.827
Rps13	7	complement(116331505..116334195)	ENSMUSG00000090862	-1.24606	-0.317368	0.000343996	0.0270259	2098	47.347	164.333	131.385	2366	49.3337	168.369	136.941	2422	56.1459	186.357	155.306	2884	58.4039	194.605	163.143	2514	53.0351	175.127	152.142	2934	62.4556	204.301	178.319	3251	71.6385	222.102	211.09	3184	62.5228	198.451	181.483
Aoc3	11	101330605..101341938	ENSMUSG00000019326	-1.246	-0.317307	0.00029512	0.0245883	4117	54.106	187.792	257.822	4596	55.8067	190.461	266.01	4457	60.1678	199.706	285.796	4562	53.7996	179.263	258.065	4986	61.2531	202.263	301.743	5776	71.6005	234.215	351.047	5515	70.7706	219.411	358.093	5355	61.2354	194.365	305.226
9130401M01Rik	15	complement(58022259..58034325)	ENSMUSG00000101892	-1.24571	-0.316966	0.00732827	0.207567	1207	27.4946	95.4289	75.587	1457	30.6649	104.655	84.3292	1527	35.7303	118.594	97.9159	1676	34.2589	114.153	94.8085	1532	32.622	107.721	92.7137	1715	36.8493	120.539	104.232	1918	42.6611	132.263	124.537	1983	39.3044	124.754	113.028
Mrpl12	11	120484613..120489065	ENSMUSG00000039640	-1.24565	-0.316895	0.00270212	0.10895	2248	89.1124	309.293	140.778	2336	85.5572	291.996	135.205	2417	98.4182	326.666	154.985	2983	106.11	353.563	168.743	2498	92.5647	305.657	151.174	2939	109.892	359.472	178.623	3512	135.937	421.449	228.036	3170	109.34	347.052	180.685
Med9	11	59948206..59962205	ENSMUSG00000061650	-1.2452	-0.316383	0.00342373	0.126553	360	11.3868	39.5216	22.5446	364	10.6376	36.3047	21.0678	399	12.9637	43.0286	25.5851	432	12.2615	40.8559	24.4375	404	11.9452	39.444	24.4493	465	13.8732	45.3812	28.2613	510	15.7512	48.8335	33.1146	518	14.2563	45.2504	29.5251
Leng1	7	complement(3660098..3665840)	ENSMUSG00000078813	-1.24511	-0.31627	0.00520054	0.165063	234	6.39547	22.1975	14.654	276	6.96959	23.7863	15.9745	335	9.40498	31.2166	21.4812	302	7.40667	24.6794	17.0836	331	8.45659	27.9245	20.0315	357	9.20341	30.1057	21.6974	346	9.23369	28.6273	22.466	369	8.77528	27.8532	21.0324
Brms1	19	5041404..5049917	ENSMUSG00000080268	-1.24475	-0.31586	0.00258683	0.106484	256	11.6194	40.3289	16.0317	280	11.7421	40.0741	16.206	264	12.3085	40.8539	16.9285	277	11.2819	37.5921	15.6694	292	12.3891	40.9098	17.6713	300	12.8437	42.0135	18.2331	353	15.6445	48.5029	22.9205	369	14.573	46.2555	21.0324
Rps5	7	12922290..12926686	ENSMUSG00000012848	-1.24441	-0.315457	0.00798813	0.219196	4183	146.501	508.477	261.956	4552	147.298	502.707	263.464	4638	166.855	553.818	297.403	5251	165.026	549.877	297.04	4328	141.693	467.885	261.922	5773	190.712	623.845	350.865	6503	222.386	689.467	422.244	6006	183.027	580.938	342.332
Tpi1	6	complement(124810586..124814296)	ENSMUSG00000023456	-1.24411	-0.315115	0.000274848	0.0233478	26274	579.589	2011.65	1645.38	29736	606.064	2068.42	1721.08	30036	680.602	2259.03	1926	34708	687.042	2289.26	1963.37	32250	665.021	2195.96	1951.71	39847	829.114	2712.15	2421.78	37042	797.869	2473.64	2405.16	37719	723.99	2297.99	2149.92
Ufc1	1	complement(171288563..171295024)	ENSMUSG00000062963	-1.24403	-0.315024	0.000504726	0.0349963	1135	33.2986	115.573	71.0781	1363	36.946	126.092	78.8887	1207	36.3743	120.732	77.3965	1497	39.4105	131.318	84.6828	1382	37.9009	125.152	83.636	1582	43.7785	143.206	96.1491	1701	48.7279	151.072	110.447	1645	41.9927	133.287	93.7622
Rpl19	11	98026710..98030492	ENSMUSG00000017404	-1.24355	-0.314459	0.000300404	0.0248782	9008	535.276	1857.85	564.116	10027	550.507	1878.81	580.35	9701	592.138	1965.4	622.057	11030	588.145	1959.73	623.949	10497	583.077	1925.37	635.258	12352	692.327	2264.7	750.716	12857	745.989	2312.8	834.814	12612	652.096	2069.79	718.863
Slc27a4	2	29802634..29817522	ENSMUSG00000059316	-1.24299	-0.31382	0.000606198	0.0392651	1000	13.7646	47.7746	62.6238	1036	13.1755	44.9662	59.9623	1058	14.9592	49.6519	67.8422	1093	13.5003	44.9839	61.8292	1068	13.7419	45.3771	64.6333	1245	16.1644	52.8759	75.6673	1358	18.2519	56.5865	88.1758	1432	17.1509	54.4379	81.6216
Ehd2	7	complement(15946958..15967567)	ENSMUSG00000074364	-1.24294	-0.313757	0.000313945	0.0256242	8272	98.1354	340.611	518.024	8711	95.4828	325.87	504.181	8645	105.351	349.676	554.344	8941	95.1834	317.156	505.778	9200	102.027	336.902	556.766	10651	119.187	389.878	647.335	11190	129.625	401.878	726.574	11038	113.942	361.659	629.148
Smpd1	7	105554360..105558389	ENSMUSG00000037049	-1.24258	-0.313334	0.000801626	0.0469889	691	12.5754	43.647	43.2731	747	12.5605	42.8673	43.2354	749	14.0018	46.4741	48.0281	812	13.2605	44.1847	45.9335	774	13.1673	43.4796	46.841	913	15.6725	51.2671	55.4893	988	17.5568	54.4314	64.1515	971	15.3759	48.8041	55.3454
Tusc5	11	76679808..76698664	ENSMUSG00000046275	-1.24228	-0.312992	0.000445837	0.032154	1702	31.3028	108.646	106.586	2096	35.6169	121.556	121.314	2024	38.2376	126.917	129.785	2196	36.2423	120.761	124.224	2308	39.6799	131.027	139.676	2634	45.6945	149.473	160.086	2342	42.0584	130.394	152.068	2467	39.4794	125.31	140.615
Stx8	11	67966193..68207148	ENSMUSG00000020903	-1.24207	-0.312749	0.00223404	0.0964698	281	2.39106	8.29895	17.5973	308	2.42146	8.26413	17.8266	319	2.78825	9.25466	20.4552	360	2.74882	9.15924	20.3646	376	2.99077	9.87582	22.7548	395	3.17034	10.3706	24.0069	403	3.34836	10.381	26.1671	367	2.71725	8.6247	20.9184
Fahd1	17	complement(24848896..24850302)	ENSMUSG00000045316	-1.24205	-0.312725	0.00209322	0.0930133	278	11.9992	41.647	17.4094	353	14.0774	48.0444	20.4312	330	14.6311	48.563	21.1606	367	14.2145	47.3636	20.7606	379	15.2917	50.4947	22.9363	419	17.0587	55.8012	25.4655	399	16.816	52.1348	25.9073	419	15.7362	49.9475	23.8823
Anxa5	3	complement(36448923..36475894)	ENSMUSG00000027712	-1.24205	-0.312725	0.000356362	0.0276391	4034	137.863	478.499	252.625	4807	151.785	518.023	278.223	4805	168.68	559.875	308.111	5364	164.498	548.118	303.433	5134	164.014	541.588	310.7	5911	190.545	623.301	359.252	5892	196.616	609.571	382.571	6159	183.148	581.321	351.053
Ano10	9	complement(122175874..122294423)	ENSMUSG00000037949	-1.24191	-0.312566	0.000408703	0.0299462	2493	25.6174	88.9135	156.121	2658	25.2354	86.1251	153.842	2674	28.2248	93.6827	171.465	3050	28.1237	93.7098	172.533	3084	29.6236	97.82	186.638	3286	31.8497	104.185	199.713	3467	34.7864	107.849	225.115	3370	30.1315	95.6392	192.084
Ephx2	14	complement(66084374..66124500)	ENSMUSG00000022040	-1.24167	-0.312276	0.000331532	0.0263472	8758	214.118	743.166	548.46	10212	230.676	787.266	591.057	9268	232.751	772.538	594.292	10676	234.216	780.422	603.924	11438	261.403	863.176	692.206	11954	275.668	901.749	726.527	12153	290.118	899.458	789.102	11645	247.723	786.288	663.746
Tpt1	14	75845093..75848525	ENSMUSG00000060126	-1.24147	-0.312048	0.000316271	0.0256776	22474	573.461	1990.38	1407.41	27463	647.461	2209.7	1589.52	25697	673.539	2235.58	1647.77	32279	739.1	2462.72	1825.97	29787	710.496	2346.12	1802.65	33452	805.137	2633.72	2033.11	33529	835.386	2589.96	2177.06	33891	752.465	2388.37	1931.73
Rpn1	6	88084482..88105304	ENSMUSG00000030062	-1.24103	-0.311538	0.000387179	0.0289334	3675	49.4639	171.68	230.143	4056	50.4396	172.144	234.756	3970	54.8882	182.183	254.568	4430	53.505	178.282	250.598	4698	59.1093	195.184	284.314	4855	61.6375	201.625	295.072	5032	66.1325	205.031	326.731	5002	58.5805	185.938	285.106
Atxn10	15	85336245..85463212	ENSMUSG00000016541	-1.24049	-0.310908	0.000462426	0.0328912	1969	61.7329	214.264	123.306	2358	68.3056	233.118	136.478	2218	71.4314	237.092	142.225	2697	75.8772	252.827	152.565	2759	80.86	267.007	166.969	2905	85.9095	281.022	176.557	2678	81.9831	254.173	173.884	2869	78.2672	248.424	163.528
Prdx6	1	complement(161240112..161251219)	ENSMUSG00000026701	-1.24037	-0.310773	0.000455639	0.0326331	2149	27.1665	94.2901	134.579	2437	28.4639	97.1437	141.05	2301	29.8793	99.1743	147.547	2945	33.4074	111.315	166.594	2708	32.0005	105.669	163.883	3052	36.392	119.043	185.491	2905	35.858	111.171	188.624	3259	35.8476	113.782	185.758
Gpx4	10	80047166..80056439	ENSMUSG00000075706	-1.24036	-0.310759	0.000351344	0.0273949	9671	340.671	1182.41	605.635	10874	353.911	1207.85	629.373	10490	379.573	1259.86	672.651	12140	383.744	1278.66	686.74	11191	368.505	1216.84	677.258	13168	437.53	1431.22	800.31	14311	492.239	1526.1	929.223	13596	416.728	1322.72	774.949
Rack1	11	48800332..48806434	ENSMUSG00000020372	-1.24004	-0.310391	0.000359691	0.0278356	8644	102.549	355.928	541.321	9680	106.104	362.12	560.266	9631	117.366	389.558	617.569	11604	123.533	411.619	656.419	10230	113.449	374.62	619.1	12175	136.241	445.664	739.959	12850	148.854	461.495	834.359	12622	130.293	413.558	719.433
Tex264	9	complement(106658746..106685927)	ENSMUSG00000040813	-1.23975	-0.310052	0.000649685	0.0408649	1130	23.8777	82.8752	70.7649	1177	22.9791	78.4245	68.1232	1196	25.9598	86.1648	76.6911	1267	24.0243	80.0502	71.6721	1238	24.4537	80.7486	74.9214	1453	28.9603	94.7333	88.3089	1516	31.2792	96.9753	98.4349	1589	29.2157	92.7322	90.5703
Cops6	5	138161071..138164646	ENSMUSG00000019494	-1.23975	-0.310047	0.000449219	0.0322616	2468	59.3587	206.023	154.556	2760	61.3324	209.32	159.745	2710	66.9523	222.225	173.773	3470	74.8908	249.54	196.292	3295	74.0808	244.622	199.407	3540	80.3095	262.704	215.15	3514	82.5247	255.852	228.166	3452	72.2417	229.299	196.758
Rps4x	X	complement(102184941..102189394)	ENSMUSG00000031320	-1.23971	-0.310005	0.00036608	0.0280153	8375	311.84	1082.34	524.475	9666	332.533	1134.89	559.455	9689	370.58	1230.02	621.288	11528	385.177	1283.43	652.12	10963	381.581	1260.02	663.46	12114	425.46	1391.74	736.252	11992	435.995	1351.72	778.649	12504	405.111	1285.84	712.707
B2m	2	122147686..122153083	ENSMUSG00000060802	-1.23941	-0.309653	0.000396981	0.0292428	5408	381.89	1325.47	338.67	5858	382.202	1304.41	339.053	5308	385.026	1277.96	340.365	5650	358.022	1192.95	319.611	6562	433.161	1430.34	397.12	6872	457.73	1497.3	417.659	6658	459.08	1423.29	432.308	6902	424.087	1346.08	393.402
Rps3a1	3	complement(86137940..86142702)	ENSMUSG00000028081	-1.23886	-0.309017	0.000376291	0.0282731	10462	650.31	2257.11	655.171	12408	712.606	2432.03	718.159	11242	717.805	2382.51	720.871	13896	775.096	2582.66	786.074	13931	809.467	2672.94	843.077	15172	889.556	2909.86	922.107	14529	881.829	2733.95	943.378	14409	779.324	2473.62	821.289
Ubl5	9	20642878..20647140	ENSMUSG00000084786	-1.23879	-0.308928	0.000636901	0.04043	1384	24.2358	84.1181	86.6714	1297	20.9847	71.6181	75.0687	1256	22.5927	74.9887	80.5385	1412	22.1879	73.9313	79.8745	1516	24.816	81.9447	91.7454	1595	26.3455	86.1798	96.9392	1736	29.6834	92.0279	112.72	1639	24.9735	79.2672	93.4203
Rpl32	6	complement(115805505..115808747)	ENSMUSG00000057841	-1.23856	-0.308665	0.000394447	0.029122	7106	448.125	1555.36	445.005	8061	469.683	1602.97	466.56	8074	523.022	1735.99	517.729	9879	559.045	1862.77	558.839	9911	584.255	1929.27	599.795	10117	601.797	1968.56	614.88	10014	616.63	1911.75	650.216	10031	550.423	1747.07	571.75
Tap1	17	34187553..34197225	ENSMUSG00000037321	-1.23854	-0.308646	0.00205946	0.092008	352	3.90373	13.5491	22.0436	377	3.86296	13.1838	21.8203	347	3.95297	13.1205	22.2507	409	4.07024	13.5623	23.1365	398	4.12602	13.6245	24.0862	495	5.17805	16.9381	30.0846	438	4.74301	14.7048	28.4396	471	4.54502	14.4262	26.8462
Rpl21	5	146832890..146837032	ENSMUSG00000041453	-1.23842	-0.308499	0.000389512	0.0290028	8610	153.789	533.773	539.191	10212	168.529	575.167	591.057	10125	185.769	616.597	649.246	12158	194.869	649.315	687.758	11593	193.566	639.172	701.586	12714	214.204	700.692	772.718	12250	213.649	662.378	795.401	13215	205.384	651.901	753.233
Prkcsh	9	22002806..22014222	ENSMUSG00000003402	-1.23798	-0.307985	0.000555572	0.0372936	1775	25.2152	87.5175	111.157	1905	25.0035	85.3338	110.259	1950	28.4548	94.4461	125.04	2185	27.8532	92.8085	123.602	1974	26.2134	86.559	119.463	2318	31.06	101.602	140.881	2598	36.0368	111.725	168.69	2569	31.7546	100.791	146.429
Serpinb6a	13	complement(33917918..34002794)	ENSMUSG00000060147	-1.23759	-0.307528	0.00111787	0.0594545	582	6.53441	22.6798	36.4471	697	7.23033	24.6762	40.3414	601	6.9313	23.0061	38.5379	783	7.88869	26.2856	44.293	732	7.68255	25.3685	44.2992	951	10.0714	32.9448	57.7988	749	8.21123	25.4574	48.6331	786	7.67864	24.3724	44.8007
Atp6v1e1	6	complement(120794305..120822793)	ENSMUSG00000019210	-1.23757	-0.307508	0.000465871	0.0330792	3304	48.8201	169.446	206.909	3923	53.5573	182.784	227.058	3529	53.5633	177.785	226.29	4553	60.3693	201.154	257.556	4398	60.747	200.592	266.158	4803	66.9415	218.975	291.912	4592	66.2527	205.404	298.162	4694	60.3504	191.556	267.55
Pebp1	5	complement(117282654..117287625)	ENSMUSG00000032959	-1.23724	-0.307128	0.000477403	0.0336779	3130	107.513	373.16	196.013	3762	119.393	407.473	217.74	3571	125.998	418.209	228.983	4255	131.153	437.008	240.698	3793	121.79	402.162	229.545	4625	149.849	490.178	281.093	4738	158.912	492.676	307.641	4606	137.664	436.953	262.534
Aar2	2	156547584..156568972	ENSMUSG00000027628	-1.23668	-0.306477	0.00175733	0.0829964	421	7.07252	24.5475	26.3646	400	6.20861	21.1892	23.1515	459	7.92067	26.29	29.4325	507	7.64293	25.4667	28.6801	526	8.26017	27.2759	31.8325	542	8.58847	28.0941	32.9411	585	9.59602	29.7506	37.9844	509	7.44026	23.6158	29.0121
H2afx	9	44334694..44336077	ENSMUSG00000049932	-1.236	-0.30568	0.00234861	0.0993412	354	15.5334	53.9138	22.1688	334	13.5411	46.2139	19.3315	364	16.4068	54.4566	23.3408	395	15.5532	51.8243	22.3445	390	15.9971	52.8238	23.602	390	16.1419	52.8023	23.703	476	20.3946	63.2295	30.907	498	19.0139	60.3513	28.3852
Gss	2	complement(155563181..155592810)	ENSMUSG00000027610	-1.2358	-0.305445	0.00188478	0.0872214	416	4.27109	14.8242	26.0515	421	3.99365	13.6298	24.3669	424	4.47166	14.8421	27.1882	477	4.39464	14.6432	26.9831	459	4.40524	14.5465	27.7778	532	5.15207	16.8531	32.3333	580	5.81456	18.0269	37.6598	529	4.72585	15.0001	30.1521
Bcap31	X	complement(73686178..73716175)	ENSMUSG00000002015	-1.23572	-0.305352	0.000485025	0.0339723	4612	229.766	797.477	288.821	5127	235.995	805.419	296.744	4799	245.586	815.141	307.726	5687	254.238	847.134	321.704	6042	281.377	929.133	365.65	5896	277.063	906.312	358.341	6128	298.098	924.196	397.895	6385	276.781	878.518	363.934
Gapdh	6	complement(125161715..125166467)	ENSMUSG00000057666	-1.23559	-0.305205	0.00274919	0.110087	116684	1714.53	5950.84	7307.2	128189	1740.31	5939.47	7419.41	133996	2022.48	6712.93	8592.23	150806	1988.44	6625.61	8530.84	134685	1849.97	6108.78	8150.88	172758	2394.4	7832.43	10499.7	162653	2333.67	7235.12	10561.2	170350	2177.99	6913.06	9709.67
Tbcd	11	121451949..121617164	ENSMUSG00000039230	-1.23513	-0.30466	0.00129465	0.0663765	532	3.99063	13.8508	33.3159	696	4.82371	16.4627	40.2836	608	4.68479	15.5496	38.9868	713	4.79931	15.9916	40.3332	731	5.12576	16.9257	44.2387	811	5.73819	18.7704	49.2901	758	5.55191	17.2126	49.2174	778	5.07794	16.1177	44.3447
Rps8	4	complement(117153827..117156243)	ENSMUSG00000047675	-1.23456	-0.303992	0.000483383	0.0339147	6850	241.018	836.532	428.973	7926	257.665	879.378	458.746	8183	295.753	981.651	524.719	9795	309.26	1030.47	554.087	8847	290.982	960.851	535.403	10169	337.491	1103.98	618.04	10255	352.321	1092.3	665.864	10212	312.643	992.347	582.067
Adipoq	16	23146536..23158028	ENSMUSG00000022878	-1.23428	-0.303665	0.000459678	0.0328248	21757	956.766	3320.76	1362.51	21797	885.616	3022.49	1261.58	21095	952.891	3162.8	1352.68	25470	1005.07	3348.94	1440.8	26219	1077.79	3558.96	1586.72	25521	1058.59	3462.8	1551.09	28174	1209.76	3750.63	1829.36	28914	1106.35	3511.62	1648.05
Serpinf1	11	complement(75409769..75422701)	ENSMUSG00000000753	-1.23388	-0.303197	0.000524731	0.035961	4838	124.548	432.285	302.974	5509	131.035	447.205	318.854	5646	149.304	495.562	362.039	6038	139.484	464.77	341.56	5939	142.921	471.94	359.417	6816	165.511	541.409	414.255	6933	174.276	540.309	450.164	6911	154.807	491.368	393.915
Mrps24	11	complement(5703983..5715680)	ENSMUSG00000020477	-1.2337	-0.302997	0.00256576	0.105924	346	14.3332	49.7479	21.6679	350	13.396	45.7189	20.2575	343	14.5955	48.4446	21.9942	412	15.3152	51.0312	23.3062	410	15.8767	52.4265	24.8124	452	17.6616	57.7735	27.4712	457	18.4853	57.3101	29.6733	433	15.6075	49.539	24.6803
Cmc1	9	complement(118064522..118150177)	ENSMUSG00000039163	-1.23362	-0.302894	0.00277573	0.110758	317	16.4682	57.1581	19.8518	313	15.0235	51.2734	18.116	322	17.183	57.0331	20.6476	419	19.5326	65.0837	23.7021	371	18.0165	59.4922	22.4522	399	19.5516	63.9562	24.25	410	20.7976	64.479	26.6216	477	21.5617	68.438	27.1882
Atp5o_2	16	complement(91925214..91931687)	ENSMUSG00000022956	-1.23329	-0.302516	0.000508674	0.0351521	8324	271.927	943.812	521.281	8879	267.995	914.633	513.905	9234	309.862	1028.48	592.112	10902	319.585	1064.88	616.708	10359	316.337	1044.57	626.907	10477	322.836	1056.04	636.76	11814	376.843	1168.33	767.091	12404	352.583	1119.12	707.007
Akr1a1	4	complement(116636510..116651680)	ENSMUSG00000028692	-1.23318	-0.30238	0.000541658	0.0367554	5126	113.2	392.897	321.01	5793	118.199	403.397	335.291	5442	123.448	409.743	348.957	6159	122.05	406.677	348.404	6223	128.463	424.197	376.604	6874	143.186	468.383	417.781	7108	153.27	475.186	461.527	6935	133.258	422.968	395.283
Sdf4	4	155992872..156013610	ENSMUSG00000029076	-1.233	-0.302176	0.000677373	0.0419676	1970	19.5646	67.9051	123.369	2228	20.4438	69.772	128.954	2135	21.78	72.2914	136.903	2456	21.8873	72.9297	138.932	2536	23.5431	77.7417	153.474	2645	24.7773	81.05	160.755	2690	26.0855	80.8732	174.663	2730	23.5909	74.8789	155.605
Ntmt1	2	30807826..30823033	ENSMUSG00000026857	-1.23259	-0.301688	0.00788194	0.217003	226	4.90525	17.0252	14.153	270	5.4145	18.479	15.6272	264	5.88591	19.5363	16.9285	240	4.67438	15.5753	13.5764	253	5.13315	16.9502	15.3111	310	6.34657	20.7605	18.8408	306	6.48511	20.1059	19.8688	341	6.43999	20.4409	19.4364
Gdi2	13	3538063..3567871	ENSMUSG00000021218	-1.23256	-0.301653	0.000559748	0.0374298	4913	28.2596	98.0839	307.671	5761	30.6167	104.491	333.439	5218	30.8304	102.331	334.594	6353	32.7912	109.262	359.379	6640	35.7024	117.893	401.84	6711	36.4108	119.105	407.874	6549	36.7821	114.036	425.231	6905	34.559	109.692	393.573
Gstp1	19	complement(4035407..4037921)	ENSMUSG00000060803	-1.23213	-0.301152	0.000631897	0.0402362	2811	225.51	782.704	176.036	3110	230.519	786.732	180.003	3206	264.195	876.906	205.578	3878	279.172	930.217	219.372	3253	243.949	805.544	196.865	4131	312.597	1022.55	251.069	4040	316.467	981.148	262.32	4235	295.622	938.32	241.388
Slc48a1	15	97778520..97792692	ENSMUSG00000081534	-1.23207	-0.301087	0.000734105	0.0442875	1786	39.4268	136.843	111.846	1989	40.5683	138.454	115.121	1935	43.8781	145.638	124.078	2238	44.3333	147.721	126.6	2251	46.4511	153.386	136.226	2566	53.4307	174.779	155.954	2353	50.7195	157.246	152.782	2411	46.3111	146.994	137.423
Vamp8	6	complement(72385223..72390703)	ENSMUSG00000050732	-1.2319	-0.300882	0.00138854	0.0692177	638	16.7657	58.1907	39.954	702	17.0443	58.17	40.6308	675	18.2205	60.4769	43.283	735	17.332	57.7511	41.5777	812	19.9465	65.8654	49.1407	800	19.8296	64.8655	48.6215	868	22.2722	69.0508	56.3598	837	19.1383	60.7462	47.7076
Mfsd5	15	102279454..102281754	ENSMUSG00000045665	-1.2319	-0.300881	0.00300031	0.115985	728	25.2059	87.4852	45.5902	699	22.3609	76.315	40.4572	747	26.5674	88.1813	47.8999	856	26.5953	88.6169	48.4225	758	24.533	81.0104	45.8727	894	29.1966	95.5063	54.3346	1001	33.8414	104.919	64.9956	1000	30.1265	95.6233	56.9983
Eef1a1	9	complement(78478449..78489151)	ENSMUSG00000037742	-1.2318	-0.300767	0.000505779	0.0350106	108011	2631.15	9132.26	6764.06	118708	2671.78	9118.43	6870.66	108378	2711.92	9001.28	6949.52	130355	2849.48	9494.63	7373.97	137279	3126.03	10322.5	8307.86	143706	3302	10801.3	8734.01	140345	3338.24	10349.6	9112.69	138870	2943.51	9342.86	7915.36
Atp5h	11	complement(115415689..115419962)	ENSMUSG00000034566	-1.23142	-0.300323	0.000596955	0.0392073	4606	190.936	662.703	288.445	5282	202.303	690.435	305.715	4999	212.864	706.531	320.551	6165	229.327	764.131	348.744	6055	234.632	774.778	366.437	6247	244.264	799.02	379.673	6498	263.018	815.438	421.919	6513	234.921	745.653	371.23
Mrpl40	16	complement(18872018..18876862)	ENSMUSG00000022706	-1.23125	-0.300118	0.00156812	0.0756156	562	19.3811	67.2682	35.1946	607	19.3407	66.0072	35.1324	595	21.0773	69.9589	38.1532	716	22.1571	73.8289	40.5029	729	23.5006	77.6013	44.1177	792	25.7627	84.2733	48.1353	761	25.6253	79.4464	49.4122	702	21.0648	66.8607	40.0128
Snf8	11	96034885..96047430	ENSMUSG00000006058	-1.23121	-0.300079	0.00162779	0.0779471	547	12.4091	43.0697	34.2552	594	12.4503	42.4913	34.3799	573	13.3525	44.3192	36.7425	672	13.6798	45.582	38.0139	704	14.9292	49.2975	42.6047	705	15.0857	49.3475	42.8477	727	16.1038	49.9269	47.2046	742	14.6465	46.4889	42.2928
Spr	6	complement(85130176..85137766)	ENSMUSG00000033735	-1.23073	-0.299519	0.00526416	0.166443	356	6.09866	21.1673	22.2941	402	6.36286	21.7156	23.2672	374	6.58132	21.8444	23.982	404	6.21048	20.6937	22.8536	372	5.95715	19.6711	22.5127	483	7.80469	25.5302	29.3552	501	8.3804	25.9819	32.5303	493	7.34868	23.3251	28.1002
Rsph3b	17	complement(6904413..6948682)	ENSMUSG00000023806	-1.23026	-0.298959	0.00130073	0.0664434	724	14.1195	49.0064	45.3397	777	14.0005	47.782	44.9717	875	17.5286	58.1802	56.1076	874	15.2951	50.9642	49.4407	893	16.2796	53.7569	54.0426	1061	19.5174	63.8441	64.4843	1011	19.252	59.6872	65.6449	952	16.1546	51.2757	54.2624
Gm2000	1	156366040..156366484	ENSMUSG00000078193	-1.2301	-0.298773	0.00074522	0.0445676	2107	287.544	998.015	131.948	2427	306.022	1044.41	140.472	2647	371.066	1231.63	169.734	2927	358.445	1194.36	165.576	2644	337.297	1113.79	160.01	3202	412.179	1348.3	194.608	3160	421.086	1305.5	205.181	3153	374.406	1188.39	179.716
Ubxn6	17	complement(56067045..56075028)	ENSMUSG00000019578	-1.23001	-0.298672	0.00399368	0.139273	488	5.21302	18.0935	30.5604	588	5.80349	19.8066	34.0327	545	5.98031	19.8496	34.947	648	6.21162	20.6975	36.6563	570	5.69188	18.7951	34.4953	730	7.35558	24.0611	44.3671	756	7.8856	24.4478	49.0876	663	6.16257	19.5603	37.7899
Ybx1	4	complement(119277981..119294604)	ENSMUSG00000028639	-1.22978	-0.298405	0.000599523	0.0392073	9518	228.378	792.659	596.054	11000	243.861	832.267	636.666	10583	260.84	865.769	678.614	11688	251.657	838.534	661.171	11967	268.414	886.327	724.22	12889	291.71	954.226	783.354	13390	313.713	972.607	869.422	13202	275.63	874.865	752.492
Ndufb8	19	complement(44548572..44555440)	ENSMUSG00000025204	-1.2297	-0.298304	0.000671203	0.0418363	3794	73.2384	254.198	237.595	4421	78.8505	269.106	255.882	4155	82.3891	273.462	266.431	4898	84.8438	282.704	277.072	4762	85.9295	283.747	288.187	5107	92.9891	304.18	310.388	5421	102.18	316.789	351.989	5453	91.5916	290.717	310.812
Atg7	6	114643097..114860614	ENSMUSG00000030314	-1.22962	-0.298218	0.00105474	0.0566803	1055	9.19485	31.9137	66.0682	1189	9.5745	32.6765	68.8178	1115	9.98215	33.1323	71.4972	1312	10.2609	34.1899	74.2177	1236	10.0698	33.2515	74.8003	1500	12.3313	40.3373	91.1654	1428	12.1524	37.6764	92.721	1451	11.0037	34.9263	82.7046
Cavin1	11	complement(100956733..100970887)	ENSMUSG00000004044	-1.22912	-0.297631	0.000609636	0.039426	11890	201.303	698.688	744.598	13437	210.191	717.353	777.716	13856	240.97	799.819	888.489	15377	233.615	778.418	869.851	14598	231.033	762.892	883.443	17084	272.824	892.446	1038.31	16439	271.761	842.545	1067.4	17542	258.42	820.241	999.865
Mrps6	16	92058270..92112227	ENSMUSG00000039680	-1.2285	-0.296903	0.00102136	0.0556898	1206	47.7755	165.82	75.5244	1333	48.79	166.514	77.1523	1358	55.2605	183.418	87.0791	1563	55.5619	185.135	88.4163	1551	57.4356	189.658	93.8635	1666	62.2526	203.637	101.254	1611	62.3156	193.198	104.603	1742	60.0461	190.59	99.2911
Phgdh	3	complement(98313170..98339990)	ENSMUSG00000053398	-1.22826	-0.296619	0.000675584	0.0419197	6210	151.702	526.53	388.894	6513	147.002	501.698	376.964	6393	160.421	532.463	409.938	7677	168.287	560.742	434.275	7015	160.191	528.966	424.534	7780	179.268	586.411	472.844	8715	207.879	644.488	565.871	8638	183.608	582.781	492.352
Eif3e	15	complement(43250058..43282719)	ENSMUSG00000022336	-1.22812	-0.296452	0.000704697	0.0432713	4361	39.4168	136.809	273.103	5418	45.2456	154.417	313.587	4794	44.5093	147.733	307.406	6019	48.818	162.664	340.485	6178	52.1981	172.363	373.881	6378	54.3757	177.87	387.635	5938	52.4058	162.474	385.558	6199	48.7524	154.743	353.333
Nomo1	7	46033698..46084212	ENSMUSG00000030835	-1.22764	-0.295885	0.00220892	0.0959869	1352	13.8319	48.0082	84.6674	1477	13.9614	47.6484	85.4868	1491	15.669	52.0079	95.6074	1600	14.6888	48.9439	90.5093	1598	15.2825	50.4643	96.7079	1771	17.0903	55.9047	107.636	1933	19.31	59.8669	125.511	1804	16.0591	50.9725	102.825
Hfe	13	complement(23702034..23710854)	ENSMUSG00000006611	-1.22749	-0.295714	0.00284635	0.111769	383	6.5116	22.6006	23.9849	405	6.36189	21.7123	23.4409	373	6.5141	21.6214	23.9179	464	7.07891	23.5873	26.2477	456	7.24711	23.9306	27.5962	492	7.89003	25.8094	29.9022	478	7.93524	24.6017	31.0369	529	7.8257	24.8392	30.1521
Capns1	7	complement(30186936..30198811)	ENSMUSG00000001794	-1.22733	-0.295518	0.000880057	0.0500252	2044	50.1136	173.935	128.003	2264	51.2853	175.03	131.037	2246	56.5641	187.745	144.02	2506	55.1335	183.708	141.76	2494	57.1587	188.743	150.932	2908	67.2501	219.985	176.739	2815	67.3901	208.93	182.78	2651	56.5539	179.505	151.103
Ebp	X	complement(8185329..8193512)	ENSMUSG00000031168	-1.22706	-0.295206	0.0018368	0.0858664	550	14.4594	50.1861	34.4431	575	13.9668	47.667	33.2802	613	16.5541	54.9457	39.3074	800	18.8729	62.8855	45.2547	692	17.0061	56.1559	41.8785	708	17.5568	57.4309	43.0301	781	20.0485	62.1567	50.7108	865	19.7871	62.8055	49.3036
Dym	18	75018772..75286966	ENSMUSG00000035765	-1.227	-0.295131	0.00174381	0.0824521	605	14.869	51.6078	37.8874	650	14.7599	50.3736	37.6211	629	15.8794	52.7064	40.3334	819	18.0622	60.1844	46.3295	752	17.2765	57.0487	45.5096	797	18.4761	60.4379	48.4392	796	19.1022	59.2228	51.6848	901	19.2677	61.1569	51.3555
Kcnk3	5	30588170..30625271	ENSMUSG00000049265	-1.22686	-0.294968	0.000870965	0.049645	2266	34.611	120.129	141.906	2425	34.2222	116.796	140.356	2429	38.11	126.493	155.755	2985	40.9127	136.323	168.856	2617	37.3653	123.384	158.376	2906	41.8672	136.954	176.618	3331	49.6789	154.02	216.284	3246	43.1401	136.929	185.017
Abhd4	14	54254188..54270637	ENSMUSG00000040997	-1.22672	-0.294802	0.000978934	0.0541559	1627	30.1333	104.587	101.889	1913	32.7353	111.721	110.722	1748	33.255	110.379	112.087	1981	32.9233	109.702	112.062	2114	36.5995	120.855	127.935	2144	37.4549	122.52	130.306	2233	40.3823	125.198	144.99	2230	35.937	114.066	127.106
Aldh1a7	19	complement(20692953..20727562)	ENSMUSG00000024747	-1.22664	-0.294707	0.000716775	0.0437529	7536	221.519	768.853	471.933	8641	234.68	800.932	500.13	7742	233.765	775.905	496.44	8755	230.933	769.482	495.256	9965	273.816	904.166	603.063	9997	277.181	906.699	607.587	9262	265.838	824.182	601.388	10036	256.69	814.749	572.035
St3gal3	4	complement(117932154..118134914)	ENSMUSG00000028538	-1.22649	-0.294533	0.00226859	0.0969832	473	10.3776	36.0187	29.6211	483	9.79092	33.4151	27.9554	523	11.7867	39.122	33.5363	598	11.7732	39.229	33.8279	553	11.3415	37.4507	33.4665	635	13.1411	42.9865	38.5933	616	13.1965	40.9132	39.9973	694	13.2487	42.052	39.5568
Actg1	11	complement(120345690..120348542)	ENSMUSG00000062825	-1.22645	-0.294487	0.0027851	0.110774	5147	117.598	408.161	322.325	6274	132.444	452.014	363.131	6362	149.312	495.592	407.951	7933	162.646	541.945	448.757	6643	141.88	468.501	402.022	7757	167.172	546.843	471.447	7321	163.327	506.366	475.357	9161	182.124	578.071	522.162
Mien1	11	complement(98437708..98438991)	ENSMUSG00000002580	-1.22627	-0.294272	0.00366031	0.133036	316	25.6902	89.166	19.7891	322	24.1868	82.5463	18.6369	348	29.0614	96.4593	22.3148	386	28.1596	93.8295	21.8354	423	32.1463	106.15	25.5991	404	30.9803	101.341	24.5539	400	31.7529	98.4438	25.9723	423	29.9225	94.9759	24.1103
Fis1	5	136953275..136966234	ENSMUSG00000019054	-1.22609	-0.294067	0.00149677	0.0731133	827	29.3019	101.702	51.7899	783	25.6326	87.4809	45.319	873	31.7732	105.46	55.9794	968	30.7769	102.55	54.7582	896	29.6762	97.9937	54.2242	1016	33.9553	111.073	61.7493	1100	38.0562	117.986	71.4237	1135	34.9916	111.065	64.6931
Rnf187	11	complement(58932288..58938916)	ENSMUSG00000020496	-1.22604	-0.294002	0.00145266	0.0717217	829	25.8311	89.6552	51.9152	853	24.5572	83.8107	49.3705	893	28.5823	94.8692	57.2619	1047	29.2749	97.5455	59.2271	1089	31.7196	104.741	65.9042	1043	30.6547	100.276	63.3903	1170	35.5973	110.363	75.9689	1036	28.0884	89.1541	59.0503
Ddx58	4	complement(40203773..40239828)	ENSMUSG00000040296	-1.2253	-0.293139	0.00406128	0.140979	310	2.67038	9.26841	19.4134	347	2.76174	9.42546	20.0839	326	2.8846	9.57445	20.9041	316	2.44263	8.13899	17.8756	393	3.16457	10.4497	23.7836	451	3.66448	11.987	27.4104	349	2.93548	9.10092	22.6608	369	2.76577	8.77871	21.0324
Mrpl20	4	155802878..155809975	ENSMUSG00000029066	-1.22519	-0.293003	0.00118517	0.0624711	1297	47.3355	164.293	81.2231	1393	46.9721	160.31	80.625	1333	49.9729	165.868	85.476	1479	48.4367	161.394	83.6646	1565	53.3916	176.304	94.7108	1506	51.8438	169.588	91.53	1804	64.2875	199.311	117.135	1717	54.525	173.065	97.8661
Btf3	13	complement(98309896..98317006)	ENSMUSG00000021660	-1.22484	-0.292594	0.000866871	0.0495483	3420	119.434	414.533	214.174	3915	126.321	431.116	226.595	3743	134.27	445.662	240.012	4446	139.325	464.24	251.503	4352	142.069	469.127	263.375	4668	153.765	502.985	283.707	4754	162.107	502.584	308.68	4807	146.067	463.626	273.991
Lgals3bp	11	complement(118392751..118402092)	ENSMUSG00000033880	-1.2246	-0.292316	0.000815053	0.0475735	6092	129.949	451.03	381.504	6033	118.902	405.796	349.182	6054	132.652	440.292	388.201	6726	128.745	428.985	380.479	6803	135.651	447.934	411.704	7060	142.05	464.666	429.085	7906	164.669	510.526	513.342	8108	150.489	477.661	462.142
Retsat	6	72598475..72608425	ENSMUSG00000056666	-1.2246	-0.292308	0.000799947	0.0469571	6861	117.802	408.87	429.662	7219	114.521	390.845	417.826	7088	125.01	414.929	454.504	8397	129.375	431.084	475.004	8622	138.384	456.956	521.787	7985	129.32	423.023	485.304	9332	156.453	485.052	605.933	9473	141.524	449.206	539.945
Fam234a	17	complement(26211822..26244223)	ENSMUSG00000024187	-1.22413	-0.291754	0.00162274	0.0777954	793	12.0971	41.9869	49.6607	857	12.079	41.2241	49.602	851	13.3351	44.2612	54.5687	984	13.4699	44.8823	55.6632	946	13.49	44.5451	57.2501	1000	14.3891	47.0687	60.7769	1111	16.5488	51.3063	72.138	1116	14.8133	47.0181	63.6101
Hmga1	17	27556497..27563674	ENSMUSG00000046711	-1.22396	-0.291555	0.00646598	0.190862	1714	48.9838	170.014	107.337	1884	49.7467	169.779	109.043	1976	58.0077	192.537	126.707	2024	51.9053	172.951	114.494	1777	47.4723	156.758	107.541	2345	63.2133	206.78	142.522	2548	71.1023	220.439	165.443	2425	60.302	191.402	138.221
Gstm1	3	complement(108012255..108017973)	ENSMUSG00000058135	-1.22395	-0.291543	0.00148084	0.0725414	921	37.9715	131.792	57.6766	981	37.3688	127.535	56.779	933	39.5127	131.149	59.8268	1232	45.5793	151.873	69.6922	1087	41.8927	138.334	65.7831	1237	48.1052	157.359	75.181	1178	47.4227	147.025	76.4883	1369	49.1111	155.881	78.0307
Ccdc32	2	complement(119017779..119029393)	ENSMUSG00000039983	-1.22367	-0.291219	0.00922102	0.240264	160	4.38877	15.2326	10.0198	198	5.01799	17.1258	11.46	204	5.74791	19.0782	13.0811	196	4.82435	16.075	11.0874	237	6.0769	20.0665	14.3428	218	5.64032	18.4503	13.2494	214	5.73165	17.7699	13.8952	241	5.75199	18.2571	13.7366
Abcb6	1	complement(75171717..75180392)	ENSMUSG00000026198	-1.22332	-0.290798	0.00134803	0.0678532	1243	14.2026	49.2947	77.8414	1183	12.4889	42.623	68.4705	1181	13.8613	46.0079	75.7293	1438	14.744	49.1279	81.3453	1338	14.2911	47.1904	80.9732	1438	15.4982	50.6967	87.3972	1638	18.2749	56.6578	106.356	1621	16.116	51.1532	92.3943
Trappc9	15	complement(72589620..73061204)	ENSMUSG00000047921	-1.22294	-0.290355	0.00978586	0.247795	884	6.76389	23.4762	55.3595	871	6.1575	21.0147	50.4123	958	7.52951	24.9916	61.4299	1001	6.87287	22.9008	56.6249	890	6.36569	21.0201	53.8611	1069	7.71518	25.2374	64.9705	1271	9.49582	29.44	82.5269	1216	8.09573	25.6963	69.31
Scpep1	11	complement(88924020..88955465)	ENSMUSG00000000278	-1.22264	-0.289995	0.000975225	0.054023	3170	91.8039	318.635	198.518	3738	100.019	341.352	216.351	3587	106.706	354.175	230.009	4106	106.704	355.544	232.27	4197	113.619	375.182	253.994	4472	122.16	399.602	271.794	4219	119.304	369.879	273.942	4589	115.637	367.04	261.565
Ccdc91	6	147475828..147632612	ENSMUSG00000030301	-1.22262	-0.289978	0.00191163	0.0876824	685	14.4947	50.3085	42.8973	762	14.8976	50.8435	44.1036	774	16.8235	55.8399	49.6312	818	15.5321	51.754	46.2729	876	17.3274	57.2168	53.0138	874	17.4443	57.0629	53.119	917	18.9466	58.7403	59.5414	976	17.9699	57.0376	55.6304
Rps11	7	complement(45122379..45124439)	ENSMUSG00000003429	-1.22257	-0.289915	0.000916815	0.0516881	4855	340.858	1183.06	304.039	5382	349.116	1191.49	311.503	5089	367.006	1218.15	326.322	6264	394.635	1314.95	354.344	6082	399.155	1318.05	368.071	6499	430.383	1407.84	394.989	6563	449.914	1394.87	426.14	6642	405.753	1287.88	378.583
Clptm1	7	complement(19631571..19665033)	ENSMUSG00000002981	-1.22181	-0.289016	0.00111049	0.0592253	2373	23.2063	80.545	148.606	2460	22.2273	75.8587	142.382	2497	25.0833	83.2554	160.115	2626	23.0443	76.7849	148.548	2825	25.8249	85.2762	170.964	2790	25.7358	84.1854	169.568	3178	30.3463	94.083	206.35	3123	26.5741	84.3478	178.006
Tuba1b	15	complement(98931425..98934565)	ENSMUSG00000023004	-1.2218	-0.289006	0.000857997	0.0493826	19733	639.134	2218.32	1235.76	21133	632.415	2158.35	1223.15	20164	670.861	2226.7	1292.98	23021	669.088	2229.44	1302.26	23413	708.871	2340.76	1416.91	25713	785.554	2569.66	1562.76	26413	835.333	2589.79	1715.01	24794	698.754	2217.88	1413.22
Prdx4	X	complement(155323918..155340754)	ENSMUSG00000025289	-1.22175	-0.288955	0.00152467	0.0743005	961	27.7118	96.1829	60.1815	1252	33.3571	113.843	72.4641	1050	31.102	103.232	67.3292	1321	34.1826	113.898	74.7268	1296	34.9348	115.358	78.4314	1439	39.1406	128.034	87.458	1415	39.842	123.523	91.8769	1305	32.7439	103.931	74.3828
Ndufb10	17	complement(24722060..24724478)	ENSMUSG00000040048	-1.22164	-0.288823	0.00102874	0.055864	3220	160.681	557.697	201.649	3441	158.649	541.447	199.161	3510	179.918	597.176	225.072	3986	178.487	594.729	225.481	3628	169.234	558.827	219.56	4070	191.571	626.654	247.362	4723	230.129	713.471	306.668	4472	194.173	616.318	254.897
Tmem242	17	complement(5410870..5440259)	ENSMUSG00000004945	-1.22162	-0.288797	0.00167203	0.0797885	882	29.1581	101.203	55.2342	992	30.3002	103.411	57.4157	945	32.0908	106.514	60.5963	1125	33.3736	111.203	63.6394	1096	33.8698	111.841	66.3278	1174	36.6087	119.752	71.3521	1237	39.9304	123.797	80.3192	1201	34.5472	109.655	68.455
Babam2	5	31697684..32084962	ENSMUSG00000052139	-1.22145	-0.288595	0.00172908	0.0819428	809	10.2761	35.6667	50.6627	953	11.1845	38.1712	55.1584	926	12.0823	40.1031	59.3779	1097	12.504	41.6639	62.0555	980	11.6364	38.4245	59.3077	1181	14.15	46.2866	71.7775	1147	14.2262	44.1056	74.4755	1212	13.3956	42.5184	69.082
Supt3	17	44777152..45119290	ENSMUSG00000038954	-1.22135	-0.288481	0.00214041	0.0942988	607	8.94513	31.0469	38.0127	667	9.08167	30.9946	38.6051	700	10.5963	35.1707	44.8861	846	11.1874	37.2769	47.8568	801	11.0342	36.436	48.475	913	12.6909	41.5138	55.4893	787	11.3244	35.1092	51.1004	872	11.1813	35.4901	49.7025
Abhd12	2	complement(150832493..150904741)	ENSMUSG00000032046	-1.2211	-0.288187	0.00186386	0.0867386	779	16.7582	58.1647	48.784	886	17.6102	60.1015	51.2805	786	17.3688	57.6497	50.4007	1007	19.4392	64.7726	56.9643	954	19.1844	63.3488	57.7342	983	19.9465	65.2479	59.7437	1043	21.9087	67.9239	67.7227	1150	21.5261	68.3251	65.5481
Vim	2	13573927..13582826	ENSMUSG00000026728	-1.22069	-0.287697	0.00103296	0.05602	3678	47.0933	163.452	230.33	4395	51.9934	177.447	254.377	4509	59.3041	196.84	289.131	5209	59.8496	199.422	294.664	4562	54.6026	180.303	276.083	5817	70.254	229.811	353.539	5138	64.2369	199.154	333.614	5737	63.9161	202.873	326.999
Ticam1	17	complement(56269319..56276786)	ENSMUSG00000047123	-1.22067	-0.287677	0.00504072	0.162233	255	5.17582	17.9643	15.9691	342	6.41368	21.889	19.7945	305	6.3591	21.1069	19.5575	354	6.44766	21.484	20.0252	326	6.1854	20.4248	19.7289	423	8.09848	26.4913	25.7086	337	6.679	20.707	21.8816	416	7.34701	23.3198	23.7113
Psmd13	7	140881968..140898643	ENSMUSG00000025487	-1.2206	-0.287591	0.00143719	0.0710431	1313	23.6121	81.9533	82.2251	1404	23.3281	79.6156	81.2617	1359	25.1042	83.3247	87.1432	1633	26.3521	87.8067	92.3761	1584	26.6278	87.9276	95.8606	1728	29.3115	95.8819	105.023	1754	30.7994	95.4877	113.888	1747	27.3364	86.7671	99.5761
Mpv17l2	8	complement(70758649..70760946)	ENSMUSG00000035559	-1.22044	-0.287399	0.0044238	0.148605	337	15.481	53.7318	21.1042	356	15.1099	51.568	20.6048	326	15.3831	51.0589	20.9041	386	15.9117	53.0186	21.8354	392	16.8332	55.5847	23.7231	382	16.5522	54.1447	23.2168	471	21.1268	65.4995	30.5823	431	17.2276	54.6814	24.5663
Mpc2	1	165460637..165481214	ENSMUSG00000026568	-1.22029	-0.28722	0.00113506	0.0601911	2823	23.3442	81.0235	176.787	3101	23.6925	80.8595	179.482	2841	24.1321	80.0984	182.174	3361	24.94	83.1014	190.126	3628	28.0444	92.6052	219.56	3176	24.7727	81.0348	193.027	3820	30.8442	95.6268	248.035	3844	27.6586	87.7898	219.102
Phospho1	11	95824499..95832140	ENSMUSG00000050860	-1.22003	-0.286911	0.00960041	0.245198	1810	54.1748	188.031	113.349	2128	58.848	200.841	123.166	2174	66.8398	221.852	139.403	2396	64.3524	214.426	135.538	1939	54.2509	179.142	117.345	2768	78.1464	255.628	168.23	2789	81.5098	252.706	181.092	2635	68.6242	217.817	150.191
Chchd2	5	complement(129881156..129887470)	ENSMUSG00000070493	-1.21979	-0.286633	0.0010246	0.055786	6028	161.339	559.979	377.497	6698	165.635	565.292	387.671	6091	167.46	555.827	390.573	7072	169.851	565.953	400.051	7152	178.939	590.873	432.825	7288	183.992	601.863	442.942	8495	222.01	688.3	551.586	7885	183.631	582.855	449.432
Ccdc86	19	complement(10941481..10949266)	ENSMUSG00000024732	-1.21943	-0.286204	0.00680083	0.19764	235	2.47168	8.57875	14.7166	252	2.44887	8.35768	14.5854	262	2.83062	9.39529	16.8002	282	2.66154	8.86839	15.9523	285	2.80207	9.25271	17.2477	312	3.0953	10.1252	18.9624	305	3.13232	9.71118	19.8039	331	3.02921	9.6149	18.8664
Wars	12	complement(108860030..108894174)	ENSMUSG00000021266	-1.21934	-0.286106	0.0012129	0.0635271	2522	44.4329	154.219	157.937	2849	46.376	158.275	164.896	2611	47.2523	156.838	167.425	3094	48.9147	162.986	175.022	3071	50.5767	167.009	185.851	3446	57.2663	187.326	209.437	3269	56.2363	174.35	212.258	3424	52.4894	166.604	195.162
Mrps28	3	complement(8802146..8923918)	ENSMUSG00000040269	-1.21928	-0.286025	0.00455011	0.151152	307	23.811	82.6436	19.2255	354	25.3679	86.5772	20.4891	368	29.3186	97.3131	23.5973	393	27.3521	91.1388	22.2314	388	28.1308	92.8904	23.481	432	31.6043	103.382	26.2556	448	33.9281	105.188	29.0889	429	28.9517	91.8944	24.4523
Aldoa_1	7	complement(126795234..126800751)	ENSMUSG00000030695	-1.2192	-0.285938	0.00500064	0.161573	54084	1128.31	3916.15	3386.95	58354	1124.79	3838.76	3377.45	61551	1319.02	4378.03	3946.84	70450	1318.86	4394.52	3985.24	61711	1203.46	3973.94	3734.63	75551	1486.7	4863.2	4591.76	76273	1553.72	4817.01	4952.46	77924	1414.52	4489.75	4441.54
Chrna2	14	66135039..66152948	ENSMUSG00000022041	-1.21919	-0.285925	0.00988172	0.249169	262	4.20152	14.5827	16.4074	262	3.88194	13.2485	15.1642	251	4.13462	13.7235	16.0949	272	3.91412	13.0421	15.3866	270	4.04744	13.365	16.3399	279	4.22021	13.8049	16.9568	345	5.40216	16.7484	22.4011	357	4.9814	15.8113	20.3484
Rpl7	1	complement(16101295..16104662)	ENSMUSG00000043716	-1.21911	-0.285824	0.000998231	0.0547834	11676	263.892	915.923	731.196	13313	278.004	948.791	770.539	12911	299.743	994.896	827.892	15872	321.902	1072.6	897.853	15317	323.607	1068.58	926.955	16805	358.258	1171.91	1021.36	15397	339.791	1053.46	999.737	16580	326.059	1034.93	945.032
Rtraf	14	complement(19811351..19823824)	ENSMUSG00000021807	-1.21898	-0.285671	0.00129621	0.0663765	1905	60.0363	208.375	119.298	2429	70.7275	241.384	140.587	2220	71.8668	238.538	142.353	2705	76.4972	254.893	153.017	2619	77.1552	254.774	158.497	2950	87.693	286.856	179.292	2727	83.9164	260.167	177.066	2717	74.5052	236.484	154.864
Wwp2	8	107436365..107558595	ENSMUSG00000031930	-1.2189	-0.285574	0.00381424	0.136004	366	2.50558	8.69643	22.9203	446	2.82101	9.62774	25.8139	420	2.95348	9.80307	26.9317	454	2.78897	9.293	25.682	438	2.80294	9.25556	26.5069	532	3.43529	11.2373	32.3333	526	3.51606	10.9009	34.1535	514	3.06175	9.71816	29.2971
Rpl3	15	complement(80077791..80091868)	ENSMUSG00000060036	-1.21866	-0.285294	0.00102148	0.0556898	11582	221.534	768.905	725.309	13222	233.666	797.472	765.272	12726	250.038	829.915	816.03	14942	256.463	854.55	845.244	14644	261.835	864.603	886.227	16222	292.675	957.381	985.923	15649	292.271	906.133	1016.1	15994	266.19	844.903	911.631
Uba52	8	complement(70508263..70510801)	ENSMUSG00000090137	-1.21862	-0.285252	0.00832129	0.224463	10115	410.067	1423.27	633.44	10622	397.866	1357.87	614.787	11184	465.739	1545.86	717.152	13348	485.584	1617.99	755.074	11398	431.945	1426.32	689.785	13718	524.57	1715.94	833.738	14823	586.77	1819.17	962.467	13896	490.181	1555.86	792.049
Pdia4	6	complement(47796141..47813430)	ENSMUSG00000025823	-1.21807	-0.2846	0.00119549	0.0629345	3419	86.5504	300.401	214.111	3921	91.7084	312.989	226.942	4010	104.273	346.098	257.133	4319	98.11	326.908	244.319	4429	104.806	346.08	268.035	4818	115.043	376.323	292.823	4568	112.912	350.062	296.603	4888	107.666	341.739	278.608
Atp5g3	2	complement(73908447..73911326)	ENSMUSG00000018770	-1.21791	-0.284409	0.0011107	0.0592253	6584	183.33	636.307	412.315	6991	179.856	613.827	404.63	6595	188.632	626.101	422.891	8128	203.09	676.707	459.787	7818	203.494	671.956	473.13	7961	209.092	683.968	483.845	8888	241.653	749.199	577.104	9007	218.224	692.657	513.384
Hspa8	9	40800984..40810087	ENSMUSG00000015656	-1.21764	-0.284087	0.00103447	0.0560281	34482	486.882	1689.88	2159.4	38565	503.114	1717.06	2232.09	36255	525.843	1745.36	2324.78	40030	507.197	1690.01	2264.43	44121	582.355	1922.99	2670.12	43243	575.932	1883.95	2628.18	45238	623.702	1933.67	2937.33	45338	557.021	1768.02	2584.19
Rpl13a	7	complement(45125558..45128761)	ENSMUSG00000074129	-1.21729	-0.283677	0.00231259	0.0982198	5651	162.338	563.447	353.887	6376	169.233	577.571	369.035	6440	190.037	630.763	412.952	7595	195.787	652.372	429.637	6340	170.253	562.193	383.685	7818	211.844	692.97	475.154	8346	234.108	725.809	541.911	8482	212.018	672.956	483.46
Rps14	18	60774510..60778546	ENSMUSG00000024608	-1.21729	-0.283671	0.00126086	0.0654584	3189	139.933	485.681	199.707	3619	146.722	500.743	209.463	3369	151.853	504.023	216.03	4231	166.597	555.111	239.341	3747	153.695	507.515	226.761	4506	186.5	610.069	273.861	4492	192.463	596.695	291.669	4359	166.429	528.256	248.456
Thyn1	9	26999710..27007336	ENSMUSG00000035443	-1.21685	-0.283151	0.00309018	0.118572	553	11.9387	41.437	34.631	590	11.7686	40.1647	34.1484	517	11.4651	38.0545	33.1516	612	11.8561	39.5052	34.6198	702	14.167	46.7809	42.4837	722	14.7025	48.0941	43.8809	586	12.353	38.2981	38.0494	702	13.187	41.8563	40.0128
Eef1d	15	complement(75894205..75909556)	ENSMUSG00000055762	-1.21682	-0.283113	0.00145892	0.0719449	1986	18.5895	64.521	124.371	2155	18.6371	63.6061	124.729	2148	20.6529	68.5502	137.736	2402	20.1754	67.2256	135.877	2434	21.2971	70.3252	147.301	2505	22.1168	72.3471	152.246	2683	24.5218	76.0254	174.209	2730	22.2347	70.5741	155.605
Dhcr24	4	106561038..106589113	ENSMUSG00000034926	-1.2167	-0.282969	0.00215812	0.0948586	885	13.343	46.3113	55.4221	928	12.9271	44.1185	53.7114	914	14.1551	46.9832	58.6084	963	13.0286	43.412	54.4753	970	13.6708	45.1423	58.7025	1112	15.8139	51.7296	67.5839	1133	16.6795	51.7118	73.5664	1186	15.5587	49.3843	67.6
Eef1g	19	8967041..8978479	ENSMUSG00000071644	-1.21625	-0.282446	0.00117006	0.061753	8494	198.399	688.607	531.927	9622	207.651	708.686	556.909	9499	227.909	756.467	609.105	10965	229.824	765.787	620.272	10672	233.015	769.438	645.849	11449	252.243	825.122	695.835	11693	266.683	826.802	759.234	12078	245.471	779.139	688.426
Bag3	7	128523616..128546981	ENSMUSG00000030847	-1.21612	-0.282287	0.00298464	0.115595	523	12.3972	43.0284	32.7523	610	13.3596	45.5945	35.306	607	14.7797	49.0563	38.9227	710	15.1022	50.3213	40.1635	606	13.4278	44.3399	36.674	736	16.456	53.8298	44.7318	737	17.0581	52.8856	47.8539	838	17.284	54.8603	47.7646
Cib2	9	complement(54544794..54560218)	ENSMUSG00000037493	-1.21571	-0.281796	0.00147634	0.0725414	2134	90.4375	313.892	133.639	2434	95.3052	325.264	140.877	2398	104.39	346.488	153.767	3030	115.228	383.945	171.402	2747	108.824	359.347	166.243	3105	124.12	406.012	188.712	3024	125.135	387.958	196.35	2982	109.961	349.024	169.969
Stom	2	complement(35313986..35336976)	ENSMUSG00000026880	-1.2157	-0.281784	0.00157253	0.0757167	1861	39.978	138.756	116.543	2116	41.9984	143.335	122.471	1903	41.9924	139.379	122.026	2195	42.3125	140.988	124.168	2393	48.0539	158.678	144.82	2381	48.2457	157.818	144.71	2336	48.9994	151.913	151.678	2505	46.8232	148.619	142.781
Txnl4a	18	80206795..80223533	ENSMUSG00000057130	-1.21546	-0.281502	0.00603707	0.18217	267	7.42096	25.7568	16.7206	305	7.83233	26.7307	17.653	339	9.67845	32.1243	21.7377	349	8.70431	29.0032	19.7424	375	9.74297	32.1722	22.6943	357	9.35926	30.6155	21.6974	395	10.7199	33.2349	25.6476	373	9.02061	28.6319	21.2604
Fbxw8	5	complement(118064965..118155464)	ENSMUSG00000032867	-1.21532	-0.281335	0.00159007	0.0764063	1882	20.6865	71.7993	117.858	2004	20.352	69.4588	115.989	2101	23.722	78.7371	134.722	2230	21.9954	73.2901	126.147	2212	22.7282	75.0505	133.866	2532	26.2516	85.8728	153.887	2527	27.1217	84.0856	164.08	2509	23.9965	76.1661	143.009
S100a10	3	93555080..93564643	ENSMUSG00000041959	-1.21528	-0.281291	0.00177599	0.0837604	1328	66.542	230.955	83.1645	1566	72.4989	247.429	90.638	1509	77.6683	257.794	96.7616	1699	76.3925	254.544	96.1096	1849	86.6056	285.98	111.898	1831	86.5387	283.08	111.283	1755	85.8653	266.209	113.953	1826	79.6117	252.692	104.079
Pfdn5	15	102326116..102331873	ENSMUSG00000001289	-1.21512	-0.281104	0.00179195	0.0842501	1299	56.5909	196.417	81.3484	1544	62.148	212.103	89.3647	1472	65.8722	218.64	94.3891	1766	69.038	230.038	99.8997	1750	71.2667	235.329	105.907	1817	74.665	244.24	110.432	1804	76.7392	237.915	117.135	1852	70.2032	222.829	105.561
Dnajc2	5	complement(21757267..21785251)	ENSMUSG00000029014	-1.21488	-0.28081	0.00334218	0.124766	488	5.89303	20.4537	30.5604	611	6.81714	23.266	35.3639	574	7.12012	23.6328	36.8066	602	6.52341	21.7364	34.0541	710	8.01472	26.4654	42.9678	691	7.87084	25.7466	41.9968	626	7.38136	22.8845	40.6466	683	7.17658	22.7789	38.9299
Paqr4	17	complement(23736186..23740867)	ENSMUSG00000023909	-1.21474	-0.280649	0.00331009	0.124241	501	11.5074	39.9401	31.3745	613	13.0089	44.3978	35.4796	555	13.0945	43.4627	35.5883	649	13.3765	44.5713	36.7129	609	13.0758	43.1774	36.8555	612	13.2591	43.3724	37.1955	734	16.4618	51.0368	47.6591	799	15.9685	50.6849	45.5417
Chmp2a	7	complement(13032010..13034807)	ENSMUSG00000033916	-1.21446	-0.280317	0.00205123	0.0918385	1093	57.1235	198.265	68.4479	1242	59.9733	204.681	71.8853	1141	61.2543	203.313	73.1644	1343	62.984	209.866	75.9713	1265	61.8011	204.073	76.5554	1632	80.4524	263.171	99.1879	1408	71.8522	222.764	91.4224	1415	64.3471	204.241	80.6526
C1qtnf1	11	118428203..118449963	ENSMUSG00000017446	-1.21405	-0.279826	0.00508498	0.163023	371	7.196	24.976	23.2334	413	7.40132	25.2598	23.9039	376	7.49139	24.8651	24.1103	370	6.43989	21.4581	20.9303	449	8.14094	26.8822	27.1726	518	9.47701	31.0006	31.4824	408	7.72717	23.9566	26.4917	448	7.5609	23.9987	25.5353
Mpc1	17	8282904..8297661	ENSMUSG00000023861	-1.21393	-0.279683	0.0013775	0.0687504	5072	147.945	513.489	317.628	5723	154.236	526.387	331.24	5398	161.737	536.831	346.136	6323	165.502	551.461	357.682	6279	171.207	565.341	379.993	6366	175.15	572.941	386.906	6975	198.658	615.903	452.891	7099	180.175	571.887	404.631
Nhp2	11	51619735..51623714	ENSMUSG00000001056	-1.21351	-0.279186	0.00305409	0.117624	658	34.8692	121.025	41.2065	637	31.1887	106.443	36.8687	691	37.6141	124.847	44.309	728	34.6184	115.35	41.1818	759	37.5983	124.153	45.9332	763	38.1386	124.757	46.3728	880	45.5346	141.171	57.139	824	37.9946	120.597	46.9666
Mrps7	11	115603925..115608036	ENSMUSG00000046756	-1.21338	-0.279036	0.00212575	0.0938714	1148	33.6475	116.784	71.8922	1198	32.4421	110.721	69.3387	1173	35.3155	117.218	75.2163	1415	37.2158	124.005	80.0442	1386	37.9739	125.393	83.878	1372	37.9306	124.076	83.3859	1544	44.1877	136.996	100.253	1553	39.6059	125.712	88.5184
P4hb	11	complement(120560298..120573253)	ENSMUSG00000025130	-1.21335	-0.278995	0.00132631	0.0671689	10258	217.744	755.749	642.395	12146	238.209	812.976	702.995	11661	254.258	843.924	747.739	13036	248.306	827.369	737.425	12856	255.094	842.343	778.02	14965	299.629	980.128	909.527	13534	280.512	869.675	878.772	14588	269.437	855.207	831.492
Mrpl30	1	37890477..37898535	ENSMUSG00000026087	-1.2133	-0.278935	0.00165111	0.0788811	2330	43.8624	152.238	145.914	2458	42.7523	145.908	142.266	2257	43.644	144.861	144.726	2919	49.3094	164.302	165.123	2730	48.0408	158.635	165.214	2936	52.1335	170.536	178.441	3034	55.7692	172.902	197	3109	50.9255	161.64	177.208
Pink1	4	complement(138313409..138326307)	ENSMUSG00000028756	-1.21322	-0.278846	0.00310162	0.1189	657	14.9268	51.8083	41.1439	692	14.5261	49.5757	40.0521	630	14.7028	48.8008	40.3975	728	14.842	49.4544	41.1818	741	15.7373	51.9661	44.8439	760	16.2869	53.2769	46.1905	851	18.8788	58.5301	55.256	863	17.0605	54.1509	49.1896
Acaa2	18	74779197..74806207	ENSMUSG00000036880	-1.21308	-0.278671	0.00141379	0.0701381	5787	231.975	805.144	362.404	6429	238.108	812.63	372.102	6182	254.55	844.893	396.409	7010	252.154	840.191	396.544	7062	264.622	873.808	427.379	7786	294.392	962.999	473.209	7708	301.698	935.358	500.486	7580	264.384	839.17	432.047
Abhd6	14	8002902..8056763	ENSMUSG00000025277	-1.21305	-0.278641	0.00311948	0.119143	637	16.3572	56.7729	39.8914	683	16.2044	55.3034	39.5311	685	18.0683	59.9715	43.9243	704	16.2219	54.0523	39.8241	809	19.4191	64.1237	48.9591	814	19.716	64.4937	49.4724	810	20.3094	62.9655	52.5938	788	17.6065	55.8841	44.9147
Prmt7	8	106210936..106252794	ENSMUSG00000060098	-1.21303	-0.278621	0.00417812	0.143525	466	4.62041	16.0366	29.1827	461	4.22316	14.4131	26.6821	465	4.73592	15.7193	29.8172	536	4.76891	15.8903	30.3206	563	5.21812	17.2307	34.0717	556	5.19988	17.0095	33.792	601	5.81851	18.0392	39.0233	570	4.91754	15.6085	32.489
0610012G03Rik	16	complement(31947050..31948494)	ENSMUSG00000107002	-1.21297	-0.278542	0.00474168	0.155393	382	16.0545	55.7222	23.9223	418	16.2312	55.395	24.1933	439	18.952	62.9046	28.15	460	17.348	57.8046	26.0214	456	17.9147	59.1559	27.5962	493	19.5436	63.9298	29.963	543	22.2831	69.0845	35.2574	526	19.2352	61.0536	29.9811
Ahcy	2	complement(155059310..155074497)	ENSMUSG00000027597	-1.2127	-0.278222	0.00471369	0.154724	1144	24.7682	85.9658	71.6417	1138	22.7642	77.6911	65.8659	1127	25.0639	83.191	72.2666	1372	26.6552	88.8165	77.6118	1190	24.0838	79.5271	72.0165	1368	27.9369	91.3855	83.1428	1631	34.4798	106.898	105.902	1466	27.6172	87.6586	83.5595
Nr1h3	2	complement(91184061..91202834)	ENSMUSG00000002108	-1.2124	-0.277869	0.00216	0.0948586	1292	31.1979	108.282	80.91	1241	27.687	94.4922	71.8275	1270	31.5009	104.557	81.4362	1413	30.6171	102.018	79.9311	1419	32.0299	105.766	85.8751	1348	30.7027	100.433	81.9273	1773	41.8036	129.604	115.122	1645	34.5626	109.704	93.7622
Tspan31	10	complement(127067280..127070264)	ENSMUSG00000006736	-1.2124	-0.277861	0.00179204	0.0842501	1904	52.7265	183.004	119.236	2100	53.7308	183.376	121.545	2001	56.9201	188.927	128.31	2626	65.2554	217.435	148.548	2414	62.4899	206.348	146.091	2633	68.776	224.976	160.026	2588	69.9792	216.957	168.041	2576	62.0706	197.016	146.828
Sars	3	complement(108424865..108445209)	ENSMUSG00000068739	-1.21233	-0.277784	0.00153715	0.0746447	3862	45.6122	158.312	241.853	4408	48.1008	164.162	255.129	4238	51.4146	170.653	271.753	5045	53.4674	178.156	285.387	4812	53.1258	175.426	291.213	5643	62.8641	205.637	342.964	5061	58.3644	180.948	328.614	5291	54.3731	172.583	301.578
Tmem256	11	69838514..69839618	ENSMUSG00000070394	-1.21217	-0.277591	0.00944554	0.243691	302	16.5976	57.6073	18.9124	340	17.2647	58.9222	19.6788	358	20.2105	67.082	22.956	407	20.0721	66.8813	23.0233	367	18.8545	62.2594	22.2101	407	21.0988	69.017	24.7362	466	25.0073	77.5305	30.2577	426	20.3716	64.6608	24.2813
Rpl14	9	120571444..120574654	ENSMUSG00000025794	-1.21184	-0.2772	0.00151215	0.0737774	5139	189.031	656.091	321.824	5703	193.82	661.483	330.082	5741	216.919	719.989	368.13	6894	227.554	758.223	389.982	6573	226.01	746.307	397.785	6683	231.872	758.487	406.172	7193	258.349	800.962	467.046	7360	235.564	747.695	419.508
Timm22	11	76406952..76416292	ENSMUSG00000020843	-1.21153	-0.276832	0.00298416	0.115595	756	14.424	50.0631	47.3436	785	13.8381	47.2275	45.4348	734	14.3852	47.7469	47.0663	874	14.9636	49.8594	49.4407	910	16.2299	53.5927	55.0714	867	15.603	51.0395	52.6936	1011	18.8347	58.3933	65.6449	941	15.6218	49.5846	53.6354
Rps6	4	complement(86854660..86857412)	ENSMUSG00000028495	-1.21135	-0.276619	0.00147664	0.0725414	8194	313.757	1088.99	513.14	9641	341.084	1164.08	558.008	9530	374.841	1244.16	611.092	11558	397.136	1323.28	653.817	10662	381.634	1260.19	645.244	11768	425.035	1390.35	715.223	11516	430.568	1334.9	747.742	12127	404.044	1282.46	691.219
Ube2r2	4	41135743..41193380	ENSMUSG00000036241	-1.21126	-0.276503	0.00226453	0.0969832	1118	16.2081	56.2554	70.0135	1369	18.3373	62.5828	79.2359	1245	18.5403	61.5382	79.8332	1542	20.0601	66.8416	87.2284	1500	20.3279	67.1246	90.7771	1636	22.3716	73.1808	99.431	1476	20.8939	64.7776	95.8377	1636	20.6372	65.5038	93.2493
Coa7	4	108328140..108341544	ENSMUSG00000048351	-1.21121	-0.276448	0.00636039	0.188553	322	5.07788	17.6244	20.1649	348	5.07047	17.3049	20.1418	326	5.28082	17.5279	20.9041	379	5.36322	17.8706	21.4394	450	6.63362	21.9048	27.2331	379	5.63755	18.4412	23.0345	431	6.63662	20.5756	27.9851	368	5.04955	16.0276	20.9754
Aes	10	81559488..81566362	ENSMUSG00000054452	-1.2109	-0.276082	0.00728639	0.206806	3309	60.2742	209.201	207.222	3543	59.6277	203.502	205.064	3407	63.7476	211.588	218.467	3843	62.8152	209.304	217.392	3459	58.8975	194.485	209.332	4131	70.9765	232.174	251.069	4839	86.0664	266.833	314.199	4222	66.9162	212.396	240.647
Mrpl58	11	115403752..115412674	ENSMUSG00000018858	-1.21052	-0.275626	0.00468514	0.154151	414	7.54563	26.1896	25.9263	470	7.91472	27.0119	27.203	470	8.79934	29.2064	30.1378	541	8.84815	29.4825	30.6035	507	8.63803	28.5236	30.6827	570	9.79929	32.0549	34.6428	578	10.2865	31.8913	37.5299	590	9.35677	29.6989	33.629
Eef1b2	1	63176825..63180486	ENSMUSG00000025967	-1.21048	-0.275583	0.00161404	0.0774681	5055	121.243	420.814	316.564	5819	128.952	440.095	336.796	5379	132.524	439.869	344.918	6950	149.583	498.418	393.15	6404	143.582	474.12	387.558	6801	153.863	503.307	413.344	7044	164.968	511.452	457.372	7154	149.301	473.891	407.766
S100a6	3	90612882..90624181	ENSMUSG00000001025	-1.21039	-0.275478	0.00490736	0.159342	1449	64.3725	223.425	90.742	1802	73.9654	252.434	104.297	1780	81.2286	269.611	114.139	1794	71.5178	238.301	101.484	1995	82.8487	273.574	120.734	2029	85.0234	278.123	123.316	2170	94.1314	291.837	140.9	1876	72.5175	230.175	106.929
Wdr83os	8	85080740..85082339	ENSMUSG00000059355	-1.21003	-0.275041	0.00450267	0.150059	494	29.0984	100.995	30.9362	452	24.5993	83.9541	26.1612	528	31.9472	106.038	33.857	539	28.4899	94.9298	30.4903	544	29.9538	98.9102	32.9218	605	33.6141	109.956	36.77	615	35.372	109.664	39.9324	627	32.1357	102.001	35.738
Gnai2	9	complement(107614125..107635367)	ENSMUSG00000032562	-1.2099	-0.274886	0.00186005	0.0866591	2687	43.1809	149.873	168.27	2903	43.1035	147.107	168.022	2857	47.1618	156.538	183.199	3114	44.9057	149.628	176.154	3025	45.4423	150.055	183.067	3475	52.6748	172.307	211.2	3572	56.0503	173.773	231.932	3620	50.6186	160.666	206.334
Ube2l3	16	complement(17152013..17202649)	ENSMUSG00000038965	-1.2098	-0.274774	0.00180256	0.0844567	3317	34.4873	119.699	207.723	3496	33.5836	114.616	202.344	3185	34.0157	112.904	204.232	3750	34.9868	116.578	212.131	3882	37.7294	124.586	234.931	4075	39.9637	130.727	247.666	4019	40.8013	126.497	260.956	4314	39.0276	123.876	245.891
Lrrc39	3	116562973..116583134	ENSMUSG00000027961	-1.20973	-0.274682	0.00241608	0.101377	1275	14.805	51.3856	79.8454	1369	14.6874	50.1261	79.2359	1224	14.5995	48.458	78.4866	1423	14.8273	49.4056	80.4967	1601	17.3781	57.384	96.8894	1488	16.2977	53.312	90.436	1573	17.8349	55.2937	102.136	1607	16.2365	51.5356	91.5963
Glrx5	12	105032688..105042906	ENSMUSG00000021102	-1.20966	-0.274601	0.0028362	0.111625	900	14.8443	51.5218	56.3615	952	14.5076	49.5126	55.1005	946	16.0275	53.1977	60.6604	1078	15.9549	53.1628	60.9807	1027	15.8343	52.2863	62.1521	1057	16.4443	53.7917	64.2412	1310	21.0975	65.4088	85.0592	1184	16.9921	53.9338	67.486
Pmm1	15	complement(81951108..81960930)	ENSMUSG00000022474	-1.20958	-0.2745	0.00199055	0.0900919	1962	41.5741	144.296	122.868	2320	45.4207	155.015	134.279	2273	49.4744	164.213	145.752	2802	53.2785	177.527	158.504	2370	46.9444	155.015	143.428	2840	56.7632	185.68	172.606	2795	57.8294	179.289	181.481	3055	56.3266	178.784	174.13
Cox4i1	8	120668222..120674207	ENSMUSG00000031818	-1.20935	-0.274237	0.00568352	0.175016	14650	573.993	1992.23	917.439	15217	550.858	1880.01	880.74	15209	612.106	2031.68	975.247	18772	659.992	2199.13	1061.9	16151	591.533	1953.3	977.427	18835	696.079	2276.97	1144.73	20285	776.045	2405.98	1317.12	20124	686.059	2177.59	1147.03
Slc39a11	11	complement(113244853..113650079)	ENSMUSG00000041654	-1.20931	-0.274187	0.00994613	0.249559	232	4.19448	14.5583	14.5287	255	4.25964	14.5376	14.7591	249	4.62431	15.3488	15.9666	263	4.26684	14.2173	14.8775	266	4.49555	14.8447	16.0978	305	5.20133	17.0143	18.537	325	5.73742	17.7878	21.1025	286	4.49919	14.2807	16.3015
Mea1	17	46678793..46683111	ENSMUSG00000002768	-1.20904	-0.273861	0.00375619	0.135208	540	17.7842	61.7256	33.8169	709	21.5739	73.6288	41.036	675	22.835	75.7929	43.283	712	21.0416	70.1119	40.2767	734	22.5968	74.6167	44.4203	779	24.1992	79.159	47.3452	821	26.4013	81.8523	53.3081	781	22.3805	71.0368	44.5157
Mrpl51	6	125191801..125196269	ENSMUSG00000030335	-1.2089	-0.2737	0.00191841	0.0877943	2742	41.1874	142.954	171.715	3050	42.3291	144.464	176.53	3124	48.202	159.99	200.32	3457	46.5968	155.263	195.557	3069	43.0928	142.296	185.73	3511	49.7453	162.724	213.388	4061	59.5625	184.662	263.683	3978	51.9924	165.027	226.739
Opa3	7	19228334..19256543	ENSMUSG00000052214	-1.20875	-0.273513	0.00334198	0.124766	695	8.30521	28.8259	43.5236	849	9.3738	31.9915	49.139	778	9.54998	31.6979	49.8877	840	9.00751	30.0135	47.5174	913	10.1988	33.6773	55.253	932	10.5052	34.3641	56.6441	947	11.0499	34.2582	61.4893	950	9.87797	31.3532	54.1484
Rps2	17	24718116..24721929	ENSMUSG00000044533	-1.20869	-0.273448	0.00724237	0.20584	14360	476.545	1654	899.278	15044	461.269	1574.25	870.727	15720	535.869	1778.64	1008.01	17705	527.236	1756.78	1001.54	16129	500.343	1652.18	976.096	17888	559.932	1831.62	1087.18	20504	664.402	2059.85	1331.34	19704	568.96	1805.91	1123.1
Ctsb	14	63122462..63145923	ENSMUSG00000021939	-1.20836	-0.273052	0.0016428	0.0785748	17745	178.094	618.132	1111.26	18693	173.338	591.581	1081.93	18169	187.31	621.712	1165.05	20673	186.181	620.367	1169.44	21849	204.982	676.87	1322.26	21353	202.142	661.235	1297.77	22627	221.74	687.462	1469.19	23233	202.888	643.979	1324.24
Ttll12	15	complement(83575090..83595157)	ENSMUSG00000016757	-1.20833	-0.273017	0.00277953	0.110758	1019	15.3215	53.1781	63.8137	1127	15.6564	53.4333	65.2293	1177	18.1786	60.3376	75.4728	1140	15.3812	51.2511	64.4879	1186	16.6695	55.0442	71.7744	1327	18.8201	61.5632	80.651	1433	21.0385	65.2261	93.0456	1335	17.4657	55.4371	76.0928
Nabp2	10	complement(128401395..128411492)	ENSMUSG00000025374	-1.20826	-0.272936	0.00316618	0.119903	838	20.2997	70.4567	52.4788	869	19.4495	66.3785	50.2966	875	21.7726	72.2669	56.1076	970	21.0852	70.2571	54.8713	946	21.4214	70.7356	57.2501	992	22.6664	74.1449	60.2907	1105	26.1367	81.032	71.7484	1162	24.4924	77.7401	66.2321
Rwdd1	10	complement(33996555..34019624)	ENSMUSG00000019782	-1.2081	-0.272745	0.00283579	0.111625	975	36.984	128.365	61.0582	1077	37.7456	128.821	62.3353	1025	39.9383	132.562	65.7261	1316	44.7945	149.258	74.4439	1271	45.0677	148.818	76.9185	1318	47.1573	154.258	80.104	1297	48.0388	148.935	84.2151	1299	42.8743	136.085	74.0408
BC004004	17	29268788..29302881	ENSMUSG00000052712	-1.208	-0.272626	0.00241414	0.101377	1443	14.5642	50.5498	90.3662	1644	15.3308	52.322	95.1526	1531	15.8728	52.6842	98.1723	1763	15.9673	53.2041	99.73	1779	16.7845	55.4239	107.662	1914	18.2216	59.6054	116.327	1896	18.6854	57.9305	123.109	1954	17.1602	54.4676	111.375
Bak1	17	complement(27019810..27029009)	ENSMUSG00000057789	-1.20796	-0.272569	0.00380265	0.136004	646	16.2988	56.5704	40.455	731	17.0406	58.1572	42.3093	694	17.9863	59.6992	44.5014	674	15.2596	50.8459	38.1271	707	16.6746	55.061	42.7863	862	20.5143	67.105	52.3897	866	21.3346	66.144	56.23	811	17.8042	56.5117	46.2256
Sap30bp	11	115933282..115966725	ENSMUSG00000020755	-1.2073	-0.271784	0.00588059	0.17948	407	6.66584	23.136	25.4879	454	6.87003	23.4465	26.2769	401	6.74624	22.3919	25.7133	436	6.40777	21.3511	24.6638	500	7.65494	25.2773	30.259	481	7.43071	24.3069	29.2337	528	8.44379	26.1784	34.2834	499	7.11115	22.5712	28.4422
Rps3	7	complement(99477896..99483738)	ENSMUSG00000030744	-1.20724	-0.271717	0.0018678	0.08678	5473	74.1408	257.329	342.74	6136	76.7996	262.107	355.144	5784	80.4854	267.144	370.888	6769	82.2841	274.175	382.911	6916	87.5786	289.193	418.543	7299	93.2652	305.083	443.611	7240	95.7664	296.906	470.098	7049	83.0878	263.726	401.781
Msrb1	17	24736642..24742778	ENSMUSG00000075705	-1.20708	-0.271517	0.00380935	0.136004	613	29.5924	102.71	38.3884	756	33.7197	115.081	43.7563	707	35.0587	116.365	45.335	812	35.1751	117.205	45.9335	813	36.6878	121.147	49.2012	820	37.3386	122.14	49.8371	869	40.9621	126.995	56.4247	909	38.1823	121.193	51.8115
Rps19	7	24884371..24889806	ENSMUSG00000040952	-1.20688	-0.271279	0.00190948	0.0876824	5143	66.6665	231.387	322.074	5729	68.6138	234.17	331.587	5454	72.6211	241.041	349.727	6784	78.9108	262.935	383.76	6154	74.5692	246.234	372.428	6758	82.6292	270.292	410.73	7231	91.5234	283.751	469.514	7071	79.7535	253.142	403.035
Zfp768	7	complement(127342795..127345589)	ENSMUSG00000047371	-1.20682	-0.271215	0.00685157	0.198417	335	8.06678	27.9983	20.979	372	8.27638	28.2462	21.5309	381	9.42404	31.2799	24.4309	396	8.55678	28.5117	22.4011	375	8.44107	27.8732	22.6943	421	9.56229	31.2796	25.5871	486	11.4271	35.4275	31.5563	471	9.86858	31.3234	26.8462
Npc2	12	complement(84754562..84773152)	ENSMUSG00000021242	-1.20623	-0.270509	0.00204587	0.0916982	3781	42.2248	146.555	236.781	4267	44.0277	150.261	246.968	4186	48.0195	159.384	268.419	4914	49.2443	164.085	277.977	4537	47.3632	156.398	274.57	5171	54.4703	178.18	314.277	5060	55.1766	171.065	328.549	5471	53.1626	168.741	311.838
Pomp	5	147860461..147876456	ENSMUSG00000029649	-1.20583	-0.270021	0.00268112	0.108662	1355	15.7762	54.7563	84.8553	1549	16.6631	56.8691	89.6541	1591	19.0279	63.1565	102.02	1730	18.0746	60.2256	97.8632	1846	20.0912	66.343	111.716	1864	20.4707	66.9626	113.288	1734	19.7131	61.1168	112.59	1917	19.4206	61.6422	109.266
Arpc4	6	113378115..113390448	ENSMUSG00000079426	-1.20544	-0.269557	0.00265899	0.108259	1489	38.9601	135.224	93.2469	1638	39.5987	135.145	94.8053	1624	43.6484	144.876	104.136	1928	45.2681	150.836	109.064	1714	41.9225	138.432	103.728	1995	49.2371	161.062	121.25	2022	51.6594	160.16	131.29	2144	48.8122	154.933	122.204
Mrpl16	19	11770415..11774944	ENSMUSG00000024683	-1.20505	-0.269089	0.00308428	0.118555	1071	57.9692	201.201	67.0701	1217	60.8612	207.711	70.4384	1204	66.9408	222.187	77.2041	1339	65.0351	216.701	75.745	1313	66.4329	219.368	79.4602	1373	70.0975	229.299	83.4467	1454	76.8449	238.243	94.4092	1562	73.5643	233.497	89.0314
Eif3b	5	140419328..140443360	ENSMUSG00000056076	-1.20494	-0.26896	0.00221784	0.0961725	3518	63.8514	221.617	220.311	3685	61.7951	210.899	213.283	3777	70.4171	233.726	242.193	3975	64.7398	215.717	224.859	4227	71.7163	236.814	255.81	4120	70.5336	230.725	250.401	4727	83.7728	259.722	306.927	4572	72.2036	229.178	260.596
Fads2	19	complement(10064164..10101503)	ENSMUSG00000024665	-1.20492	-0.268933	0.00241636	0.101377	2231	89.846	311.839	139.714	2532	94.2117	321.532	146.549	2464	101.929	338.318	157.999	2713	98.0412	326.679	153.47	2651	99.7976	329.541	160.433	2861	108.678	355.501	173.883	2976	117.024	362.811	193.234	3245	113.708	360.917	184.96
Vps45	3	complement(95999832..96058466)	ENSMUSG00000015747	-1.20489	-0.268896	0.00706592	0.202636	349	5.31061	18.4322	21.8557	380	5.3425	18.2332	21.9939	406	6.34602	21.0635	26.0339	407	5.55741	18.5176	23.0233	438	6.23023	20.5728	26.5069	417	5.98521	19.5785	25.344	468	6.95357	21.5582	30.3876	500	6.62014	21.0127	28.4992
Wbp2	11	complement(116078573..116086995)	ENSMUSG00000034341	-1.20469	-0.268665	0.00259997	0.106909	1803	34.4651	119.622	112.911	1922	33.9452	115.851	111.243	1915	37.6018	124.806	122.796	2262	38.8003	129.285	127.958	2096	37.4529	123.673	126.846	2443	44.0485	144.089	148.478	2346	43.7879	135.756	152.327	2428	40.3841	128.181	138.392
Arhgap35	7	complement(16493719..16614993)	ENSMUSG00000058230	-1.20469	-0.268658	0.00261118	0.107264	1834	12.1765	42.2623	114.852	2061	12.6428	43.1481	119.288	1933	13.1829	43.7561	123.95	1957	11.6593	38.8494	110.704	2308	14.3241	47.2997	139.676	2366	14.817	48.4686	143.798	2283	14.8003	45.8856	148.237	2232	12.8942	40.9269	127.22
Atraid	5	31048312..31054623	ENSMUSG00000013622	-1.20466	-0.268632	0.00340662	0.126146	923	26.9229	93.4445	57.8018	968	26.0878	89.0342	56.0266	1023	30.6515	101.737	65.5979	1168	30.5719	101.867	66.0718	1038	28.3027	93.4582	62.8178	1284	35.3272	115.56	78.0376	1243	35.4025	109.759	80.7088	1246	31.6239	100.376	71.0199
Sqstm1	11	complement(50199366..50210827)	ENSMUSG00000015837	-1.20455	-0.268494	0.0021514	0.0946822	4687	84.8151	294.378	293.518	5446	91.0538	310.755	315.207	5139	95.5243	317.06	329.528	5576	90.5443	301.699	315.425	5743	97.1468	320.788	347.555	6513	111.169	363.65	395.84	6028	106.511	330.218	391.402	6304	99.2597	315.056	359.317
Mtch1	17	complement(29332072..29347904)	ENSMUSG00000024012	-1.20445	-0.26838	0.0025362	0.104839	2034	42.9201	148.968	127.377	2134	41.6051	141.993	123.513	2234	48.4228	160.723	143.251	2527	47.8492	159.436	142.948	2275	44.8748	148.181	137.679	2518	50.1175	163.942	153.036	2926	60.2875	186.91	189.987	2791	51.2446	162.653	159.082
Etfb	7	43444083..43457800	ENSMUSG00000004610	-1.20432	-0.268215	0.00208625	0.0928031	7227	377.056	1308.69	452.583	7398	356.618	1217.09	428.187	7655	410.251	1361.69	490.862	8938	418.454	1394.31	505.608	7909	385.727	1273.71	478.637	9085	447.092	1462.5	552.158	10077	513.36	1591.58	654.306	9659	438.488	1391.79	550.547
Fdps	3	complement(89093588..89101959)	ENSMUSG00000059743	-1.20424	-0.268121	0.00250101	0.103562	2106	30.3937	105.491	131.886	2405	32.0687	109.446	139.198	2486	36.8538	122.324	159.41	2785	36.067	120.177	157.543	2709	36.5464	120.68	163.943	2865	39.0008	127.577	174.126	2928	41.2609	127.922	190.117	3027	38.0115	120.651	172.534
Kars	8	complement(111993443..112011323)	ENSMUSG00000031948	-1.20396	-0.267784	0.00268989	0.108855	1787	24.3109	84.3787	111.909	1979	24.8751	84.8953	114.542	1894	26.4675	87.8499	121.449	2206	26.9303	89.7333	124.79	2253	28.6516	94.6102	136.347	2305	29.5782	96.7544	140.091	2291	30.433	94.3517	148.756	2424	28.6937	91.0756	138.164
Arxes1	X	136033367..136034946	ENSMUSG00000048355	-1.20396	-0.267782	0.00232593	0.0985838	3249	124.88	433.436	203.465	3785	134.416	458.745	219.071	3601	142.175	471.902	230.907	4101	141.447	471.308	231.987	4219	151.588	500.557	255.326	4218	152.924	500.234	256.357	4334	162.658	504.29	281.41	4594	153.643	487.672	261.85
Nelfe	17	34850391..34856372	ENSMUSG00000024369	-1.2037	-0.267478	0.00381437	0.136004	835	24.4264	84.7797	52.2909	870	23.5144	80.2517	50.3545	877	26.353	87.4697	56.2359	997	26.1715	87.2048	56.3986	908	24.8296	81.9897	54.9504	1062	29.3037	95.8564	64.5451	1100	31.4202	97.4124	71.4237	1148	29.2209	92.7487	65.4341
Rpl9	5	complement(65388364..65391444)	ENSMUSG00000047215	-1.2034	-0.267119	0.002103	0.0932474	11619	229.022	794.895	727.626	13376	243.6	831.375	774.185	12173	246.47	818.072	780.57	15664	277.058	923.174	886.086	15086	277.967	917.875	912.976	15834	294.39	962.993	962.342	15180	292.162	905.793	985.647	15989	274.226	870.408	911.346
Ak3	19	complement(29020833..29047961)	ENSMUSG00000024782	-1.20336	-0.267066	0.00248738	0.103308	2689	52.3404	181.664	168.396	3099	55.7326	190.208	179.366	2881	57.6031	191.194	184.738	3245	56.6787	188.857	183.564	3471	63.1556	208.546	210.058	3386	62.1666	203.356	205.791	3542	67.319	208.71	229.984	3632	61.5134	195.247	207.018
Dph3	14	complement(32080566..32085729)	ENSMUSG00000021905	-1.2033	-0.266994	0.00652724	0.191984	409	6.91492	24.0005	25.6132	438	6.84196	23.3507	25.3509	430	7.46774	24.7866	27.5729	504	7.64635	25.4781	28.5104	470	7.42802	24.528	28.4435	535	8.53183	27.9088	32.5156	523	8.63393	26.7679	33.9587	572	8.4147	26.7087	32.603
Sigmar1	4	complement(41738493..41756157)	ENSMUSG00000036078	-1.20304	-0.26668	0.00420066	0.143693	757	14.6595	50.8806	47.4063	796	14.2423	48.607	46.0714	806	16.0331	53.2163	51.6832	830	14.4232	48.059	46.9517	875	15.8396	52.3038	52.9533	899	16.4213	53.7165	54.6384	959	18.1337	56.2201	62.2685	1031	17.3725	55.1412	58.7653
H2-K1	17	complement(33996017..34000333)	ENSMUSG00000061232	-1.20302	-0.266666	0.00263016	0.107275	2126	49.5058	171.826	133.138	2582	55.5509	189.588	149.443	2437	58.2915	193.479	156.268	2803	58.5701	195.159	158.561	2566	55.8548	184.438	155.289	3292	72.3065	236.525	200.078	2773	63.0501	195.475	180.053	3080	62.4054	198.078	175.555
Ndufs8	19	complement(3908870..3912717)	ENSMUSG00000059734	-1.20296	-0.266584	0.00285068	0.111769	1730	109.099	378.663	108.339	1734	101.033	344.814	100.362	1925	124.699	413.895	123.437	2114	119.63	398.613	119.585	1802	106.228	350.776	109.054	2236	133.006	435.08	135.897	2399	147.723	457.987	155.769	2398	131.584	417.654	136.682
Cuedc2	19	complement(46329812..46338660)	ENSMUSG00000036748	-1.2028	-0.266399	0.00445613	0.149427	652	20.3996	70.8035	40.8307	716	20.6981	70.6398	41.4411	739	23.7507	78.8323	47.3869	851	23.8926	79.6116	48.1397	736	21.526	71.081	44.5413	868	25.6165	83.795	52.7544	918	28.0453	86.9493	59.6064	959	26.1079	82.8679	54.6614
Cycs	6	complement(50562563..50566538)	ENSMUSG00000063694	-1.2025	-0.26604	0.00219703	0.0956564	11671	208.218	722.689	730.883	13158	216.892	740.223	761.568	12160	222.844	739.655	779.736	13511	216.301	720.726	764.295	14674	244.721	808.09	888.042	15722	264.571	865.45	955.535	14826	258.272	800.725	962.662	14151	219.673	697.254	806.583
Tuba4a	1	complement(75214228..75219865)	ENSMUSG00000026202	-1.20238	-0.265889	0.0048282	0.157545	641	10.5182	36.5066	40.1419	631	9.56649	32.6492	36.5215	633	10.6694	35.4136	40.5899	793	11.6765	38.9069	44.8587	743	11.3968	37.6332	44.9649	860	13.3108	43.5415	52.2681	788	12.6256	39.1432	51.1654	782	11.1652	35.439	44.5727
Calr	8	complement(84841850..84846934)	ENSMUSG00000003814	-1.20235	-0.26586	0.00227787	0.0971443	7134	150.432	522.124	446.759	8377	163.207	557.004	484.85	7824	169.47	562.499	501.699	8894	168.292	560.76	503.119	9029	177.975	587.69	546.418	9893	196.771	643.664	601.266	9446	194.491	602.982	613.335	9518	174.635	554.302	542.51
Sod1	16	90220754..90226329	ENSMUSG00000022982	-1.20227	-0.265759	0.00224378	0.0966137	9680	148.076	513.946	606.199	10326	145.943	498.085	597.655	10245	160.983	534.327	656.94	11870	162.937	542.916	671.466	11379	162.714	537.297	688.635	11869	171.257	560.206	721.361	12713	189.889	588.717	825.464	13619	181.273	575.371	776.26
Rpl37a	1	72711290..72713813	ENSMUSG00000046330	-1.20218	-0.265658	0.00240435	0.101284	4642	199.934	693.935	290.7	4899	194.953	665.35	283.548	4846	214.398	711.623	310.74	5967	230.62	768.439	337.543	5430	218.621	721.908	328.613	6096	247.657	810.121	370.496	6333	266.338	825.732	411.206	6024	225.759	716.571	343.358
Gm2a	11	55098115..55113029	ENSMUSG00000000594	-1.20209	-0.265547	0.00384899	0.136357	870	12.8022	44.4342	54.4827	988	13.4327	45.8442	57.1841	956	14.4504	47.9633	61.3016	1167	15.4098	51.3463	66.0153	1134	15.5988	51.5086	68.6275	1224	16.9892	55.5739	74.3909	1109	15.9346	49.4022	72.0081	1218	15.5952	49.5001	69.424
Nans	4	46489248..46503632	ENSMUSG00000028334	-1.20203	-0.265471	0.00963407	0.245364	662	8.77603	30.46	41.457	711	8.70867	29.7215	41.1517	767	10.4446	34.6673	49.1824	814	9.68332	32.2654	46.0466	746	9.24464	30.5267	45.1465	909	11.3665	37.1816	55.2462	955	12.3619	38.3259	62.0088	861	9.93165	31.5236	49.0756
Rps17	7	complement(81342732..81345254)	ENSMUSG00000061787	-1.20194	-0.265368	0.00253693	0.104839	3447	164.313	570.302	215.864	3775	166.261	567.427	218.492	3641	178.282	591.748	233.472	4250	181.794	605.748	240.415	4231	188.532	622.551	256.052	4527	203.548	665.833	275.137	4485	208.755	647.205	291.214	4523	187.601	595.457	257.803
Nsa2	13	complement(97129424..97137937)	ENSMUSG00000060739	-1.20157	-0.264921	0.00316425	0.119903	1500	21.3086	73.9585	93.9358	1741	22.851	77.9875	100.767	1507	21.9905	72.9899	96.6334	1844	23.5063	78.3244	104.312	1863	24.7393	81.6917	112.745	2088	27.9782	91.5205	126.902	1866	25.8833	80.2462	121.161	1927	23.819	75.603	109.836
Pgm2	4	99929414..99987294	ENSMUSG00000025791	-1.2014	-0.264718	0.00232136	0.098491	10498	218.261	757.544	657.425	11549	221.848	757.138	668.441	11317	241.689	802.205	725.68	13274	247.645	825.169	750.888	12775	248.28	819.842	773.118	13697	268.608	878.654	832.461	13551	275.095	852.881	879.875	14835	268.37	851.823	845.57
App	16	complement(84949685..85173766)	ENSMUSG00000022892	-1.20126	-0.264552	0.00278201	0.110758	2332	10.8973	37.8226	146.039	3050	13.1684	44.942	176.53	2567	12.3218	40.898	164.604	3018	12.6552	42.1679	170.723	3013	13.1614	43.4601	182.341	3690	16.2645	53.2036	224.267	2922	13.3326	41.3351	189.727	3256	13.2389	42.0212	185.587
Ldlrap1	4	complement(134741554..134768024)	ENSMUSG00000037295	-1.20089	-0.264109	0.00494749	0.160231	694	6.01232	20.8677	43.4609	676	5.41092	18.4668	39.126	684	6.08689	20.2034	43.8601	780	6.06369	20.2045	44.1233	706	5.7174	18.8794	42.7258	861	7.03574	23.0149	52.3289	840	7.10566	22.0298	54.5418	930	7.01041	22.2515	53.0084
Cdc34	10	79682195..79688398	ENSMUSG00000020307	-1.20069	-0.263862	0.00339217	0.125799	1366	52.7714	183.16	85.5442	1478	52.7551	180.046	85.5447	1520	60.3182	200.206	97.467	1662	57.6154	191.978	94.0166	1598	57.708	190.557	96.7079	1812	66.0284	215.988	110.128	1853	69.8982	216.706	120.317	1817	61.0775	193.863	103.566
Hddc2	10	31313383..31328204	ENSMUSG00000000295	-1.20039	-0.263501	0.0094469	0.243691	329	5.69556	19.7683	20.6032	327	5.23035	17.8505	18.9263	316	5.61933	18.6515	20.2629	388	6.02743	20.0837	21.9485	364	5.89052	19.451	22.0286	440	7.18485	23.5027	26.7418	365	6.16988	19.1286	23.6997	432	6.50733	20.6546	24.6233
Fkbpl	17	34644764..34646324	ENSMUSG00000033739	-1.20025	-0.26333	0.00657461	0.192692	446	20.2735	70.3657	27.9302	461	19.3614	66.078	26.6821	477	22.2725	73.926	30.5867	631	25.7385	85.7621	35.6946	583	24.7727	81.8018	35.282	551	23.6249	77.2804	33.4881	600	26.631	82.5646	38.9584	631	24.9575	79.2166	35.9659
2210016F16Rik	13	complement(58379817..58385225)	ENSMUSG00000021550	-1.20005	-0.26309	0.00532348	0.167295	573	11.4055	39.5863	35.8835	730	13.4253	45.8187	42.2514	623	12.7381	42.2796	39.9486	756	13.5033	44.9937	42.7657	763	14.1969	46.8795	46.1753	773	14.5132	47.4746	46.9806	802	15.5875	48.326	52.0744	808	13.9942	44.4184	46.0546
Hint1	11	54866383..54870501	ENSMUSG00000020267	-1.19988	-0.262895	0.00303284	0.116914	2157	150.222	521.394	135.08	2437	156.813	535.182	141.05	2450	175.27	581.748	157.101	2768	172.986	576.398	156.581	2720	177.078	584.727	164.609	2890	189.848	621.02	175.645	3024	205.641	637.55	196.35	2871	173.978	552.218	163.642
Dhrs7	12	complement(72650353..72664909)	ENSMUSG00000021094	-1.19953	-0.262473	0.00421299	0.143767	836	14.3377	49.7637	52.3535	1041	16.4956	56.2972	60.2517	1030	18.1455	60.2278	66.0467	1202	18.4986	61.6384	67.9951	1131	18.1321	59.8739	68.4459	1193	19.2992	63.1304	72.5069	1174	19.6601	60.9524	76.2286	1327	19.8027	62.8548	75.6368
Decr1	4	complement(15917240..15945507)	ENSMUSG00000028223	-1.19947	-0.262394	0.00261739	0.107275	6768	105.96	367.767	423.838	7469	108.04	368.727	432.296	6982	112.284	372.688	447.707	8343	117.209	390.549	471.95	8339	122.041	402.991	504.66	8878	131.105	428.864	539.577	8743	133.655	414.371	567.689	8693	118.421	375.875	495.486
Pkp2	16	16213318..16272712	ENSMUSG00000041957	-1.19914	-0.261998	0.00958094	0.244856	296	3.35372	11.6402	18.5367	379	3.9675	13.5406	21.936	326	3.79411	12.5933	20.9041	401	4.07699	13.5848	22.6839	386	4.08822	13.4997	23.36	472	5.04431	16.5007	28.6867	352	3.89423	12.0733	22.8556	437	4.3082	13.6745	24.9083
Alg5	3	54735539..54751318	ENSMUSG00000036632	-1.19903	-0.261863	0.00603628	0.18217	569	9.26908	32.1713	35.633	605	9.10588	31.0772	35.0166	534	8.93558	29.6586	34.2417	671	9.80859	32.6828	37.9574	723	11.0097	36.3549	43.7546	704	10.8174	35.3851	42.7869	703	11.1821	34.668	45.6463	660	9.35506	29.6935	37.6189
Abhd15	11	77515121..77538607	ENSMUSG00000000686	-1.199	-0.261833	0.00447447	0.149679	974	19.4895	67.6446	60.9956	984	18.1919	62.0867	56.9526	903	18.5604	61.6048	57.9031	944	16.9501	56.4788	53.4005	1123	21.0055	69.3621	67.9618	985	18.591	60.8137	59.8653	1209	23.6217	73.2346	78.5012	1152	20.0573	63.663	65.6621
Eif2b5	16	20498817..20509323	ENSMUSG00000003235	-1.19834	-0.261034	0.00410392	0.141944	1107	25.9066	89.9172	69.3246	1178	25.4713	86.9301	68.1811	1110	26.6835	88.5668	71.1766	1436	30.1562	100.482	81.2321	1467	32.0926	105.973	88.78	1397	30.8378	100.875	84.9053	1356	30.986	96.0663	88.046	1445	29.4245	93.3951	82.3626
Mkrn1	6	complement(39397804..39420462)	ENSMUSG00000029922	-1.1983	-0.260984	0.00736983	0.208316	405	5.54077	19.231	25.3627	529	6.68672	22.8209	30.6178	508	7.13898	23.6954	32.5745	472	5.79451	19.3076	26.7003	578	7.39187	24.4086	34.9794	608	7.84591	25.6651	36.9524	519	6.93307	21.4947	33.699	545	6.48769	20.5923	31.0641
Rps7	12	complement(28630854..28635953)	ENSMUSG00000061477	-1.19813	-0.26079	0.00282956	0.111625	5364	161.664	561.108	335.914	6135	170.837	583.044	355.086	5850	181.108	601.127	375.12	7128	192.776	642.34	403.219	6519	183.661	606.467	394.517	7485	212.785	696.05	454.915	7243	213.151	660.834	470.293	7398	194.007	615.79	421.674
Sdhb	4	140961203..140979193	ENSMUSG00000009863	-1.1979	-0.260506	0.00296063	0.114881	4069	110.366	383.06	254.816	4511	113.048	385.817	261.091	4458	124.206	412.26	285.86	5127	124.787	415.797	290.026	4757	120.612	398.272	287.884	5234	133.907	438.03	318.106	5593	148.127	459.24	363.157	5693	134.359	426.462	324.491
Cisd3	11	97685826..97688621	ENSMUSG00000078695	-1.19747	-0.259989	0.00442668	0.148605	930	67.8014	235.326	58.2402	1057	71.1988	242.992	61.1778	1105	82.7513	274.665	70.8559	1335	87.3366	291.011	75.5187	1171	79.8038	263.52	70.8667	1360	93.5231	305.927	82.6566	1245	88.6273	274.772	80.8387	1414	89.6981	284.707	80.5956
Vps26b	9	complement(27007771..27030065)	ENSMUSG00000031988	-1.19734	-0.259833	0.00493073	0.159814	826	9.83774	34.145	51.7273	932	10.2559	35.002	53.9429	920	11.2554	37.3584	58.9932	931	9.95004	33.1541	52.6651	1064	11.8459	39.1163	64.3912	1101	12.3688	40.46	66.9154	1002	11.6527	36.127	65.0605	1072	11.1093	35.2617	61.1022
G6pdx	X	complement(74409483..74429194)	ENSMUSG00000031400	-1.19729	-0.259777	0.00284816	0.111769	8196	161.604	560.898	513.265	8730	159.04	542.782	505.281	8749	177.201	588.157	561.012	9731	172.174	573.693	550.467	10211	188.204	621.468	617.95	10028	186.504	610.081	609.471	10350	199.266	617.787	672.032	10953	187.915	596.452	624.303
Rxra	2	27676440..27762957	ENSMUSG00000015846	-1.19706	-0.259497	0.00579914	0.177781	1514	16.8335	58.4261	94.8125	1576	16.19	55.2544	91.2168	1642	18.7533	62.2453	105.29	1902	18.9766	63.2312	107.593	1709	17.7624	58.6532	103.425	1895	19.8739	65.0102	115.172	2092	22.7119	70.414	135.835	2069	20.0165	63.5334	117.93
Cox5a	9	57521274..57532426	ENSMUSG00000000088	-1.19698	-0.259402	0.00311021	0.119119	3876	112.036	388.857	242.73	4214	112.541	384.088	243.901	4061	120.577	400.214	260.404	4962	128.704	428.848	280.692	4683	126.535	417.829	283.406	4899	133.569	436.923	297.746	5060	142.813	442.765	328.549	5393	135.639	430.524	307.392
Lpcat3	6	124663027..124704418	ENSMUSG00000004270	-1.19696	-0.259379	0.00288687	0.112653	8354	155.243	538.822	523.16	8947	153.616	524.273	517.841	8991	171.626	569.654	576.53	9852	164.287	547.413	557.311	10156	176.422	582.561	614.622	10091	176.879	578.597	613.3	10629	192.865	597.942	690.148	11541	186.612	592.318	657.818
Sec61g	11	complement(16500530..16508484)	ENSMUSG00000078974	-1.19695	-0.259367	0.00461279	0.152606	993	24.4742	84.9457	62.1855	1176	26.7799	91.3963	68.0653	905	22.9121	76.049	58.0313	1177	26.0313	86.7378	66.5809	1219	28.085	92.7393	73.7715	1337	31.0825	101.675	81.2587	1159	27.8924	86.4752	75.2546	1261	27.0429	85.8357	71.8749
Isoc1	18	58659482..58679570	ENSMUSG00000024601	-1.1968	-0.259182	0.00367181	0.133337	1930	45.7308	158.724	120.864	2089	45.7333	156.082	120.909	1864	45.3685	150.585	119.525	2028	43.1201	143.679	114.721	2266	50.1907	165.734	137.134	2232	49.885	163.181	135.654	2346	54.2779	168.278	152.327	2433	50.1617	159.216	138.677
Mgst1	6	138140316..138156755	ENSMUSG00000008540	-1.19677	-0.259144	0.00282935	0.111625	15070	454.642	1577.98	943.741	16655	464.241	1584.39	963.97	14626	453.251	1504.41	937.863	15995	433.013	1442.82	904.811	19522	550.544	1817.95	1181.43	16726	475.963	1556.94	1016.55	17855	525.968	1630.67	1159.34	19036	499.701	1586.08	1085.02
Reep6	10	80329953..80336441	ENSMUSG00000035504	-1.19661	-0.258949	0.00319551	0.120708	3578	86.7081	300.948	224.068	3889	87.0762	297.18	225.09	3993	99.3975	329.916	256.043	4452	96.8131	322.587	251.842	3928	88.982	293.827	237.715	4596	105.057	343.655	279.331	5077	120.135	372.456	329.653	5014	105.726	335.581	285.79
Ap1s1	5	complement(137034993..137046135)	ENSMUSG00000004849	-1.19653	-0.258856	0.00419458	0.143693	1299	35.8907	124.57	81.3484	1400	35.739	121.973	81.0302	1328	37.6901	125.1	85.1554	1472	36.4956	121.605	83.2686	1459	37.6825	124.431	88.2959	1604	41.8024	136.742	97.4862	1712	46.187	143.194	111.161	1661	39.932	126.746	94.6742
Chchd3	6	complement(32790976..33060260)	ENSMUSG00000053768	-1.19641	-0.258709	0.00308688	0.118555	5151	107.683	373.747	322.575	5803	112.085	382.533	335.87	5243	112.588	373.697	336.197	6168	115.707	385.541	348.914	6441	125.869	415.631	389.797	6387	125.943	411.979	388.182	6602	134.764	417.809	428.672	6738	122.564	389.026	384.055
Ccng1	11	complement(40748552..40755311)	ENSMUSG00000020326	-1.19615	-0.258402	0.00349944	0.129005	2465	42.6248	147.943	154.368	2993	47.8184	163.198	173.231	2529	44.9212	149.101	162.167	2778	43.106	143.632	157.147	3203	51.7743	170.964	193.839	3087	50.3509	164.705	187.618	3059	51.6498	160.13	198.623	3262	49.0804	155.784	185.929
Adcy5	16	35154877..35305738	ENSMUSG00000022840	-1.19595	-0.258156	0.00566927	0.174707	715	6.04422	20.9784	44.776	825	6.44362	21.9912	47.7499	710	6.16523	20.4634	45.5273	878	6.66022	22.1922	49.667	829	6.55088	21.6316	50.1695	914	7.28794	23.8399	55.5501	951	7.84978	24.3368	61.7491	962	7.07599	22.4596	54.8324
Phlda3	1	135766119..135769136	ENSMUSG00000041801	-1.19583	-0.258012	0.00389729	0.136836	1605	62.5215	217.001	100.511	1876	67.5195	230.435	108.58	1826	73.0654	242.516	117.089	2148	75.0842	250.185	121.509	1924	70.0601	231.345	116.437	2240	82.3051	269.232	136.14	2210	84.06	260.612	143.497	2343	79.4154	252.069	133.547
Gba	3	89202928..89208966	ENSMUSG00000028048	-1.19578	-0.257955	0.00715451	0.204185	510	12.1032	42.0081	31.9382	598	13.1121	44.75	34.6115	508	12.3837	41.1035	32.5745	624	13.2885	44.2779	35.2986	603	13.377	44.1721	36.4924	718	16.0723	52.5749	43.6378	634	14.6914	45.5478	41.166	666	13.7525	43.6513	37.9609
Surf1	2	complement(26913381..26916530)	ENSMUSG00000015790	-1.19577	-0.257938	0.00705424	0.202442	535	18.5341	64.3287	33.5038	554	17.7325	60.5188	32.0648	551	19.6077	65.0811	35.3318	641	19.9267	66.397	36.2603	589	19.0741	62.9846	35.6451	659	21.5342	70.4413	40.052	694	23.4758	72.7824	45.0619	729	21.9748	69.7492	41.5518
Atp5j2	5	complement(145183698..145192062)	ENSMUSG00000038690	-1.19547	-0.257583	0.00316841	0.119903	6098	112.017	388.792	381.88	6464	109.709	374.421	374.128	6146	115.97	384.924	394.1	7438	122.606	408.532	420.755	7216	123.91	409.161	436.698	7498	129.917	424.978	455.705	7945	142.506	441.814	515.874	7886	126.047	400.081	449.489
Ctsa	2	164832873..164841032	ENSMUSG00000017760	-1.19541	-0.257503	0.00364242	0.132661	2254	29.0317	100.764	141.154	2689	32.0001	109.212	155.636	2501	33.0894	109.829	160.372	2968	34.3038	114.302	167.895	2695	32.4481	107.147	163.096	3171	38.5247	126.02	192.724	3121	39.2514	121.692	202.649	3169	35.5156	112.729	180.628
Atp5l	9	complement(44912557..44920742)	ENSMUSG00000038717	-1.19535	-0.257432	0.00320042	0.120783	5819	54.848	190.368	364.408	6175	53.7763	183.532	357.401	5762	55.7882	185.17	369.477	7214	61.0166	203.311	408.084	6946	61.201	202.091	420.359	7023	62.4395	204.248	426.836	7490	68.9346	213.719	486.331	7712	63.2496	200.758	439.571
Rps18	17	complement(33951999..33956001)	ENSMUSG00000008668	-1.19522	-0.257276	0.00315366	0.119674	7048	171.827	596.382	441.373	7712	173.714	592.864	446.36	7597	190.25	631.472	487.143	9267	202.734	675.52	524.219	8457	192.732	636.42	511.801	9153	210.482	688.515	556.291	9690	230.671	715.153	629.178	9612	203.901	647.193	547.868
Polr1d	5	147077050..147111597	ENSMUSG00000029642	-1.19521	-0.257265	0.0038255	0.136278	1945	38.8167	134.726	121.803	2091	38.5562	131.587	121.024	2141	43.8907	145.68	137.287	2602	46.5978	155.267	147.191	2410	44.96	148.462	145.849	2392	45.0281	147.293	145.378	2727	53.1406	164.753	177.066	2724	47.3025	150.141	155.263
Copz1	15	103272714..103299868	ENSMUSG00000060992	-1.19504	-0.257061	0.00358348	0.130819	2728	45.2404	157.021	170.838	3066	46.9782	160.33	177.456	2911	49.5885	164.592	186.662	3481	51.8019	172.607	196.914	3465	53.7151	177.372	209.695	3562	55.7186	182.263	216.487	3540	57.3229	177.719	229.855	3677	53.0584	168.41	209.583
Ttyh2	11	114675431..114720977	ENSMUSG00000034714	-1.19471	-0.256658	0.00508104	0.163023	1006	16.3397	56.712	62.9996	1025	15.3819	52.4965	59.3257	1026	17.1179	56.8169	65.7902	1144	16.6736	55.5576	64.7142	1109	16.8379	55.6003	67.1145	1161	17.787	58.1836	70.562	1311	20.7917	64.4609	85.1241	1334	18.8529	59.8403	76.0358
Natd1	11	complement(60902246..60914750)	ENSMUSG00000018931	-1.19439	-0.256277	0.00407089	0.141014	1898	27.1403	94.1991	118.86	1989	26.2782	89.6839	115.121	1904	27.9668	92.8261	122.09	2137	27.4209	91.3681	120.887	2106	28.1506	92.9559	127.451	2282	30.7793	100.683	138.693	2389	33.3563	103.415	155.119	2497	31.0681	98.612	142.325
Atp5g1	11	complement(96068852..96075670)	ENSMUSG00000006057	-1.19437	-0.256253	0.00403642	0.1403	1998	24.7023	85.7373	125.122	1942	22.1837	75.71	112.4	2078	26.3903	87.5937	133.248	2167	24.0415	80.1075	122.584	2205	25.4837	84.1494	133.442	2119	24.7114	80.8345	128.786	2647	31.955	99.0705	171.871	2611	28.0884	89.1542	148.823
Marc2	1	complement(184813068..184846451)	ENSMUSG00000073481	-1.1943	-0.256168	0.00387292	0.136689	2250	20.6127	71.543	140.904	2416	20.4499	69.7929	139.835	2378	22.378	74.2761	152.485	2761	22.6975	75.6294	156.185	2770	23.7216	78.3308	167.635	2784	24.0573	78.6946	169.203	2962	26.496	82.1459	192.325	2938	23.4198	74.3357	167.461
Zdhhc3	9	complement(123066160..123113205)	ENSMUSG00000025786	-1.1939	-0.255679	0.00459612	0.152313	1380	6.12534	21.2599	86.4209	1464	6.00391	20.4906	84.7344	1386	6.31933	20.9749	88.8745	1563	6.22543	20.7435	88.4163	1661	6.89178	22.7573	100.521	1745	7.30585	23.8985	106.056	1723	7.46757	23.1518	111.876	1638	6.3262	20.0797	93.3633
Esyt1	10	complement(128509965..128525871)	ENSMUSG00000025366	-1.19365	-0.25538	0.00394299	0.137855	2198	18.3685	63.7537	137.647	2588	19.9826	68.1979	149.79	2625	22.5336	74.7928	168.323	2853	21.3947	71.2884	161.389	2721	21.2562	70.1899	164.67	3116	24.5622	80.3464	189.381	3028	24.7084	76.6037	196.61	3126	22.7307	72.1485	178.177
Eif3h	15	complement(51786558..51865523)	ENSMUSG00000022312	-1.19364	-0.255369	0.00359709	0.1312	3843	144.779	502.502	240.663	4532	157.749	538.378	262.306	4182	161.836	537.161	268.162	4918	166.258	553.982	278.203	4970	175.026	577.953	300.775	5166	183.575	600.5	313.974	5166	190.035	589.167	335.432	5074	166.328	527.933	289.21
Rpl23a	11	complement(78180932..78183584)	ENSMUSG00000058546	-1.19343	-0.255114	0.00334101	0.124766	9920	711.26	2468.66	621.229	11252	745.399	2543.95	651.251	11106	817.959	2714.94	712.15	12453	801.218	2669.7	704.446	11777	789.338	2606.47	712.721	13390	905.57	2962.25	813.803	13473	943.245	2924.35	874.811	13563	846.157	2685.75	773.068
Mrps18a	17	46110986..46128910	ENSMUSG00000023967	-1.19336	-0.255034	0.0050388	0.162233	1087	17.8897	62.092	68.0721	1169	17.7759	60.6667	67.6602	1159	19.5936	65.0343	74.3186	1440	21.2665	70.8612	81.4584	1314	20.2153	66.7529	79.5207	1336	20.7398	67.8428	81.198	1493	23.9926	74.3845	96.9415	1519	21.7525	69.0438	86.5805
Yipf3	17	46248080..46252537	ENSMUSG00000071074	-1.19335	-0.255013	0.00625145	0.186393	763	17.2063	59.7202	47.782	754	15.71	53.6163	43.6405	726	16.8174	55.8195	46.5533	912	18.4552	61.4938	51.5903	774	16.3161	53.8773	46.841	897	19.0801	62.4137	54.5169	1009	22.2177	68.8817	65.515	998	19.5827	62.1567	56.8843
Rpl4	9	64173375..64178666	ENSMUSG00000032399	-1.19335	-0.255012	0.00328999	0.123711	15332	463.929	1610.22	960.149	17431	487.324	1663.17	1008.88	16699	519.04	1722.77	1070.79	19790	537.352	1790.49	1119.49	19922	563.504	1860.74	1205.64	20766	592.694	1938.78	1262.09	19795	584.859	1813.25	1285.3	20323	535.081	1698.38	1158.38
Ube2m	7	complement(13035120..13038275)	ENSMUSG00000005575	-1.19292	-0.254503	0.00501593	0.16179	1161	29.9139	103.826	72.7063	1348	32.0902	109.52	78.0205	1254	33.1891	110.16	80.4103	1363	31.5135	105.005	77.1026	1437	34.6106	114.287	86.9645	1516	36.8438	120.521	92.1378	1523	38.3163	118.793	98.8894	1509	33.8305	107.38	86.0105
Fads1	19	10182888..10196870	ENSMUSG00000010663	-1.19259	-0.254093	0.00364356	0.132661	5231	91.9203	319.039	327.585	5842	94.8485	323.705	338.127	5593	100.955	335.086	358.64	6670	105.175	350.449	377.311	6388	104.931	346.491	386.589	6848	113.505	371.291	416.2	6666	114.376	354.601	432.828	7339	112.213	356.169	418.311
Ndufb6	4	complement(40270591..40279421)	ENSMUSG00000071014	-1.1924	-0.253868	0.00461603	0.152606	1542	142.102	493.21	96.566	1793	152.664	521.023	103.776	1621	153.446	509.311	103.943	1961	162.163	540.337	110.931	1745	150.322	496.376	105.604	1947	169.241	553.611	118.333	2223	200.031	620.159	144.341	2129	170.714	541.856	121.349
Nipsnap1	11	4873951..4894200	ENSMUSG00000034285	-1.19223	-0.253668	0.00670067	0.195719	674	15.4518	53.6304	42.2085	779	16.5005	56.3142	45.0875	687	16.1783	53.6983	44.0525	884	18.1857	60.5958	50.0064	878	18.8159	62.1317	53.1349	882	19.0727	62.3894	53.6052	859	19.2289	59.6156	55.7754	910	18.1526	57.6173	51.8685
Rps15a	7	complement(118104372..118116188)	ENSMUSG00000008683	-1.19195	-0.253323	0.00383647	0.136313	4245	41.116	142.706	265.838	4891	43.7696	149.38	283.085	4405	43.8264	145.467	282.462	5375	46.7166	155.662	304.055	5432	49.1817	162.403	328.734	5529	50.5131	165.235	336.036	5465	51.6852	160.24	354.846	5610	47.2796	150.068	319.761
Rrp7a	15	complement(83113433..83122801)	ENSMUSG00000018040	-1.19192	-0.253289	0.00756467	0.211795	596	6.68912	23.2168	37.3238	677	7.02027	23.9593	39.1839	605	6.97486	23.1507	38.7944	665	6.69737	22.316	37.6179	671	7.03974	23.2459	40.6076	689	7.29401	23.8597	41.8753	829	9.08491	28.166	53.8275	773	7.54885	23.9605	44.0597
Dstn	2	143915320..143943324	ENSMUSG00000015932	-1.19136	-0.252609	0.00460586	0.152514	1845	58.6322	203.502	115.541	2166	63.5975	217.05	125.365	1905	62.1859	206.405	122.154	2208	62.9649	209.803	124.903	2430	72.1867	238.367	147.059	2315	69.3929	226.994	140.699	2256	70.0038	217.034	146.484	2480	68.5756	217.663	141.356
Cct5	15	complement(31590800..31601804)	ENSMUSG00000022234	-1.19134	-0.252581	0.00384022	0.136313	5413	118.846	412.495	338.983	6053	122.789	419.064	350.34	5827	131.417	436.193	373.645	6660	131.215	437.215	376.745	6773	139.008	459.018	409.889	7107	147.183	481.458	431.942	7026	150.626	466.987	456.203	7003	133.786	424.644	399.159
Tmbim4	10	120201590..120224917	ENSMUSG00000020225	-1.19116	-0.252367	0.00801493	0.219465	524	12.3294	42.7933	32.8149	621	13.5004	46.075	35.9427	584	14.115	46.8501	37.4478	713	15.0543	50.1619	40.3332	651	14.3187	47.2818	39.3973	623	13.8269	45.2297	37.864	798	18.334	56.8413	51.8147	766	15.6827	49.7776	43.6607
Rpl30	15	complement(34440505..34443640)	ENSMUSG00000058600	-1.19108	-0.252271	0.00383193	0.136278	6366	128.015	444.316	398.663	7182	133.438	455.408	415.685	6617	136.682	453.67	424.302	7628	137.646	458.645	431.503	7898	148.464	490.243	477.972	7930	150.415	492.028	481.961	8323	163.424	506.666	540.418	8209	143.636	455.908	467.899
Fabp5	3	10012548..10016607	ENSMUSG00000027533	-1.19086	-0.252	0.00372519	0.134566	11439	194.754	675.955	716.354	12673	199.351	680.36	733.497	11653	203.794	676.426	747.226	14833	226.614	755.089	839.078	14513	230.975	762.702	878.299	14418	231.54	757.401	876.282	14104	234.467	726.922	915.782	15919	235.826	748.525	907.356
Mrpl45	11	97315716..97329920	ENSMUSG00000018882	-1.19062	-0.251715	0.00563576	0.173804	1017	23.7912	82.5751	63.6884	1171	25.3101	86.3802	67.7759	1178	28.3073	93.9563	75.5369	1507	31.6351	105.41	85.2485	1325	28.975	95.678	80.1864	1443	31.841	104.156	87.7011	1287	29.398	91.1429	83.5658	1630	33.1789	105.312	92.9073
Hspa5	2	34771970..34777547	ENSMUSG00000026864	-1.19049	-0.251557	0.00380998	0.136004	9073	130.291	452.216	568.186	11806	156.642	534.598	683.316	10563	155.814	517.172	677.331	13265	170.934	569.563	750.379	12616	169.354	559.223	763.496	14282	193.453	632.813	868.016	12186	170.87	529.752	791.245	12858	160.662	509.952	732.884
Snx17	5	31193227..31199143	ENSMUSG00000029146	-1.19049	-0.251556	0.00490846	0.159342	1693	33.2628	115.449	106.022	1776	32.2394	110.029	102.793	1878	37.9013	125.8	120.423	2011	35.4546	118.137	113.759	1912	35.1156	115.955	115.711	2030	37.6203	123.061	123.377	2350	45.0829	139.771	152.587	2281	38.9946	123.771	130.013
Lrrc59	11	94629767..94645216	ENSMUSG00000020869	-1.19048	-0.251538	0.00399164	0.139273	5584	110.353	383.015	349.692	5903	107.784	367.851	341.658	5870	119.161	395.513	376.402	6387	113.265	377.404	361.302	6599	121.907	402.547	399.359	6649	123.942	405.432	404.106	7152	138.009	427.872	464.384	7288	125.321	397.777	415.404
Psmb7	2	complement(38588036..38644087)	ENSMUSG00000026750	-1.1904	-0.251448	0.00441257	0.148372	2752	48.8535	169.562	172.341	3060	50.1893	171.289	177.109	2808	51.2037	169.953	180.057	3168	50.4652	168.153	179.208	3510	58.2459	192.334	212.418	3325	55.6754	182.122	202.083	3405	59.0211	182.984	221.089	3502	54.0931	171.695	199.608
Rpl6	5	121204481..121209241	ENSMUSG00000029614	-1.19026	-0.251276	0.00385433	0.13637	9336	180.564	626.706	584.656	10607	189.542	646.882	613.919	10778	214.124	710.713	691.118	12822	222.529	741.479	725.319	11544	208.708	689.172	698.621	13126	239.457	783.297	797.758	12665	239.177	741.523	822.347	13341	224.511	712.611	760.415
Cdo1	18	complement(46713205..46728342)	ENSMUSG00000033022	-1.19014	-0.251137	0.00410463	0.141944	4879	193.66	672.159	305.542	5232	191.875	654.845	302.821	4931	201.049	667.312	316.191	5859	208.685	695.352	331.434	5944	220.546	728.263	359.719	5702	213.482	698.328	346.55	6273	243.124	753.759	407.31	6412	221.453	702.903	365.473
Naca	10	128035575..128048637	ENSMUSG00000061315	-1.18997	-0.250927	0.00393337	0.137635	8303	74.0981	257.181	519.966	9773	80.5828	275.019	565.648	8950	82.045	272.321	573.901	11242	90.0276	299.977	635.941	10656	88.8951	293.54	644.881	11444	96.3329	315.118	695.531	10993	95.7925	296.987	713.783	11371	88.2977	280.262	648.128
Mrps15	4	126046925..126055532	ENSMUSG00000028861	-1.18982	-0.25074	0.00735695	0.208237	668	23.9618	83.1672	41.8327	746	24.7243	84.3809	43.1775	762	28.0773	93.193	48.8617	849	27.3282	91.0591	48.0265	841	28.2001	93.1194	50.8957	895	30.2824	99.0581	54.3953	883	30.9277	95.8854	57.3338	906	28.2781	89.7563	51.6405
Tmem98	11	80810175..80822033	ENSMUSG00000035413	-1.1898	-0.250722	0.00853093	0.228626	543	20.1936	70.0884	34.0047	583	20.032	68.3667	33.7433	590	22.5384	74.8086	37.8326	683	22.7926	75.9464	38.6362	665	23.1178	76.3372	40.2445	652	22.8711	74.8144	39.6265	749	27.1981	84.3227	48.6331	726	23.4925	74.5665	41.3808
Psmb6	11	70525367..70527858	ENSMUSG00000018286	-1.18978	-0.250693	0.00506589	0.16279	1721	55.831	193.779	107.776	1817	54.4617	185.871	105.166	1818	60.5822	201.082	116.576	1965	57.2027	190.603	111.157	1882	57.0723	188.458	113.895	2119	64.841	212.104	128.786	2374	75.2001	233.144	154.145	2136	60.294	191.377	121.748
Slc39a1	3	90248172..90253612	ENSMUSG00000052310	-1.18963	-0.250511	0.0051614	0.164706	1547	39.7414	137.935	96.8791	1719	40.801	139.249	99.4935	1770	46.7071	155.028	113.498	1989	45.8509	152.778	112.514	1847	44.3538	146.46	111.777	2055	49.7954	162.888	124.897	2084	52.275	162.069	135.316	2196	49.0867	155.804	125.168
Ptpa	2	30416039..30447806	ENSMUSG00000039515	-1.18941	-0.250243	0.00453136	0.150772	3036	35.5388	123.349	190.126	3274	35.4096	120.848	189.495	3016	36.2651	120.37	193.395	3589	37.6993	125.616	203.024	3400	37.2041	122.851	205.761	3609	39.8485	130.35	219.344	4083	46.6684	144.687	265.112	3907	39.7944	126.31	222.692
Rpl23	11	complement(97777527..97782437)	ENSMUSG00000071415	-1.1894	-0.250231	0.00406305	0.140979	7829	268.617	932.322	490.282	8634	273.704	934.116	499.725	8096	285.335	947.071	519.14	9674	297.847	992.442	547.242	9578	307.194	1014.38	579.642	10480	339.166	1109.46	636.942	9686	324.5	1006.05	628.918	10081	300.96	955.265	574.6
Uqcrh	4	complement(116066965..116075071)	ENSMUSG00000063882	-1.18936	-0.250184	0.00420386	0.143693	5330	261.672	908.218	333.785	5922	268.622	916.771	342.758	5370	270.808	898.856	344.341	6525	287.456	957.819	369.108	6634	304.451	1005.33	401.477	6325	292.897	958.109	384.414	7050	337.958	1047.78	457.761	6877	293.77	932.444	391.977
Ndufs5	4	complement(123712710..123718202)	ENSMUSG00000028648	-1.18916	-0.249938	0.0050607	0.16275	1876	132.475	459.798	117.482	1965	128.205	437.549	113.732	1914	138.836	460.817	122.731	2349	148.849	495.972	132.879	2339	154.399	509.839	141.552	2368	157.728	515.95	143.92	2307	159.072	493.172	149.795	2418	148.572	471.576	137.822
Zkscan17	11	complement(59485520..59526751)	ENSMUSG00000020472	-1.18915	-0.249929	0.00823496	0.223154	557	7.39698	25.6736	34.8815	667	8.18403	27.931	38.6051	597	8.14386	27.0308	38.2814	814	9.70026	32.3218	46.0466	668	8.29253	27.3827	40.4261	768	9.62022	31.4691	46.6767	724	9.38817	29.1062	47.0098	905	10.4575	33.1926	51.5835
Tcp1	17	12915701..12925067	ENSMUSG00000068039	-1.18909	-0.249858	0.00414666	0.1428	6779	81.8461	284.073	424.527	7712	86.0283	293.603	446.36	7546	93.585	310.623	483.872	9082	98.3951	327.858	513.754	8923	100.706	332.54	540.003	8834	100.604	329.089	536.903	8869	104.556	324.157	575.87	9578	100.62	319.375	545.93
Gm10851	2	11521706..11530836	ENSMUSG00000102329	-1.18855	-0.249198	0.00546787	0.170076	1687	60.8017	211.032	105.646	1723	57.3757	195.816	99.725	1552	57.4578	190.712	99.5189	1781	57.6002	191.927	100.748	2036	68.5945	226.506	123.215	2010	68.3315	223.522	122.162	1835	64.5773	200.21	119.148	1977	61.9991	196.789	112.686
Aars	8	111033144..111057664	ENSMUSG00000031960	-1.18827	-0.24886	0.00432096	0.146244	6885	45.0467	156.349	431.165	7302	44.1411	150.648	422.63	7061	47.455	157.511	452.773	7831	45.9765	153.196	442.987	8304	50.7876	167.705	502.542	8417	51.9446	169.918	511.559	8303	53.0441	164.453	539.119	8844	50.3484	159.809	504.093
Cox7a2l	17	complement(83501919..83514333)	ENSMUSG00000024248	-1.18808	-0.248628	0.00448543	0.149847	4593	243.183	844.045	287.631	5301	259.32	885.027	306.815	4983	271.01	899.524	319.525	6397	303.93	1012.71	361.868	5510	272.709	900.511	333.455	6458	322.522	1055.01	392.497	6244	322.807	1000.8	405.427	6453	297.288	943.608	367.81
Atp5g2	15	complement(102662864..102672352)	ENSMUSG00000062683	-1.18808	-0.248628	0.00463532	0.153121	3717	134.765	467.746	232.773	3944	132.119	450.904	228.274	3943	146.848	487.413	252.837	4581	149.041	496.613	259.14	4155	140.821	465.005	251.453	4563	156.049	510.458	277.325	5048	178.71	554.056	327.77	5032	158.747	503.871	286.816
Eif3l	15	79075179..79094405	ENSMUSG00000033047	-1.18803	-0.24857	0.00454169	0.150994	4441	74.1138	257.236	278.112	4676	72.0999	246.068	270.641	4717	80.8614	268.392	302.468	5493	82.2598	274.094	310.73	5276	82.3065	271.784	319.293	5456	85.885	280.942	331.599	5759	93.8444	290.947	373.936	5982	86.8647	275.713	340.964
Efemp2	19	5473973..5481853	ENSMUSG00000024909	-1.18783	-0.248323	0.00651902	0.191879	993	22.7736	79.0431	62.1855	1117	23.6689	80.7788	64.6505	1185	27.9163	92.6586	75.9858	1203	24.7576	82.4936	68.0517	1108	23.7538	78.4373	67.054	1410	30.5018	99.7758	85.6954	1365	30.5674	94.7684	88.6304	1349	26.9199	85.4452	76.8907
Tbc1d10b	7	complement(127197459..127208468)	ENSMUSG00000042492	-1.18776	-0.24824	0.00857145	0.229265	575	7.43601	25.8091	36.0087	654	7.81434	26.6693	37.8527	730	9.69733	32.187	46.8098	715	8.29732	27.6472	40.4464	675	8.15994	26.9449	40.8497	816	9.95375	32.5601	49.594	811	10.2409	31.7498	52.6588	811	9.12581	28.9658	46.2256
Mrpl15	1	complement(4773206..4785739)	ENSMUSG00000033845	-1.18766	-0.248126	0.00551184	0.170653	1724	12.3363	42.817	107.964	1811	11.9731	40.8626	104.818	1876	13.7891	45.7682	120.295	2028	13.0219	43.3897	114.721	2114	14.1404	46.693	127.935	2183	14.7341	48.1974	132.676	2236	15.6229	48.4358	145.185	2115	13.1685	41.7974	120.551
Txn2	15	complement(77915047..77929006)	ENSMUSG00000005354	-1.18757	-0.248008	0.00482059	0.157529	3436	49.5881	172.112	215.176	3475	46.3363	158.14	201.128	3535	52.4048	173.94	226.675	3915	50.701	168.938	221.465	3739	50.4419	166.564	226.277	4055	55.2001	180.567	246.45	4447	62.6664	194.285	288.747	4456	55.9562	177.608	253.985
Cfdp1	8	complement(111768491..111854291)	ENSMUSG00000031954	-1.18754	-0.247977	0.00677614	0.197061	942	48.5631	168.554	58.9917	1091	51.9663	177.354	63.1456	1019	53.9618	179.108	65.3414	1183	54.7267	182.353	66.9203	1254	60.4316	199.551	75.8897	1252	60.8813	199.151	76.0927	1133	57.0332	176.821	73.5664	1291	57.9108	183.812	73.5848
Tuba1a	15	complement(98949837..98953703)	ENSMUSG00000072235	-1.18739	-0.247793	0.00754928	0.211795	686	23.1062	80.1975	42.96	1014	31.5562	107.697	58.689	838	28.9938	96.2352	53.7351	896	27.0815	90.237	50.6852	897	28.2428	93.2605	54.2847	1043	33.137	108.396	63.3903	1004	33.0203	102.373	65.1904	1039	30.4508	96.6525	59.2213
Tomm7	5	complement(23838944..23844161)	ENSMUSG00000028998	-1.18736	-0.247753	0.00581849	0.178177	1426	76.9781	267.177	89.3016	1619	80.7489	275.586	93.7056	1547	85.7818	284.723	99.1983	1892	91.6492	305.38	107.027	1684	84.9769	280.602	101.912	1907	97.1008	317.63	115.902	2004	105.63	327.487	130.121	1917	90.0427	285.801	109.266
Chp1	2	119547697..119587027	ENSMUSG00000014077	-1.18725	-0.247627	0.00436433	0.14747	11951	207.425	719.935	748.418	12978	208.116	710.274	751.15	12415	221.34	734.663	796.087	14446	224.99	749.68	817.186	14892	241.613	797.829	901.235	14435	236.318	773.031	877.315	14511	245.922	762.434	942.209	16432	248.156	787.662	936.597
Rnpepl1	1	92910783..92924384	ENSMUSG00000026269	-1.18725	-0.247619	0.00885586	0.234089	657	4.21457	14.628	41.1439	657	3.894	13.2897	38.0263	606	3.99317	13.254	38.8586	703	4.04672	13.4839	39.7675	610	3.65788	12.0787	36.916	756	4.5744	14.9635	45.9473	829	5.19261	16.0987	53.8275	852	4.75561	15.0946	48.5626
Gda	19	complement(21391307..21473445)	ENSMUSG00000058624	-1.18709	-0.247431	0.00813269	0.221691	777	7.69143	26.6956	48.6587	833	7.61856	26.0012	48.2129	713	7.2499	24.0636	45.7197	728	6.46661	21.5471	41.1818	987	9.13301	30.1581	59.7313	874	8.16059	26.6944	53.119	769	7.43285	23.0441	49.9317	930	8.01027	25.4251	53.0084
Iqgap1	7	complement(80711583..80825974)	ENSMUSG00000030536	-1.18701	-0.247329	0.00527956	0.166675	2247	8.25126	28.6387	140.716	2681	9.09612	31.0439	155.173	2368	8.93215	29.6472	151.843	2654	8.74537	29.1401	150.132	2934	10.0714	33.2566	177.56	3130	10.8414	35.4638	190.232	2644	9.4803	29.3919	171.677	2860	9.13822	29.0052	163.015
Pla2g12a	3	129878606..129895825	ENSMUSG00000027999	-1.187	-0.247325	0.00532914	0.167345	2054	33.8779	117.584	128.629	2350	35.8118	122.221	136.015	2258	38.2558	126.977	144.79	2894	42.8326	142.721	163.709	2570	39.6242	130.843	155.531	2640	41.0719	134.352	160.451	2721	43.8216	135.861	176.676	3166	45.4366	144.218	180.457
Ogfr	2	180589245..180595836	ENSMUSG00000049401	-1.18656	-0.24679	0.00932139	0.24166	593	13.9584	48.4471	37.1359	662	14.3973	49.1361	38.3157	595	14.3865	47.751	38.1532	672	14.1942	47.2957	38.0139	666	14.6543	48.39	40.305	734	16.2968	53.309	44.6103	751	17.2609	53.5142	48.7629	780	15.9755	50.7071	44.4587
Tmem134	19	4125934..4132307	ENSMUSG00000024845	-1.18656	-0.246787	0.0065653	0.192556	1175	15.5091	53.8293	73.583	1216	14.8294	50.6108	70.3805	1238	16.7852	55.7127	79.3843	1393	16.4991	54.9758	78.7997	1349	16.6445	54.9618	81.6389	1411	17.5671	57.4644	85.7562	1580	20.3633	63.1326	102.59	1487	17.078	54.2066	84.7565
Ndufa8	2	complement(36036326..36049406)	ENSMUSG00000026895	-1.18653	-0.246748	0.00536469	0.168206	2443	172.314	598.071	152.99	2482	161.749	552.028	143.655	2433	176.277	585.092	156.011	2783	176.145	586.925	157.43	2713	178.879	590.674	164.186	2913	193.804	633.959	177.043	3062	210.885	653.809	198.818	3090	189.642	601.934	176.125
Gstm2	3	complement(107981702..107986453)	ENSMUSG00000040562	-1.18626	-0.24642	0.00865468	0.231043	605	21.8829	75.9517	37.8874	725	24.2287	82.6893	41.962	722	26.8253	89.0373	46.2968	850	27.5885	91.9265	48.0831	783	26.4742	87.4203	47.3856	941	32.1043	105.018	57.1911	817	28.8546	89.4582	53.0484	824	25.9331	82.3133	46.9666
Stt3b	9	complement(115242581..115310421)	ENSMUSG00000032437	-1.18619	-0.246334	0.00486282	0.158377	5018	72.1964	250.581	314.246	5450	72.4475	247.254	315.439	5123	75.7123	251.301	328.502	5880	75.914	252.95	332.622	6158	82.8201	273.48	372.67	6112	82.9455	271.326	371.468	6056	85.0773	263.766	393.22	6631	83.0123	263.486	377.956
Rpl27a	7	109519147..109522367	ENSMUSG00000046364	-1.18615	-0.246283	0.00498122	0.161071	3909	85.5775	297.024	244.797	4547	91.9731	313.892	263.174	4342	97.6429	324.092	278.422	4864	95.5536	318.39	275.148	4615	94.4445	311.865	279.291	5197	107.318	351.051	315.858	5317	113.659	352.378	345.236	5353	101.969	323.656	305.112
Rpl12	2	32961559..32965345	ENSMUSG00000038900	-1.18614	-0.246277	0.00488695	0.158893	4569	77.1188	267.666	286.128	5185	80.8593	275.962	300.101	5261	91.2146	302.756	337.351	5859	88.7406	295.689	331.434	5387	84.9958	280.664	326.011	6076	96.7345	316.432	369.281	6465	106.549	330.336	419.777	6269	92.0695	292.234	357.323
Rnaset2b	17	6970634..7011299	ENSMUSG00000094724	-1.18597	-0.24607	0.00614662	0.184198	1467	19.9978	69.4089	91.8692	1685	21.2224	72.4293	97.5256	1566	21.9281	72.7829	100.417	1812	22.1651	73.8555	102.502	1812	23.0899	76.245	109.659	1927	24.7776	81.0509	117.117	1844	24.5446	76.096	119.732	2002	23.7463	75.372	114.111
Psmb1	17	complement(15475021..15499751)	ENSMUSG00000014769	-1.18596	-0.246059	0.00525682	0.166339	2924	38.6449	134.13	183.112	3257	39.7717	135.736	188.511	3031	41.1489	136.58	194.357	3662	43.4303	144.712	207.153	3501	43.2532	142.826	211.874	3669	45.739	149.619	222.99	3875	50.0069	155.037	251.606	3872	44.5275	141.333	220.698
Rps10	17	complement(27630418..27636669)	ENSMUSG00000052146	-1.1857	-0.245743	0.00508421	0.163023	4070	106.953	371.216	254.879	4177	101.416	346.12	241.759	4305	116.207	385.708	276.05	4901	115.57	385.086	277.241	4384	107.692	355.608	265.311	5172	128.199	419.356	314.338	5553	142.486	441.75	360.56	5104	116.705	370.428	290.919
Rras2	7	complement(114046782..114117781)	ENSMUSG00000055723	-1.18563	-0.24565	0.00786415	0.216802	769	13.1404	45.6081	48.1577	1003	15.8353	54.0438	58.0523	844	14.8143	49.1712	54.1198	1014	15.5482	51.8076	57.3603	1045	16.6921	55.1188	63.2414	1079	17.3912	56.889	65.5783	985	16.4347	50.9528	63.9567	1104	16.4146	52.1009	62.9262
Mrpl17	7	complement(105803206..105811099)	ENSMUSG00000030879	-1.18554	-0.245541	0.00821301	0.222705	811	6.47623	22.4778	50.7879	872	6.43368	21.9573	50.4702	773	6.34071	21.0458	49.5671	895	6.41334	21.3696	50.6287	895	6.68091	22.061	54.1637	1015	7.64525	25.0087	61.6886	998	7.7817	24.1257	64.8008	979	6.8024	21.5912	55.8014
H13	2	152669461..152708670	ENSMUSG00000019188	-1.1855	-0.245496	0.0089553	0.235418	657	4.49115	15.588	41.1439	748	4.72428	16.1233	43.2933	690	4.84505	16.0815	44.2449	779	4.77847	15.9221	44.0667	777	4.96505	16.3951	47.0225	852	5.49359	17.9703	51.7819	861	5.74696	17.8174	55.9053	844	5.0201	15.9341	48.1066
Tubb4b	2	complement(25222160..25224702)	ENSMUSG00000036752	-1.18547	-0.245465	0.00500547	0.161602	4962	144.32	500.909	310.74	5411	145.408	496.26	313.182	5383	160.824	533.801	345.174	6135	160.119	533.527	347.047	5537	150.541	497.101	335.089	6138	168.392	550.834	373.049	6899	195.929	607.442	447.957	6788	171.787	545.261	386.905
Plin2	4	complement(86648386..86670060)	ENSMUSG00000028494	-1.18541	-0.245389	0.00465229	0.153437	18714	323.603	1123.17	1171.94	21070	336.63	1148.87	1219.5	20148	357.878	1187.85	1291.95	24142	374.61	1248.22	1365.67	23994	387.846	1280.71	1452.07	24713	403.084	1318.54	1501.98	23254	392.633	1217.28	1509.9	25595	385.105	1222.35	1458.87
St3gal2	8	110919922..110972480	ENSMUSG00000031749	-1.18512	-0.245028	0.0095726	0.244856	591	7.11986	24.7117	37.0107	644	7.16822	24.4642	37.2739	710	8.78616	29.1627	45.5273	683	7.38353	24.6023	38.6362	646	7.27491	24.0224	39.0947	806	9.1589	29.96	48.9862	801	9.42235	29.2122	52.0095	801	8.39643	26.6507	45.6557
Vps41	13	18717286..18866811	ENSMUSG00000041236	-1.18507	-0.244967	0.00783555	0.216383	914	8.25013	28.6347	57.2382	1019	8.49827	29.0035	58.9784	913	8.4653	28.0977	58.5443	974	7.8892	26.2873	55.0976	1038	8.75836	28.9209	62.8178	1200	10.2169	33.421	72.9323	1085	9.56285	29.6478	70.4498	1112	8.73369	27.7212	63.3821
Adi1	12	28675231..28682175	ENSMUSG00000020629	-1.18505	-0.244947	0.00758047	0.21195	937	30.1716	104.72	58.6785	1070	31.8335	108.644	61.9302	967	31.9847	106.162	62.007	1143	33.0267	110.047	64.6576	1117	33.622	111.023	67.5987	1276	38.7555	126.775	77.5513	1164	36.5978	113.465	75.5793	1218	34.1259	108.318	69.424
Yif1a	19	5088538..5092879	ENSMUSG00000024875	-1.18499	-0.244871	0.00826752	0.223743	780	31.7275	110.12	48.8466	921	34.6132	118.13	53.3063	820	34.2619	113.721	52.5809	929	33.9091	112.987	52.552	882	33.5367	110.741	53.3769	990	37.984	124.251	60.1691	1072	42.5773	132.003	69.6057	1051	37.1982	118.069	59.9052
Mrpl35	6	complement(71812997..71826969)	ENSMUSG00000052962	-1.18494	-0.244813	0.00708337	0.202996	1105	16.0888	55.8412	69.1993	1216	16.3582	55.8284	70.3805	1147	17.1546	56.9388	73.5491	1432	18.7095	62.3412	81.0059	1372	18.6735	61.6616	83.0308	1345	18.4717	60.4235	81.7449	1395	19.8325	61.4869	90.5783	1573	19.9282	63.2531	89.6584
Naxe	3	complement(88056520..88058495)	ENSMUSG00000028070	-1.18493	-0.244802	0.00801742	0.219465	843	56.3822	195.693	52.7919	901	55.6777	190.021	52.1487	907	62.313	206.827	58.1596	1032	61.9375	206.379	58.3785	977	61.083	201.702	59.1262	1129	71.2251	232.987	68.6171	1053	68.7679	213.202	68.372	1116	64.9467	206.145	63.6101
Eif3d	15	complement(77958998..77970813)	ENSMUSG00000016554	-1.18471	-0.244536	0.00548311	0.170368	3116	38.0905	132.205	195.136	3366	38.0167	129.746	194.82	3309	41.5501	137.912	212.183	4008	43.9649	146.494	226.726	3721	42.5196	140.404	225.188	4280	49.35	161.431	260.125	3914	46.7178	144.84	254.139	4073	43.3223	137.507	232.154
Lasp1	11	97799000..97838764	ENSMUSG00000038366	-1.18448	-0.24426	0.00616701	0.184541	1844	17.2418	59.8432	115.478	2050	17.7099	60.4417	118.651	1941	18.6425	61.8774	124.463	2211	18.5511	61.8133	125.073	2136	18.6695	61.6486	129.267	2426	21.3962	69.9899	147.445	2283	20.8435	64.6213	148.237	2490	20.2581	64.3004	141.926
Rpl36al	12	complement(69182731..69184083)	ENSMUSG00000049751	-1.18423	-0.243952	0.00603926	0.18217	2136	95.8747	332.764	133.765	2235	92.6877	316.331	129.359	2277	104.984	348.458	146.008	2526	101.741	339.007	142.892	2638	110.685	365.492	159.647	2729	115.54	377.946	165.86	2652	116.23	360.35	172.196	2620	102.325	324.786	149.336
Elp5	11	complement(69968222..69982517)	ENSMUSG00000018565	-1.18422	-0.243938	0.00947189	0.244008	642	16.9958	58.9894	40.2045	716	17.5131	59.7698	41.4411	664	18.0564	59.9322	42.5777	818	19.4321	64.7489	46.2729	814	20.1439	66.5169	49.2617	818	20.4261	66.8165	49.7155	840	21.7135	67.3185	54.5418	817	18.8195	59.7341	46.5676
Rpl35	2	complement(39001580..39005624)	ENSMUSG00000062997	-1.18406	-0.243741	0.00578448	0.1777	2695	131.883	457.741	168.771	2914	131.753	449.656	168.658	2759	138.687	460.326	176.915	3458	151.849	505.971	195.613	3359	153.656	507.387	203.28	3434	158.509	518.504	208.708	3474	165.997	514.644	225.569	3410	145.198	460.867	194.364
Jpt1	11	complement(115497353..115514387)	ENSMUSG00000020737	-1.18398	-0.24364	0.00886334	0.234089	733	20.7142	71.8953	45.9033	830	21.6713	73.9612	48.0393	809	23.4839	77.9467	51.8755	878	22.2648	74.1875	49.667	792	20.9219	69.086	47.9303	965	25.7227	84.1424	58.6497	998	27.5383	85.3774	64.8008	1010	24.835	78.8276	57.5683
Psmb3	11	97703399..97713500	ENSMUSG00000069744	-1.18382	-0.243453	0.00605536	0.182268	2206	58.2476	202.167	138.148	2431	59.3061	202.404	140.703	2334	63.3039	210.116	149.663	2857	67.6928	225.556	161.616	2658	65.6053	216.635	160.857	2859	71.2051	232.922	173.761	2877	74.1746	229.965	186.806	2980	68.4648	217.311	169.855
Psmd1	1	86064387..86139151	ENSMUSG00000026229	-1.18352	-0.243082	0.00549549	0.170398	4851	40.5505	140.744	303.788	5098	39.3737	134.377	295.066	4906	42.1259	139.823	314.588	5164	38.7356	129.069	292.119	6045	47.2359	155.977	365.832	5680	44.7855	146.5	345.213	5710	46.6062	144.494	370.754	5797	42.1644	133.832	330.419
AI506816	5	complement(23698296..23712667)	ENSMUSG00000105987	-1.18348	-0.243038	0.00532105	0.167295	7177	97.3111	337.749	449.451	6814	85.3618	291.329	394.385	7306	101.755	337.741	468.483	7718	93.9039	312.893	436.594	8036	101.852	336.326	486.323	7312	93.5147	305.9	444.401	9024	119.471	370.397	585.934	9322	109.978	349.077	531.338
Arpc3	5	122391878..122414184	ENSMUSG00000029465	-1.18334	-0.242862	0.0069334	0.199946	1379	30.3208	105.238	86.3583	1551	31.5087	107.535	89.7698	1473	33.2687	110.424	94.4532	1883	37.1524	123.794	106.518	1742	35.8044	118.229	105.422	1924	39.9031	130.529	116.935	1726	37.0562	114.886	112.07	1882	36.006	114.285	107.271
Atp5c1	2	complement(10056016..10080510)	ENSMUSG00000025781	-1.18277	-0.242173	0.00545542	0.170076	7083	225.444	782.477	443.565	7971	234.41	800.012	461.351	7564	247.304	820.84	485.027	8871	253.369	844.242	501.818	8690	258.555	853.773	525.902	9119	273.775	895.556	554.225	9146	284.247	881.255	593.856	9471	262.299	832.551	539.831
Gmps	3	63976106..64022579	ENSMUSG00000027823	-1.18271	-0.242095	0.00655164	0.192291	1921	14.3938	49.9582	120.3	2149	14.8774	50.7745	124.381	1987	15.2933	50.761	127.412	2449	16.4663	54.8666	138.536	2411	16.8871	55.7629	145.909	2483	17.5488	57.4047	150.909	2422	17.72	54.9376	157.262	2523	16.4491	52.2105	143.807
Tmem250-ps	2	complement(26136814..26140521)	ENSMUSG00000087679	-1.18256	-0.241919	0.00886508	0.234089	907	22.1835	76.9951	56.7998	875	19.7731	67.4829	50.6439	871	21.8826	72.6318	55.8512	964	21.1573	70.4974	54.5319	959	21.9257	72.4007	58.0368	1059	24.4312	79.9177	64.3628	1116	26.6521	82.6297	72.4626	1053	22.4094	71.1287	60.0192
Sort1	3	108284082..108361511	ENSMUSG00000068747	-1.18251	-0.241849	0.00571092	0.175729	5304	42.5565	147.706	332.157	5510	40.8466	139.404	318.912	4797	39.5356	131.225	307.598	5374	38.6918	128.923	303.998	6445	48.3388	159.619	390.039	5827	44.0993	144.255	354.147	5947	46.5911	144.447	386.143	6096	42.5584	135.083	347.462
Arhgdia	11	complement(120578104..120581624)	ENSMUSG00000025132	-1.18235	-0.24166	0.00592714	0.18048	3686	99.1361	344.084	230.831	3886	96.5653	329.565	224.917	4175	115.343	382.841	267.714	4365	105.347	351.021	246.921	4021	101.093	333.819	243.343	4807	121.948	398.909	292.155	4834	126.948	393.579	313.875	5010	117.245	372.141	285.562
Spg21	9	65460947..65488470	ENSMUSG00000032388	-1.18225	-0.241532	0.00617884	0.184762	2685	45.7132	158.662	168.145	3299	51.8945	177.109	190.942	2975	52.0285	172.691	190.766	3622	55.3357	184.382	204.891	3417	54.3818	179.574	206.79	3785	60.7838	198.832	230.041	3474	57.7524	179.051	225.569	3869	57.3158	181.924	220.527
H2-T22	17	complement(36037128..36042747)	ENSMUSG00000056116	-1.18197	-0.241198	0.00872244	0.23186	906	16.1163	55.9368	56.7372	1025	16.8462	57.494	59.3257	916	16.7375	55.5543	58.7367	1099	17.5426	58.453	62.1686	999	16.6117	54.8533	60.4576	1272	21.3427	69.8148	77.3082	1131	19.6446	60.9043	73.4366	1157	17.9081	56.8412	65.9471
Blmh	11	76924809..76987379	ENSMUSG00000020840	-1.18185	-0.241047	0.00997806	0.250208	690	7.11313	24.6884	43.2105	756	7.20071	24.5751	43.7563	733	7.76198	25.7632	47.0022	856	7.91854	26.385	48.4225	839	8.08508	26.6977	50.7747	900	8.75142	28.6271	54.6992	840	8.45539	26.2144	54.5418	937	8.40484	26.6774	53.4074
Mrps27	13	99344786..99415562	ENSMUSG00000041632	-1.18184	-0.241034	0.00983362	0.248364	750	21.7617	75.5309	46.9679	802	21.5005	73.3782	46.4187	702	20.9231	69.447	45.0144	868	22.6001	75.3049	49.1013	893	24.2211	79.9803	54.0426	874	23.9203	78.2467	53.119	933	26.4336	81.9523	60.5803	910	22.9748	72.9232	51.8685
Rab3d	9	complement(21907491..21918192)	ENSMUSG00000019066	-1.18178	-0.240959	0.00793305	0.217974	1185	17.1508	59.5272	74.2093	1308	17.491	59.6945	75.7053	1175	17.4687	57.9813	75.3446	1410	18.3123	61.0177	79.7614	1457	19.7122	65.0916	88.1748	1521	20.7644	67.9231	92.4417	1363	19.2621	59.7185	88.5005	1540	19.3938	61.5572	87.7774
Glrx3	7	137437614..137468594	ENSMUSG00000031068	-1.18175	-0.240919	0.00684346	0.198417	1894	22.931	79.5894	118.61	2156	24.1176	82.3101	124.786	1941	24.1393	80.1223	124.463	2387	25.9331	86.4107	135.029	2253	25.4985	84.1986	136.347	2454	28.0248	91.6729	149.147	2439	28.8335	89.3929	158.366	2531	26.6633	84.6307	144.263
Chtf8	8	complement(106883863..106893601)	ENSMUSG00000046691	-1.18164	-0.240794	0.00730598	0.207078	1485	29.7047	103.1	92.9964	1577	29.1456	99.47	91.2747	1664	34.1908	113.485	106.701	1907	34.2302	114.057	107.876	1802	33.6949	111.264	109.054	1936	36.5282	119.489	117.664	1912	37.3447	115.78	124.147	2027	35.2802	111.981	115.536
Rps25	9	44407139..44410427	ENSMUSG00000009927	-1.18162	-0.240761	0.00578811	0.1777	6293	142.018	492.92	394.092	7025	146.479	499.913	406.598	6613	153.3	508.827	424.046	7762	157.188	523.76	439.083	8034	169.484	559.653	486.202	7446	158.502	518.482	452.545	8065	177.719	550.985	523.666	8476	166.439	528.288	483.118
Gcsh	8	complement(116981810..116993537)	ENSMUSG00000034424	-1.18112	-0.240159	0.00764034	0.213192	1363	52.4221	181.948	85.3563	1568	55.7194	190.163	90.7538	1476	58.3125	193.548	94.6456	1732	59.7759	199.177	97.9764	1757	63.1686	208.589	106.33	1721	62.4343	204.231	104.597	1787	67.1098	208.061	116.031	1829	61.2083	194.279	104.25
Hsp90aa1	12	complement(110690605..110702728)	ENSMUSG00000021270	-1.18065	-0.239585	0.00585146	0.178855	10177	157.223	545.694	637.323	12026	171.657	585.842	696.049	10725	170.197	564.911	687.719	12458	172.705	575.464	704.728	13492	194.843	643.39	816.51	12883	187.732	614.098	782.989	12188	183.854	570.004	791.375	13938	187.36	594.69	794.443
Ndufb5	3	32736990..32751566	ENSMUSG00000027673	-1.1805	-0.239404	0.00711484	0.2036	1961	23.842	82.7513	122.805	2150	24.1516	82.4262	124.439	2149	26.8385	89.0813	137.8	2570	28.0387	93.4265	145.381	2389	27.1514	89.6565	144.578	2465	28.2687	92.471	149.815	2692	31.9582	99.0806	174.793	2638	27.9073	88.5794	150.362
Cisd1	10	complement(71330480..71344954)	ENSMUSG00000037710	-1.18047	-0.239365	0.00729263	0.206841	1825	102.243	354.868	114.289	1967	101.816	347.486	113.847	1922	110.607	367.121	123.244	2278	114.521	381.59	128.863	2202	115.319	380.793	133.261	2162	114.249	373.723	131.4	2379	130.139	403.473	154.47	2489	121.332	385.114	141.869
Cox8a	19	complement(7215158..7217616)	ENSMUSG00000035885	-1.18036	-0.239227	0.00606897	0.182533	7286	811.882	2817.9	456.277	7464	768.453	2622.63	432.007	7315	837.289	2779.09	469.06	8037	803.633	2677.75	454.64	8001	833.411	2752	484.205	8377	880.475	2880.16	509.128	9472	1030.6	3195.17	615.023	8897	862.633	2738.04	507.114
Ndufb2	6	39592574..39603382	ENSMUSG00000002416	-1.18036	-0.239226	0.00939708	0.243317	837	9.03175	31.3476	52.4162	952	9.49129	32.3925	55.1005	940	10.4191	34.5827	60.2756	1116	10.8061	36.0066	63.1303	1017	10.2584	33.8741	61.5469	1071	10.9008	35.6582	65.0921	1197	12.612	39.1011	77.722	1147	10.7693	34.1824	65.3771
1810058I24Rik	6	35252654..35263496	ENSMUSG00000073155	-1.18035	-0.239209	0.0083172	0.224463	1220	26.6128	92.3684	76.4011	1314	26.4831	90.3833	76.0526	1211	27.1352	90.0659	77.653	1477	28.9116	96.3349	83.5514	1354	27.6097	91.1697	81.9415	1523	31.3369	102.507	92.5632	1523	32.4395	100.573	98.8894	1631	30.9573	98.2603	92.9643
Rps27l	9	66946086..66949516	ENSMUSG00000036781	-1.18022	-0.239059	0.00817418	0.222089	1346	100.174	347.686	84.2917	1447	99.4995	339.579	83.7505	1291	98.6946	327.583	82.7828	1483	99.0401	330.007	83.8908	1586	110.338	364.346	95.9817	1486	104.317	341.234	90.3145	1674	121.649	377.15	108.694	1685	109.116	346.34	96.0422
Got2	8	complement(95864134..95888547)	ENSMUSG00000031672	-1.18019	-0.239015	0.00627903	0.186811	5310	66.8479	232.017	332.533	4955	57.634	196.697	286.789	5254	67.9423	225.511	336.902	6339	71.61	238.609	358.587	6163	72.5264	239.489	372.973	5583	66.2957	216.862	339.318	6527	80.2324	248.745	423.802	7007	76.7544	243.623	399.387
Lamp1	8	13159161..13175338	ENSMUSG00000031447	-1.18008	-0.238883	0.00600541	0.181679	9954	225.982	784.344	623.358	11487	240.949	822.328	664.852	10621	247.685	822.105	681.051	12082	246.136	820.139	683.459	12414	263.451	869.939	751.271	12434	266.264	870.986	755.7	12938	286.805	889.185	840.073	13162	260.002	825.261	750.212
Tubb5	17	complement(35833921..35838306)	ENSMUSG00000001525	-1.17989	-0.238657	0.00610295	0.183155	8343	152.289	528.57	522.471	9457	159.494	544.331	547.359	9700	181.876	603.677	621.993	10248	167.86	559.318	579.712	9634	164.386	542.819	583.031	11165	192.234	628.825	678.574	11309	201.565	624.914	734.301	11496	182.588	579.545	655.253
Rpl5	5	107900502..107909005	ENSMUSG00000058558	-1.17947	-0.238137	0.00613059	0.183851	10940	169.485	588.253	685.105	13000	186.08	635.067	752.423	11649	185.379	615.302	746.969	14303	198.839	662.542	809.097	14179	205.339	678.048	858.086	15258	222.965	729.349	927.334	13721	207.56	643.5	890.914	14339	193.291	613.517	817.299
Atp1a2	1	complement(172271709..172298064)	ENSMUSG00000007097	-1.1794	-0.238058	0.00645987	0.190818	5313	45.8449	159.119	332.72	5776	46.049	157.159	334.307	5712	50.6286	168.045	366.271	6208	48.0687	160.168	351.176	6191	49.9371	164.897	374.667	6371	51.8541	169.622	387.21	7090	59.7366	185.202	460.358	6896	51.7758	164.339	393.06
Sulf2	2	complement(166073089..166155663)	ENSMUSG00000006800	-1.1794	-0.238056	0.00859227	0.229674	1317	13.623	47.2832	82.4756	1362	13.0169	44.425	78.8308	1266	13.4518	44.6485	81.1797	1344	12.4752	41.5681	76.0278	1525	14.7458	48.6921	92.2901	1503	14.6647	47.9701	91.3477	1516	15.312	47.4718	98.4349	1573	14.1578	44.9376	89.6584
Dync1h1	12	110601452..110666945	ENSMUSG00000018707	-1.17934	-0.23798	0.00638038	0.18901	6836	26.5134	92.0234	428.097	7515	26.9299	91.9083	434.958	6726	26.7965	88.9418	431.291	6432	22.3857	74.5903	363.848	7784	28.2214	93.1896	471.073	8285	30.3097	99.1471	503.537	7938	30.062	93.2017	515.42	7805	26.34	83.6046	444.872
Col15a1	4	47208161..47313167	ENSMUSG00000028339	-1.17929	-0.237917	0.00630346	0.187403	7272	69.5583	241.424	455.401	8891	78.5756	268.168	514.599	8812	86.5818	287.379	565.052	8887	76.2799	254.169	502.723	8646	77.3075	255.277	523.239	11171	100.789	329.694	678.939	9117	85.1511	263.995	591.973	10237	85.2013	270.434	583.492
Gars	6	55038007..55079500	ENSMUSG00000029777	-1.17914	-0.237735	0.0063142	0.187453	8332	162.231	563.075	521.782	9241	166.244	567.369	534.857	8813	176.265	585.051	565.116	10231	178.757	595.628	578.751	10469	190.547	629.203	633.564	10857	199.397	652.257	659.855	9939	188.96	585.836	645.346	11039	187.022	593.619	629.205
Ppp1ca	19	4192158..4195419	ENSMUSG00000040385	-1.17883	-0.237351	0.0064798	0.191133	7169	315.715	1095.79	448.95	7243	294.711	1005.81	419.215	7225	326.837	1084.82	463.289	8445	333.73	1112.01	477.72	8289	341.232	1126.78	501.634	8168	339.294	1109.88	496.426	9076	390.278	1209.98	589.311	9169	351.347	1115.2	522.618
Srprb	9	complement(103188032..103202137)	ENSMUSG00000032553	-1.17876	-0.237273	0.00979811	0.247801	942	13.3444	46.3159	58.9917	1028	13.4549	45.92	59.4993	958	13.9402	46.2698	61.4299	1094	13.9067	46.3379	61.8858	1111	14.712	48.5805	67.2356	1170	15.6335	51.1395	71.109	1116	15.4367	47.8586	72.4626	1251	15.4199	48.9438	71.3049
Rpl10a	17	28328471..28331033	ENSMUSG00000037805	-1.17864	-0.23712	0.00670157	0.195719	5172	129.203	448.442	323.891	5434	125.423	428.052	314.513	5284	135.592	450.053	338.826	6095	136.631	455.262	344.784	5369	125.378	414.009	324.922	6311	148.709	486.449	383.563	6976	170.163	527.558	452.956	6653	144.614	459.014	379.21
Nudc	4	complement(133532542..133545996)	ENSMUSG00000028851	-1.17852	-0.236972	0.00955549	0.244856	969	41.2961	143.331	60.6825	1064	41.8957	142.984	61.5829	1100	48.1543	159.832	70.5353	1238	47.3441	157.753	70.0316	1150	45.8136	151.281	69.5958	1225	49.2432	161.081	74.4517	1302	54.1801	167.975	84.5397	1367	50.6912	160.897	77.9167
Pcyt1a	16	32430921..32475070	ENSMUSG00000005615	-1.17846	-0.236899	0.00845485	0.226734	1506	12.3393	42.8275	94.3115	1614	12.2183	41.6994	93.4162	1520	12.7928	42.4613	97.467	1617	11.8887	39.6139	91.471	1854	14.1999	46.8895	112.201	1851	14.3053	46.7945	112.498	1741	13.9286	43.1829	113.044	1783	12.7114	40.3468	101.628
Cct7	6	85451514..85468475	ENSMUSG00000030007	-1.17835	-0.236768	0.00702437	0.202006	3576	32.0403	111.206	223.943	4173	34.5453	117.899	241.528	3764	34.6422	114.983	241.359	4528	36.4053	121.305	256.141	4626	38.745	127.94	279.957	4649	39.2901	128.523	282.552	4517	39.5177	122.517	293.292	4691	36.5715	116.08	267.379
Wsb2	5	117357304..117378601	ENSMUSG00000029364	-1.17811	-0.236473	0.00949647	0.24436	1083	11.2293	38.975	67.8216	1205	11.5439	39.398	69.7438	1104	11.7585	39.0283	70.7918	1235	11.4908	38.2881	69.8619	1254	12.1544	40.135	75.8897	1406	13.751	44.9815	85.4523	1309	13.2528	41.0878	84.9942	1371	12.3692	39.2605	78.1447
Sparc	11	complement(55394500..55423183)	ENSMUSG00000018593	-1.17804	-0.236387	0.00639527	0.189243	20247	324.602	1126.64	1267.94	22626	335.151	1143.83	1309.56	22588	371.985	1234.68	1448.41	23310	335.345	1117.39	1318.61	24778	371.337	1226.19	1499.52	25717	388.897	1272.14	1563	26115	408.812	1267.44	1695.66	25820	360.184	1143.25	1471.7
Asnsd1	1	complement(53344617..53352752)	ENSMUSG00000026095	-1.17771	-0.235979	0.00992746	0.249394	963	16.5767	57.5348	60.3068	1081	17.1925	58.6758	62.5669	1011	17.8764	59.3346	64.8284	1251	19.3236	64.3875	70.767	1227	19.7437	65.1954	74.2557	1180	19.1592	62.6726	71.7168	1192	20.0351	62.115	77.3974	1369	20.5047	65.0831	78.0307
Atp6v0e	17	26676396..26699644	ENSMUSG00000015575	-1.1777	-0.235968	0.00916494	0.239377	1195	22.2545	77.2413	74.8355	1298	22.334	76.223	75.1265	1284	24.5624	81.5267	82.334	1572	26.2701	87.5335	88.9254	1471	25.6079	84.5596	89.0221	1618	28.4219	92.9719	98.337	1514	27.5308	85.354	98.305	1558	25.2462	80.1328	88.8034
Prelp	1	complement(133910304..133921414)	ENSMUSG00000041577	-1.17759	-0.235833	0.00675066	0.196736	8913	149.732	519.695	558.166	8928	138.576	472.942	516.741	8922	153.961	511.022	572.106	9286	139.985	466.437	525.294	9796	153.834	507.974	592.835	9345	148.08	484.39	567.96	11054	181.324	562.16	717.744	11443	167.267	530.915	652.232
Fam20b	1	complement(156678532..156719086)	ENSMUSG00000033557	-1.17752	-0.235749	0.000108965	0.0114872	2019	13.981	48.5254	126.438	2274	14.549	49.6539	131.616	1994	14.1835	47.0772	127.861	2188	13.5959	45.3023	123.772	2539	16.4352	54.2705	153.655	2538	16.5774	54.2271	154.252	2234	15.1052	46.8309	145.055	2475	14.9126	47.3336	141.071
Slc25a5	X	36795651..36798807	ENSMUSG00000016319	-1.1774	-0.235599	0.00659715	0.193151	18385	678.319	2354.33	1151.34	18717	638.041	2177.55	1083.32	18522	701.965	2329.93	1187.69	21762	720.492	2400.72	1231.04	21592	744.688	2459.03	1306.71	20688	719.968	2355.12	1257.35	22829	822.433	2549.8	1482.3	24115	774.17	2457.26	1374.51
Adig	2	158502612..158508198	ENSMUSG00000044405	-1.1773	-0.235485	0.00746923	0.209977	3407	255.439	886.584	213.359	3360	232.754	794.358	194.472	3245	249.912	829.498	208.079	4047	272.275	907.237	228.932	3804	266.604	880.352	230.211	3579	253.105	827.943	217.521	4403	322.335	999.338	285.89	4390	286.39	909.019	250.223
Cfl1	19	5490455..5495201	ENSMUSG00000056201	-1.17729	-0.23547	0.00688907	0.199085	7172	185.027	642.194	449.138	7634	181.965	621.023	441.846	8080	214.122	710.707	518.114	8969	207.634	691.847	507.361	8385	202.213	667.725	507.444	9027	219.665	718.557	548.633	9350	235.531	730.22	607.102	9984	224.118	711.364	569.071
Asns	6	complement(7675169..7693254)	ENSMUSG00000029752	-1.17716	-0.235316	0.0070129	0.201876	6032	133.938	464.876	377.747	6576	134.911	460.433	380.61	6257	142.714	473.69	401.218	7926	157.927	526.222	448.361	7492	155.508	513.501	453.401	7724	161.774	529.187	469.441	7504	162.697	504.411	487.24	8121	156.903	498.019	462.883
2410015M20Rik	17	complement(56607452..56609771)	ENSMUSG00000049760	-1.17703	-0.235147	0.00899954	0.236281	1429	74.2366	257.662	89.4895	1557	74.7337	255.056	90.1171	1413	75.4024	250.272	90.6058	1763	82.186	273.848	99.73	1663	80.7587	266.673	100.642	1794	87.9089	287.562	109.034	1745	88.5165	274.429	113.304	1896	85.7043	272.03	108.069
Dynlrb1	2	155236533..155250277	ENSMUSG00000047459	-1.1763	-0.234259	0.00918077	0.239517	1553	93.4718	324.424	97.2548	1605	89.2537	304.611	92.8953	1519	93.9126	311.711	97.4029	1663	89.8175	299.277	94.0731	1729	97.2782	321.222	104.636	1881	106.788	349.319	114.321	1884	110.722	343.272	122.329	1806	94.5813	300.206	102.939
Rpn2	2	157279017..157326319	ENSMUSG00000027642	-1.17615	-0.234077	0.00763714	0.213192	3949	54.1357	187.895	247.302	4156	52.6398	179.653	240.544	4307	60.6497	201.306	276.178	4682	57.5954	191.911	264.853	4597	58.9091	194.523	278.202	4813	62.2353	203.58	292.519	5101	68.2802	211.69	331.211	5182	61.8119	196.195	295.365
Vcp	4	complement(42979963..43000507)	ENSMUSG00000028452	-1.17578	-0.233612	0.00736648	0.208316	7240	90.6375	314.586	453.397	7810	90.3363	308.306	452.033	7494	96.3695	319.866	480.538	7853	88.2195	293.952	444.231	9085	106.318	351.071	549.807	8476	100.089	327.404	515.145	8703	106.385	329.827	565.092	8769	95.5207	303.188	499.818
Grpel1	5	36464998..36474080	ENSMUSG00000029198	-1.17567	-0.233481	0.00771419	0.214096	4526	77.9088	270.407	283.436	4660	74.1139	252.941	269.715	4341	76.7571	254.769	278.358	5223	80.6773	268.821	295.456	5152	82.9008	273.746	311.789	5319	86.3627	282.505	323.272	5508	92.5782	287.021	357.638	5583	83.6215	265.419	318.222
Park7	4	complement(150897133..150914437)	ENSMUSG00000028964	-1.17512	-0.232813	0.00918824	0.239561	1720	42.1359	146.246	107.713	1852	41.9186	143.063	107.191	1807	45.4715	150.927	115.87	2180	47.9226	159.681	123.319	1976	45.2504	149.421	119.584	2217	51.2288	167.577	134.742	2274	54.3948	168.641	147.652	2210	47.108	149.523	125.966
Egln3	12	complement(54178981..54203860)	ENSMUSG00000035105	-1.17512	-0.232808	0.00765558	0.213329	5529	126.136	437.795	346.247	6574	138.568	472.916	380.494	6222	145.807	483.958	398.973	7899	161.705	538.811	446.833	6843	145.932	481.881	414.125	8497	182.845	598.111	516.421	6596	146.932	455.535	428.283	8238	163.528	519.048	469.552
Ndufa1	X	complement(37187588..37191163)	ENSMUSG00000016427	-1.17497	-0.232618	0.00925652	0.240431	1772	256.833	891.42	110.969	1837	246.001	839.571	106.323	1815	270.222	896.908	116.383	2095	272.477	907.909	118.511	1877	254.309	839.752	113.592	2248	307.332	1005.32	136.627	2319	328.194	1017.5	150.574	2188	275.938	875.844	124.712
Rab3ip	10	complement(116905784..116950769)	ENSMUSG00000064181	-1.174	-0.231428	0.00942749	0.243691	1759	33.6452	116.776	110.155	2046	36.158	123.403	118.42	1933	37.9792	126.059	123.95	2492	42.7725	142.52	140.968	2211	39.5327	130.541	133.805	2393	43.1741	141.229	145.439	2300	42.9564	133.178	149.341	2539	42.2569	134.126	144.719
Csrp1	1	135720061..135752232	ENSMUSG00000026421	-1.17399	-0.231424	0.00964239	0.245364	1717	53.3092	185.027	107.525	1850	53.0695	181.119	107.076	1728	55.1102	182.92	110.805	2180	60.7362	202.377	123.319	1970	57.1754	188.798	119.221	2270	66.4786	217.461	137.964	2110	63.9672	198.318	137.004	2230	60.2441	191.218	127.106
Ndufa12	10	94198720..94221443	ENSMUSG00000020022	-1.17397	-0.231399	0.00843547	0.226361	3778	146.231	507.542	236.593	4059	145.157	495.403	234.93	3842	152.754	507.014	246.361	4188	145.46	484.681	236.908	4177	151.131	499.048	252.784	4554	166.263	543.869	276.778	4755	179.709	557.156	308.745	4746	159.839	507.339	270.514
Pdia3	2	121413775..121438687	ENSMUSG00000027248	-1.17378	-0.231164	0.0083793	0.225439	3878	75.0269	260.405	242.855	4768	85.229	290.875	275.966	4390	87.243	289.573	281.5	4981	86.474	288.136	281.767	5212	94.2594	311.253	315.42	5339	97.4302	318.708	324.488	4921	92.962	288.211	319.524	5223	87.924	279.076	297.702
Psmc1	12	100110154..100123405	ENSMUSG00000021178	-1.17344	-0.230748	0.00924174	0.240278	2359	74.1134	257.234	147.73	2567	74.5138	254.306	148.575	2447	78.9695	262.112	156.909	2703	76.2034	253.914	152.904	3001	88.1344	291.028	181.615	2830	83.8647	274.333	171.999	2842	87.1838	270.297	184.533	2912	79.6046	252.67	165.979
Grn	11	102430315..102437048	ENSMUSG00000034708	-1.17315	-0.230387	0.00877786	0.232679	3245	56.7264	196.887	203.214	3730	60.2451	205.609	215.888	3830	68.7743	228.273	245.591	4352	68.2683	227.474	246.185	3794	61.9982	204.724	229.606	4475	73.7884	241.372	271.977	4520	77.1529	239.198	293.487	4595	69.8931	221.845	261.907
Rps16	7	28350652..28353155	ENSMUSG00000037563	-1.17314	-0.23038	0.00874912	0.232214	3519	168.805	585.893	220.373	3742	165.849	566.021	216.582	3981	196.162	651.094	255.274	4316	185.784	619.042	244.149	3703	166.047	548.303	224.098	4373	197.866	647.247	265.777	4914	230.168	713.593	319.069	4866	203.103	644.662	277.354
Gyg	3	complement(20122084..20155317)	ENSMUSG00000019528	-1.17298	-0.230177	0.00877789	0.232679	3626	93.9443	326.064	227.074	4199	100.515	343.044	243.033	3811	101.424	336.641	244.373	4406	102.435	341.318	249.24	4700	113.829	375.873	284.435	4681	114.395	374.201	284.497	4344	109.894	340.707	282.059	4703	106.022	336.52	268.063
Ncaph2	15	89355719..89372826	ENSMUSG00000008690	-1.1726	-0.229712	0.00893454	0.235172	3522	50.9504	176.84	220.561	3911	52.2743	178.405	226.364	3778	56.1406	186.34	242.257	4554	59.1168	196.98	257.612	3943	53.3207	176.07	238.623	4664	63.6416	208.181	283.464	4689	66.234	205.346	304.46	4763	59.9538	190.297	271.483
Trp53inp2	2	155381059..155389850	ENSMUSG00000038375	-1.17257	-0.229674	0.00895354	0.235418	3691	42.6389	147.992	231.145	4080	43.5476	148.622	236.145	3849	45.6738	151.599	246.81	4002	41.4858	138.233	226.386	4275	46.1647	152.44	258.715	4493	48.958	160.148	273.071	4365	49.2368	152.649	283.422	4840	48.6504	154.419	275.872
Cct4	11	22990519..23003780	ENSMUSG00000007739	-1.1724	-0.229463	0.00951964	0.244499	2432	35.157	122.024	152.301	2803	37.438	127.771	162.234	2547	37.8211	125.534	163.321	3044	39.4868	131.572	172.194	3067	41.445	136.855	185.609	3148	42.9247	140.413	191.326	2964	41.8378	129.71	192.454	3248	40.8547	129.675	185.131
2610507B11Rik	11	78261752..78290623	ENSMUSG00000010277	-1.17186	-0.228802	0.00868214	0.231334	7517	51.8873	180.092	470.743	7846	50.0388	170.776	454.116	6900	48.9241	162.387	442.449	7802	48.3261	161.025	441.346	8933	57.6401	190.333	540.608	8631	56.1956	183.824	524.566	8332	56.1576	174.106	541.002	8623	51.7909	164.387	491.497
Cebpa	7	35119293..35121928	ENSMUSG00000034957	-1.17186	-0.228798	0.00914726	0.239096	3876	89.2974	309.935	242.73	3944	83.9526	286.519	228.274	4066	96.2231	319.38	260.724	4805	99.3363	330.994	271.811	4459	96.0293	317.098	269.85	4625	100.506	328.769	281.093	4849	109.081	338.186	314.849	5224	104.722	332.393	297.759
Uba1	X	20658326..20683179	ENSMUSG00000001924	-1.17142	-0.228256	0.00890684	0.235042	6309	79.5068	275.954	395.094	6756	78.6638	268.469	391.028	6729	87.1066	289.121	431.484	7283	82.3595	274.426	411.987	7575	89.2354	294.664	458.424	7504	89.1991	291.783	456.07	7819	96.2139	298.293	507.693	8190	89.8061	285.05	466.816
Ppia	11	6415443..6419817	ENSMUSG00000071866	-1.17126	-0.228059	0.00855935	0.22909	16507	285.765	991.839	1033.73	18866	301.761	1029.87	1091.94	17911	318.506	1057.17	1148.51	20918	324.953	1082.76	1183.3	20170	326.406	1077.82	1220.65	20252	330.699	1081.76	1230.85	21795	368.418	1142.21	1415.16	22775	343.066	1088.91	1298.14
Psat1	19	complement(15904678..15947337)	ENSMUSG00000024640	-1.17125	-0.228044	0.00868843	0.231346	11006	157.12	545.337	689.238	12150	160.259	546.942	703.226	11337	166.249	551.806	726.963	13790	176.655	588.626	780.077	14077	187.856	620.317	851.913	13426	180.79	591.389	815.991	13356	186.175	577.202	867.214	14490	179.991	571.3	825.906
Rps27a	11	complement(29545846..29548109)	ENSMUSG00000020460	-1.17111	-0.227872	0.00913796	0.239004	5223	160.847	558.272	327.084	6059	172.4	588.378	350.687	5401	170.854	567.091	346.328	6369	176.005	586.458	360.284	6523	187.781	620.071	394.759	6762	196.423	642.528	410.973	6557	197.17	611.29	425.75	6542	175.3	556.413	372.883
Rpl7a	2	26910764..26913318	ENSMUSG00000062647	-1.17101	-0.227754	0.00880177	0.233162	10369	353.568	1227.17	649.347	11183	352.32	1202.42	647.257	10518	368.406	1222.8	674.446	12758	390.372	1300.74	721.699	12662	403.599	1332.72	766.28	13057	419.956	1373.74	793.564	12603	419.617	1300.94	818.321	13019	386.271	1226.05	742.061
Vdac3	8	complement(22577075..22593813)	ENSMUSG00000008892	-1.17077	-0.22746	0.0095791	0.244856	3705	41.5135	144.086	232.021	4392	45.468	155.176	254.203	3764	43.3219	143.792	241.359	4619	46.4418	154.747	261.289	4643	48.6307	160.583	280.985	4781	50.5294	165.289	290.574	4524	49.4956	153.452	293.746	4925	48.016	152.405	280.717
Hsp90ab1	17	complement(45567775..45573271)	ENSMUSG00000023944	-1.1699	-0.226381	0.0090398	0.237037	17995	364.398	1264.76	1126.92	20554	384.558	1312.45	1189.64	19669	409.132	1357.97	1261.24	22259	404.473	1347.73	1259.15	22697	429.639	1418.71	1373.58	23295	444.95	1455.49	1415.8	22049	435.969	1351.64	1431.66	24192	426.259	1352.97	1378.9
Tgm2	2	complement(158116402..158146436)	ENSMUSG00000037820	-1.16921	-0.225533	0.00955808	0.244856	8702	114.685	398.052	544.953	9175	111.721	381.29	531.037	9475	128.27	425.748	607.566	10594	125.287	417.465	599.285	9758	120.215	396.962	590.535	10553	131.186	429.129	641.379	11473	147.641	457.734	744.95	11638	133.458	423.603	663.347
Cox6b1	7	complement(30616861..30626151)	ENSMUSG00000036751	-1.16916	-0.225467	0.00979418	0.247801	6243	535.501	1858.63	390.961	6432	509.748	1739.7	372.276	6206	546.809	1814.95	397.947	7570	582.67	1941.49	428.222	7280	583.727	1927.52	440.572	6992	565.709	1850.51	424.952	7738	648.095	2009.3	502.433	8256	616.191	1955.82	470.578
Eif4b	15	102073773..102097173	ENSMUSG00000058655	-1.16876	-0.224976	0.00976169	0.247408	7933	107.826	374.246	496.795	9440	118.55	404.595	546.375	8466	118.201	392.329	542.866	10446	127.408	424.531	590.913	10091	128.213	423.372	610.688	11261	144.374	472.267	684.409	9547	126.706	392.828	619.893	10573	125.044	396.898	602.643
Rsl1d1	16	complement(11192970..11203331)	ENSMUSG00000005846	-1.14485	-0.195163	0.00136889	0.068403	1938	52.1231	180.91	121.365	2200	54.669	186.578	127.333	2022	55.8618	185.414	129.657	2330	56.2331	187.372	131.804	2436	61.2442	202.234	147.422	2409	61.1136	199.911	146.412	2130	55.937	173.422	138.302	2560	59.9094	190.156	145.916
Prep	10	45067203..45167198	ENSMUSG00000019849	-1.13669	-0.184836	0.00237567	0.100281	2067	11.4816	39.8505	129.443	2318	11.8964	40.601	134.163	2042	11.6513	38.6725	130.939	2420	12.0625	40.1928	136.895	2468	12.815	42.3162	149.359	2502	13.1091	42.8817	152.064	2218	12.03	37.2968	144.016	2674	12.9241	41.0219	152.414
Gatad1	5	complement(3632932..3657185)	ENSMUSG00000007415	-1.12497	-0.16989	0.00519791	0.165063	2126	30.9768	107.515	133.138	2332	31.3938	107.143	134.973	2091	31.2956	103.875	134.081	2416	31.5885	105.255	136.669	2482	33.8054	111.628	150.206	2423	33.3005	108.931	147.262	2396	34.0881	105.684	155.574	2580	32.7093	103.821	147.056
Eif2s1	12	78861819..78887010	ENSMUSG00000021116	-1.1208	-0.164528	0.00690483	0.1994	1990	24.4096	84.7213	124.621	2329	26.3948	90.0821	134.799	2015	25.3886	84.2689	129.208	2389	26.2956	87.6185	135.142	2414	27.6793	91.3998	146.091	2395	27.7101	90.6435	145.561	2260	27.0682	83.9198	146.743	2506	26.7465	84.8949	142.838

## Sheet: Genes Downregulated by IL-13
Name	Chromosome	Region	Identifier	group7_vs_group8 - Fold change	group7_vs_group8 - Log fold change	group7_vs_group8 - P-value	group7_vs_group8 - FDR p-value	41-WT_B6_Day_6_S25_R1_001 trimmed (GE) - Total counts	41-WT_B6_Day_6_S25_R1_001 trimmed (GE) - RPKM	41-WT_B6_Day_6_S25_R1_001 trimmed (GE) - TPM	41-WT_B6_Day_6_S25_R1_001 trimmed (GE) - CPM	42-WT_B6_Day_6_S26_R1_001 trimmed (GE) - Total counts	42-WT_B6_Day_6_S26_R1_001 trimmed (GE) - RPKM	42-WT_B6_Day_6_S26_R1_001 trimmed (GE) - TPM	42-WT_B6_Day_6_S26_R1_001 trimmed (GE) - CPM	43-WT_B6_Day_6_S27_R1_001 trimmed (GE) - Total counts	43-WT_B6_Day_6_S27_R1_001 trimmed (GE) - RPKM	43-WT_B6_Day_6_S27_R1_001 trimmed (GE) - TPM	43-WT_B6_Day_6_S27_R1_001 trimmed (GE) - CPM	44-WT_B6_Day_6_S28_R1_001 trimmed (GE) - Total counts	44-WT_B6_Day_6_S28_R1_001 trimmed (GE) - RPKM	44-WT_B6_Day_6_S28_R1_001 trimmed (GE) - TPM	44-WT_B6_Day_6_S28_R1_001 trimmed (GE) - CPM	45-WT_B6_Day_6_IL13_Pre_S29_R1_001 trimmed (GE) - Total counts	45-WT_B6_Day_6_IL13_Pre_S29_R1_001 trimmed (GE) - RPKM	45-WT_B6_Day_6_IL13_Pre_S29_R1_001 trimmed (GE) - TPM	45-WT_B6_Day_6_IL13_Pre_S29_R1_001 trimmed (GE) - CPM	46-WT_B6_Day_6_IL13_Pre_S30_R1_001 trimmed (GE) - Total counts	46-WT_B6_Day_6_IL13_Pre_S30_R1_001 trimmed (GE) - RPKM	46-WT_B6_Day_6_IL13_Pre_S30_R1_001 trimmed (GE) - TPM	46-WT_B6_Day_6_IL13_Pre_S30_R1_001 trimmed (GE) - CPM	47-WT_B6_Day_6_IL13_Pre_S31_R1_001 trimmed (GE) - Total counts	47-WT_B6_Day_6_IL13_Pre_S31_R1_001 trimmed (GE) - RPKM	47-WT_B6_Day_6_IL13_Pre_S31_R1_001 trimmed (GE) - TPM	47-WT_B6_Day_6_IL13_Pre_S31_R1_001 trimmed (GE) - CPM	48-WT_B6_Day_6_IL13_Pre_S32_R1_001 trimmed (GE) - Total counts	48-WT_B6_Day_6_IL13_Pre_S32_R1_001 trimmed (GE) - RPKM	48-WT_B6_Day_6_IL13_Pre_S32_R1_001 trimmed (GE) - TPM	48-WT_B6_Day_6_IL13_Pre_S32_R1_001 trimmed (GE) - CPM
Slc4a4	5	88886818..89239653	ENSMUSG00000060961	1.17025	0.226817	0.00974865	0.247307	4996	28.0541	97.3708	312.869	5364	27.8295	94.9783	310.461	4406	25.4141	84.3536	282.526	5166	26.0308	86.7362	292.232	4804	25.2167	83.2679	290.729	4183	22.1557	72.4745	254.23	3071	16.8382	52.2038	199.402	4731	23.1156	73.3702	269.659
Lgals12	19	complement(7596660..7607193)	ENSMUSG00000024972	1.17109	0.227857	0.00981153	0.247989	3958	86.6815	300.856	247.865	3736	75.5961	258	216.235	3088	69.468	230.575	198.012	3805	74.7765	249.159	215.243	3308	67.7216	223.623	200.194	2890	59.6998	195.286	175.645	2685	57.4166	178.01	174.339	3357	63.9706	203.046	191.343
Tfdp1	8	13338751..13378448	ENSMUSG00000038482	1.17166	0.228558	0.0098384	0.248364	3282	54.3091	188.497	205.531	3158	48.2824	164.781	182.781	2812	47.7977	158.648	180.314	3193	47.4125	157.981	180.623	2995	46.3279	152.979	181.252	2275	35.5091	116.155	138.267	2347	37.9219	117.57	152.392	2829	40.7329	129.289	161.248
Pcmtd1	1	7088920..7173628	ENSMUSG00000051285	1.17292	0.230102	0.00989684	0.24923	2327	21.238	73.7134	145.726	2617	22.068	75.3153	151.469	2006	18.8064	62.4214	128.631	2487	20.3682	67.8681	140.685	2234	19.0595	62.9363	135.197	1807	15.5561	50.8861	109.824	1529	13.626	42.2448	99.279	2349	18.6543	59.2098	133.889
Dhx36	3	complement(62468013..62507004)	ENSMUSG00000027770	1.17594	0.233814	0.00992031	0.249365	1475	8.76736	30.43	92.3702	1735	9.52837	32.5191	100.42	1322	8.07171	26.7913	84.7706	1592	8.49141	28.2939	90.0568	1464	8.13447	26.8608	88.5985	1266	7.09799	23.2185	76.9436	1022	5.93159	18.3898	66.3591	1361	7.03904	22.3423	77.5747
Lactb2	1	complement(13623330..13660546)	ENSMUSG00000025937	1.17609	0.233992	0.00972409	0.246836	1550	20.6156	71.5531	97.067	1794	22.046	75.24	103.834	1429	19.5233	64.801	91.6318	1611	19.2274	64.0667	91.1316	1487	18.4879	61.0486	89.9904	1306	16.3845	53.5959	79.3746	1078	13.9999	43.4042	69.9953	1465	16.9543	53.814	83.5025
Fus	7	127967457..127985701	ENSMUSG00000030795	1.17644	0.234431	0.00755522	0.211795	5111	26.5403	92.1167	320.07	5145	24.6847	84.2456	297.786	4501	24.0086	79.6882	288.618	5183	24.1513	80.4736	293.194	4576	22.2125	73.3477	276.931	3721	18.2257	59.6188	226.151	3786	19.1966	59.5154	245.827	4571	20.6533	65.5548	260.539
Nisch	14	complement(31170930..31216946)	ENSMUSG00000021910	1.17759	0.235834	0.00714311	0.204001	5335	24.5486	85.2038	334.098	5469	23.251	79.3527	316.539	5027	23.7606	78.8653	322.346	5601	23.1269	77.0602	316.839	4157	17.8807	59.0436	251.574	4167	18.0859	59.1615	253.257	4528	20.3443	63.0735	294.006	4995	19.9989	63.4777	284.707
Ythdc1	5	86804221..86836659	ENSMUSG00000035851	1.17976	0.238494	0.00970665	0.246544	1116	4.96478	17.2319	69.8882	1223	5.02695	17.1563	70.7856	966	4.41438	14.652	61.9428	1146	4.57489	15.2438	64.8273	1032	4.29167	14.1715	62.4546	934	3.91929	12.8205	56.7656	733	3.18407	9.87162	47.5942	1009	3.90576	12.3971	57.5113
Tob2	15	complement(81848272..81858796)	ENSMUSG00000048546	1.17993	0.238705	0.00817317	0.222089	1716	15.6381	54.2769	107.463	1726	14.5328	49.5984	99.8986	1675	15.6797	52.0434	107.406	1685	13.7792	45.9132	95.3177	1434	12.2159	40.3381	86.7829	1335	11.4755	37.5379	81.1372	1430	12.7246	39.4503	92.8509	1459	11.5691	36.7209	83.1606
Ndufs1	1	complement(63143596..63176833)	ENSMUSG00000025968	1.17999	0.238773	0.00621625	0.185682	7879	59.1749	205.386	493.413	8286	57.4981	196.234	479.583	6969	53.7643	178.452	446.873	8863	59.732	199.03	501.365	7680	53.9187	178.044	464.779	6295	44.5951	145.877	382.591	5376	39.4247	122.229	349.067	7298	47.6924	151.378	415.974
Ifrd1	12	complement(40201567..40248504)	ENSMUSG00000001627	1.18004	0.238836	0.0078456	0.216435	1794	18.5983	64.5514	112.347	2039	19.5304	66.6546	118.015	1751	18.6464	61.8902	112.279	2105	19.5823	65.2492	119.076	1834	17.773	58.6882	110.99	1476	14.4332	47.2129	89.7067	1367	13.8377	42.9011	88.7602	1718	15.4972	49.1889	97.9231
Atf2	2	complement(73816509..73892639)	ENSMUSG00000027104	1.18065	0.239581	0.00924481	0.240278	1162	8.61949	29.9167	72.7689	1245	8.53271	29.121	72.059	1022	7.78724	25.8471	65.5337	1165	7.75463	25.8389	65.9021	1083	7.50957	24.7973	65.5411	936	6.54901	21.4227	56.8872	779	5.6423	17.4929	50.581	1027	6.62864	21.0397	58.5373
Fbxo11	17	complement(87990859..88065291)	ENSMUSG00000005371	1.18256	0.241908	0.00768748	0.213737	1394	20.4288	70.9048	87.2976	1629	22.0569	75.2772	94.2844	1402	21.105	70.0509	89.9005	1595	20.975	69.8897	90.2265	1465	20.0692	66.2703	88.659	1244	17.1959	56.2503	75.6065	909	13.0073	40.3267	59.022	1397	17.8138	56.5419	79.6267
Brpf3	17	28801090..28839949	ENSMUSG00000063952	1.18292	0.24235	0.00810582	0.221543	1270	8.91225	30.9328	79.5323	1348	8.74008	29.8288	78.0205	1199	8.6429	28.6872	76.8835	1251	7.87772	26.249	70.767	1068	7.00593	23.1342	64.6333	943	6.24194	20.4183	57.3126	1013	6.94122	21.52	65.7748	1184	7.22959	22.9471	67.486
Hcfc2	10	82696160..82742428	ENSMUSG00000020246	1.18304	0.2425	0.00881244	0.233295	1054	11.6698	40.5039	66.0055	1126	11.5187	39.3119	65.1714	935	10.6339	35.2956	59.955	1068	10.611	35.3563	60.415	980	10.1429	33.4927	59.3077	919	9.59762	31.3952	55.854	711	7.68664	23.831	46.1657	862	8.30442	26.3587	49.1326
Zmym3	X	complement(101404384..101420849)	ENSMUSG00000031310	1.18364	0.243234	0.00874227	0.232181	1030	7.79846	27.0671	64.5026	1008	7.05139	24.0655	58.3417	871	6.77403	22.4841	55.8512	1154	7.84039	26.1246	65.2799	868	6.14331	20.2858	52.5297	830	5.92754	19.3898	50.4448	710	5.24896	16.2734	46.1008	962	6.33761	20.1159	54.8324
Arhgef40	14	51984719..52006251	ENSMUSG00000004562	1.18616	0.2463	0.00782349	0.216383	1067	6.25106	21.6963	66.8196	1022	5.532	18.88	59.152	1044	6.2827	20.8533	66.9444	1028	5.40433	18.0075	58.1523	839	4.59475	15.1723	50.7747	849	4.6916	15.3469	51.5996	812	4.64503	14.401	52.7237	950	4.84274	15.3711	54.1484
Rassf2	2	complement(131989415..132030258)	ENSMUSG00000027339	1.18772	0.248191	0.00964011	0.245364	651	3.2965	11.4416	40.7681	702	3.28437	11.2091	40.6308	621	3.23014	10.7213	39.8204	704	3.19893	10.659	39.8241	600	2.84011	9.37831	36.3108	578	2.76074	9.03075	35.1291	456	2.25466	6.99014	29.6084	579	2.55111	8.09737	33.002
Klf9	19	23141226..23166911	ENSMUSG00000033863	1.18806	0.248602	0.00609933	0.183155	1485	27.6382	95.9273	92.9964	1598	27.4791	93.7825	92.4901	1354	25.8856	85.9186	86.8226	1758	29.3604	97.8305	99.4471	1398	24.3221	80.314	84.6043	1289	22.6288	74.0218	78.3414	973	17.6823	54.8207	63.1775	1467	23.757	75.4061	83.6165
Ccdc50	16	27388869..27452218	ENSMUSG00000038127	1.18858	0.249239	0.00536294	0.168206	2317	16.2878	56.5321	145.099	2354	15.2892	52.1801	136.246	1842	13.301	44.1481	118.115	2006	12.654	42.1638	113.476	2089	13.7273	45.329	126.422	1733	11.4911	37.5889	105.326	1448	9.93913	30.8144	94.0196	1782	10.8999	34.5969	101.571
Rbms1	2	complement(60750193..60963192)	ENSMUSG00000026970	1.18897	0.249718	0.00650685	0.191657	1146	12.7163	44.1359	71.7669	1364	13.984	47.7256	78.9465	1070	12.196	40.4803	68.6116	1284	12.785	42.6002	72.6337	1150	11.9284	39.3889	69.5958	987	10.3304	33.7921	59.9868	791	8.57027	26.5705	51.3602	1090	10.524	33.4037	62.1282
Foxn2	17	88440711..88490533	ENSMUSG00000034998	1.19107	0.252261	0.00947689	0.244008	609	5.02709	17.4481	38.1379	678	5.17096	17.6478	39.2417	520	4.4092	14.6348	33.344	519	3.84438	12.8097	29.359	548	4.22855	13.9631	33.1639	481	3.74515	12.2509	29.2337	403	3.24824	10.0705	26.1671	488	3.50508	11.1253	27.8152
Scaf4	16	complement(90225680..90284503)	ENSMUSG00000022983	1.19155	0.252841	0.00659961	0.193151	1027	11.2458	39.0322	64.3147	1002	10.1375	34.5979	57.9944	906	10.1907	33.8247	58.0955	932	9.15791	30.5147	52.7217	826	8.45496	27.9191	49.9879	748	7.72585	25.2724	45.4611	691	7.38825	22.9059	44.8671	932	8.88004	28.1857	53.1224
Herc4	10	63243810..63317878	ENSMUSG00000020064	1.19199	0.253368	0.00716638	0.204263	743	5.16922	17.9414	46.5295	937	6.02306	20.5559	54.2323	745	5.32414	17.6717	47.7717	865	5.40022	17.9939	48.9316	738	4.79958	15.8487	44.6623	699	4.58709	15.005	42.4831	548	3.72271	11.5416	35.582	723	4.37676	13.8921	41.2098
Hoxa9	6	complement(52223100..52231089)	ENSMUSG00000038227	1.19348	0.255171	0.00654521	0.192291	874	9.51213	33.0149	54.7332	909	9.14055	31.1955	52.6117	743	8.30638	27.5702	47.6434	941	9.19	30.6216	53.2308	729	7.4166	24.4903	44.1177	667	6.84725	22.3983	40.5382	624	6.63123	20.5589	40.5167	831	7.86947	24.9782	47.3656
Neurl4	11	69901072..69913820	ENSMUSG00000047284	1.19406	0.255872	0.00752015	0.211265	640	6.59992	22.9072	40.0793	721	6.86967	23.4453	41.7305	629	6.66295	22.1154	40.3334	744	6.8848	22.9406	42.0868	559	5.38867	17.7939	33.8296	592	5.75844	18.8367	35.9799	481	4.84336	15.0159	31.2316	614	5.50942	17.4872	34.997
Emsy	7	complement(98587137..98656783)	ENSMUSG00000035401	1.19426	0.256118	0.00727009	0.206486	760	2.67469	9.28338	47.5941	749	2.43548	8.31197	43.3511	620	2.24135	7.43938	39.7563	702	2.21696	7.38702	39.711	646	2.12522	7.01768	39.0947	561	1.86229	6.09182	34.0958	524	1.80067	5.58265	34.0237	596	1.82509	5.79295	33.971
Dido1	2	complement(180657964..180709999)	ENSMUSG00000038914	1.19455	0.256469	0.0095393	0.244782	1235	5.63621	19.5623	77.3404	1202	5.06835	17.2976	69.5702	1000	4.68789	15.5598	64.123	961	3.93553	13.1134	54.3622	1069	4.56046	15.0591	64.6938	847	3.6461	11.9269	51.478	834	3.71646	11.5222	54.1522	871	3.45873	10.9782	49.6455
Noct	3	51224447..51251644	ENSMUSG00000023087	1.19481	0.25678	0.00419448	0.143693	1910	10.8832	37.7738	119.612	2073	10.9135	37.2465	119.983	1863	10.9042	36.1928	119.461	2256	11.5352	38.4358	127.618	1821	9.69942	32.0284	110.203	1464	7.86847	25.7389	88.9774	1511	8.40683	26.0638	98.1102	1858	9.21189	29.2391	105.903
Ireb2	9	54863789..54912530	ENSMUSG00000032293	1.19643	0.25873	0.00388823	0.136791	2145	13.7425	47.6977	134.328	2381	14.0942	48.1015	137.809	1792	11.7932	39.1436	114.908	1958	11.2567	37.5079	110.761	2046	12.2533	40.4617	123.82	1654	9.99535	32.6962	100.525	1284	8.03241	24.903	83.371	1831	10.2072	32.3981	104.364
Nvl	1	complement(181087138..181144204)	ENSMUSG00000026516	1.19688	0.259274	0.00447678	0.149679	1377	6.19993	21.5189	86.233	1453	6.0445	20.6291	84.0977	1166	5.39273	17.8993	74.7674	1469	5.93519	19.7764	83.0989	1240	5.21898	17.2336	75.0424	996	4.22996	13.8368	60.5338	1041	4.57664	14.189	67.5928	1198	4.6934	14.8971	68.284
Ehhadh	16	complement(21761287..21787807)	ENSMUSG00000022853	1.19721	0.259671	0.00406767	0.141014	1688	34.3883	119.356	105.709	1683	31.6785	108.115	97.4098	1482	31.013	102.937	95.0303	1781	32.5583	108.486	100.748	1583	30.1461	99.5451	95.8001	1182	22.7133	74.2984	71.8383	1153	22.9356	71.1076	74.8651	1533	27.1743	86.2529	87.3784
Pcnt	10	complement(76351263..76442786)	ENSMUSG00000001151	1.19788	0.260488	0.0053999	0.168926	891	4.45204	15.4522	55.7978	963	4.4458	15.1729	55.7372	840	4.31139	14.3102	53.8633	883	3.95915	13.1921	49.9498	750	3.50311	11.5676	45.3886	720	3.39342	11.1004	43.7594	672	3.27864	10.1648	43.6334	789	3.43033	10.8881	44.9717
Zfp131	13	complement(119765187..119790889)	ENSMUSG00000094870	1.19828	0.260964	0.00527375	0.166619	903	11.8853	41.2518	56.5493	990	12.0393	41.0884	57.2999	764	10.3294	34.2848	48.99	974	11.5038	38.3313	55.0976	799	9.83062	32.4616	48.3539	708	8.78983	28.7528	43.0301	599	7.69826	23.867	38.8935	871	9.97515	31.6617	49.6455
Sbno1	5	complement(124368702..124426001)	ENSMUSG00000038095	1.19846	0.261179	0.00320701	0.120921	3199	9.74635	33.8278	200.334	3329	9.37095	31.9818	192.678	2631	8.2339	27.3296	168.708	2970	8.11977	27.0555	168.008	2928	8.33892	27.5359	177.197	2521	7.24478	23.6987	153.219	1896	5.64039	17.487	123.109	2623	6.95351	22.0709	149.507
Luc7l3	11	complement(94287890..94321988)	ENSMUSG00000020863	1.19847	0.261191	0.00412474	0.14229	1397	11.6569	40.4592	87.4855	1572	12.1195	41.3621	90.9853	1152	9.87411	32.7737	73.8697	1550	11.6059	38.6716	87.6809	1253	9.77351	32.273	75.8291	1073	8.44525	27.6256	65.2136	1004	8.18022	25.3612	65.1904	1308	9.49674	30.1432	74.5538
Pcyt2	11	complement(120610087..120617936)	ENSMUSG00000025137	1.19863	0.261381	0.00401495	0.139897	1465	20.4714	71.0527	91.7439	1490	19.2371	65.6536	86.2392	1339	19.2198	63.7935	85.8607	1632	20.464	68.1872	92.3195	1061	13.8592	45.7643	64.2097	1203	15.8563	51.868	73.1146	1220	16.6461	51.6082	79.2154	1358	16.5116	52.4087	77.4037
Oxsm	14	complement(16238652..16249808)	ENSMUSG00000021786	1.19868	0.261445	0.00549615	0.170398	833	12.2637	42.5651	52.1657	888	12.079	41.2241	51.3963	712	10.7675	35.7389	45.6556	892	11.7842	39.2657	50.459	790	10.8721	35.9008	47.8093	637	8.84586	28.9361	38.7149	521	7.48957	23.22	33.8289	781	10.0047	31.7556	44.5157
Pisd	5	complement(32736301..32785646)	ENSMUSG00000023452	1.19883	0.261628	0.00431146	0.146059	1285	13.5717	47.1051	80.4716	1285	12.5394	42.7954	74.3741	1059	11.4891	38.1341	67.9063	1363	12.9178	43.0428	77.1026	1000	9.87288	32.6012	60.5181	1008	10.0419	32.8486	61.2631	962	9.92089	30.7579	62.4633	1111	10.21	32.4071	63.3251
Aebp2	6	140622663..140678472	ENSMUSG00000030232	1.19939	0.262303	0.00375368	0.135208	1576	9.71575	33.7216	98.6952	1758	10.0134	34.1744	101.751	1426	9.03018	29.9726	91.4394	1687	9.33243	31.0962	95.4308	1480	8.5289	28.1632	89.5667	1314	7.64082	24.9942	79.8609	1063	6.39877	19.8382	69.0213	1424	7.63851	24.2451	81.1656
Hinfp	9	complement(44292440..44305671)	ENSMUSG00000032119	1.19947	0.262394	0.00811897	0.221611	510	3.73023	12.947	31.9382	527	3.56138	12.1545	30.5021	397	2.98272	9.90013	25.4568	538	3.53108	11.7658	30.4338	463	3.16561	10.4531	28.0199	400	2.75962	9.02711	24.3108	343	2.44964	7.59465	22.2712	405	2.5775	8.18113	23.0843
Nudt12	17	complement(58999618..59013372)	ENSMUSG00000024228	1.19972	0.262697	0.00437205	0.147527	1193	16.4623	57.1376	74.7102	1168	14.8913	50.8222	67.6023	1006	14.2595	47.3295	64.5078	1156	14.3142	47.6957	65.393	1087	14.0213	46.2998	65.7831	865	11.2587	36.8289	52.572	791	10.6578	33.0426	51.3602	963	11.5626	36.7002	54.8894
Kdelc1	1	complement(44106546..44118808)	ENSMUSG00000026047	1.19978	0.262765	0.00868138	0.231334	470	8.92245	30.9682	29.4332	484	8.48933	28.973	28.0133	386	7.52715	24.9838	24.7515	476	8.10873	27.0187	26.9265	386	6.84991	22.619	23.36	386	6.91191	22.6098	23.4599	308	5.70926	17.7005	19.9986	405	6.6899	21.2341	23.0843
Ocrl	X	47912387..47965868	ENSMUSG00000001173	1.19978	0.262766	0.00712357	0.2036	548	3.50831	12.1767	34.3179	616	3.64368	12.4354	35.6533	506	3.32755	11.0447	32.4462	578	3.32051	11.0641	32.6965	472	2.82469	9.32738	28.5645	460	2.77779	9.08654	27.9574	367	2.29417	7.11266	23.8296	542	3.01922	9.58318	30.8931
Atp8b2	3	complement(89939481..89963508)	ENSMUSG00000060671	1.20005	0.263097	0.00935545	0.242391	428	3.03613	10.5378	26.803	436	2.85762	9.75268	25.2351	405	2.95113	9.79526	25.9698	397	2.52712	8.42051	22.4576	372	2.46678	8.14553	22.5127	372	2.48911	8.14221	22.609	280	1.93944	6.01288	18.1806	341	2.10479	6.68072	19.4364
Zwilch	9	complement(64137144..64173104)	ENSMUSG00000032400	1.20016	0.263223	0.00765532	0.213329	534	7.5717	26.28	33.4411	553	7.24468	24.7252	32.0069	411	5.9862	19.8691	26.3546	548	6.97257	23.233	30.9994	488	6.4682	21.3586	29.5328	361	4.82819	15.7937	21.9405	384	5.31651	16.4828	24.9334	437	5.39153	17.113	24.9083
Senp6	9	80066903..80144953	ENSMUSG00000034252	1.20026	0.263345	0.00385066	0.136357	1365	11.8153	41.0087	85.4815	1501	12.0042	40.9688	86.8759	1244	11.0608	36.7127	79.769	1477	11.4723	38.2264	83.5514	1317	10.6563	35.1882	79.7023	1119	9.13619	29.8858	68.0094	916	7.74193	24.0024	59.4765	1222	9.20366	29.2129	69.652
Lgr4	2	109917647..110014257	ENSMUSG00000050199	1.20073	0.263915	0.00627621	0.186811	654	6.75003	23.4281	40.956	685	6.53221	22.2936	39.6469	521	5.5236	18.3337	33.4081	645	5.97375	19.9049	36.4866	625	6.03002	19.9117	37.8238	498	4.84821	15.8592	30.2669	398	4.01101	12.4354	25.8424	529	4.75075	15.0791	30.1521
9930021J03Rik	19	complement(29714402..29805989)	ENSMUSG00000046138	1.20092	0.264145	0.00787809	0.217003	1133	8.45914	29.3602	70.9528	1233	8.50553	29.0283	71.3644	911	6.98669	23.1899	58.4161	1018	6.8203	22.7256	57.5866	1069	7.46079	24.6362	64.6938	886	6.23957	20.4105	53.8483	684	4.98649	15.4597	44.4126	878	5.70386	18.1044	50.0445
Fam198b	3	79884533..79946280	ENSMUSG00000027955	1.20095	0.264181	0.00827332	0.223753	460	2.91057	10.1021	28.807	506	2.9581	10.0956	29.2866	437	2.84026	9.42727	28.0218	423	2.40171	8.00262	23.9284	418	2.47233	8.16388	25.2966	347	2.07097	6.77443	21.0896	334	2.06352	6.39756	21.6868	395	2.17468	6.90255	22.5143
Mob1b	5	88720855..88764220	ENSMUSG00000006262	1.20162	0.26498	0.00375933	0.135208	1344	5.42943	18.8446	84.1664	1521	5.67709	19.3752	88.0335	1180	4.89659	16.2526	75.6652	1159	4.20144	13.9994	65.5627	1242	4.69016	15.4873	75.1634	971	3.69997	12.1031	59.0144	880	3.47121	10.7618	57.139	1174	4.12668	13.0983	66.916
Cfap20	8	complement(95420249..95434869)	ENSMUSG00000031796	1.20173	0.265113	0.00951119	0.244499	364	4.96643	17.2376	22.7951	434	5.4711	18.6721	25.1194	323	4.52691	15.0256	20.7117	438	5.36262	17.8685	24.7769	353	4.50224	14.8668	21.3629	288	3.70646	12.1244	17.5038	300	3.99675	12.3912	19.4792	329	3.90586	12.3974	18.7524
Edc4	8	105880881..105894908	ENSMUSG00000036270	1.20203	0.265476	0.00598665	0.18151	652	7.20315	25.0008	40.8307	678	6.92064	23.6192	39.2417	532	6.03731	20.0388	34.1134	637	6.31501	21.042	36.034	495	5.112	16.8803	29.9564	527	5.49174	17.9642	32.0294	447	4.82198	14.9496	29.024	571	5.48895	17.4222	32.546
Dgcr8	16	complement(18253948..18289246)	ENSMUSG00000022718	1.20229	0.265791	0.00560053	0.173105	698	5.50796	19.1171	43.7114	726	5.29315	18.0648	42.0199	602	4.87965	16.1963	38.6021	650	4.60265	15.3363	36.7694	613	4.52175	14.9313	37.0976	513	3.81836	12.4904	31.1786	485	3.73697	11.5858	31.4914	575	3.94804	12.5313	32.774
Gtpbp2	17	46161032..46169370	ENSMUSG00000023952	1.20248	0.26601	0.00291781	0.113539	2211	25.3107	87.8488	138.461	2305	24.3797	83.2047	133.41	1908	22.4363	74.4695	122.347	2585	26.5543	88.4805	146.229	1796	19.2191	63.4632	108.69	2018	21.7902	71.2787	122.648	1458	16.2973	50.5267	94.6689	2083	20.7483	65.8563	118.728
AU020206	7	complement(75769038..75782099)	ENSMUSG00000097415	1.20291	0.266532	0.00718879	0.204598	500	9.52173	33.0482	31.3119	514	9.0438	30.8653	29.7496	478	9.35041	31.0355	30.6508	473	8.08289	26.9327	26.7568	389	6.92479	22.8663	23.5415	413	7.41857	24.2672	25.1009	360	6.69409	20.7538	23.375	442	7.32397	23.2467	25.1933
Usp40	1	complement(87945119..88008551)	ENSMUSG00000005501	1.20441	0.268322	0.00428481	0.145617	934	4.77815	16.5841	58.4907	971	4.5896	15.6637	56.2002	684	3.5944	11.9304	43.8601	850	3.90204	13.0018	48.0831	787	3.76356	12.4276	47.6277	639	3.08346	10.0864	38.8364	594	2.96717	9.19916	38.5688	785	3.49431	11.0911	44.7437
Nemp1	10	127666901..127701049	ENSMUSG00000040195	1.20446	0.268388	0.00514318	0.16448	683	5.30278	18.405	42.7721	757	5.43026	18.5328	43.8142	613	4.88877	16.2266	39.3074	631	4.39614	14.6482	35.6946	609	4.41989	14.5949	36.8555	548	4.01317	13.1276	33.3057	453	3.43419	10.647	29.4136	581	3.92498	12.4581	33.116
Luc7l	17	26252910..26285504	ENSMUSG00000024188	1.20448	0.26841	0.0038004	0.136004	1024	8.28168	28.7442	64.1268	1099	8.21217	28.0271	63.6087	887	7.36884	24.4583	56.8771	1111	8.06291	26.8661	62.8474	922	6.97044	23.0171	55.7977	789	6.01894	19.6888	47.953	785	6.19913	19.2192	50.9706	856	6.0238	19.1199	48.7906
Phf6	X	52912266..52956943	ENSMUSG00000025626	1.20538	0.269494	0.00587634	0.17948	521	4.55516	15.8101	32.627	604	4.87915	16.6519	34.9587	477	4.28392	14.219	30.5867	616	4.83288	16.1034	34.8461	526	4.29895	14.1955	31.8325	395	3.25752	10.6558	24.0069	389	3.32092	10.2959	25.258	494	3.75812	11.9285	28.1572
Son	16	91647506..91679221	ENSMUSG00000022961	1.20554	0.269685	0.00208089	0.0927092	6438	26.2278	91.0319	403.172	6369	23.9731	81.8169	368.629	4732	19.8021	65.7264	303.43	5350	19.558	65.1683	302.641	5343	20.3473	67.1886	323.348	4724	18.1528	59.3805	287.11	3830	15.2353	47.2343	248.684	4781	16.9476	53.7925	272.509
Lum	10	97565128..97572703	ENSMUSG00000036446	1.20597	0.270193	0.00544154	0.169971	511	12.6768	43.9989	32.0008	705	16.1592	55.1493	40.8045	617	15.7228	52.1866	39.5639	514	11.4423	38.1263	29.0761	510	11.8269	39.0535	30.8642	478	11.1851	36.5882	29.0514	416	10.0769	31.2414	27.0112	511	11.0303	35.0109	29.1261
Trpm7	2	complement(126791565..126876230)	ENSMUSG00000027365	1.20627	0.270555	0.00238159	0.100428	2646	14.2015	49.291	165.703	2919	14.4751	49.4017	168.948	2136	11.7762	39.087	136.967	2425	11.6793	38.9161	137.178	2534	12.7135	41.981	153.353	1961	9.92768	32.4748	119.184	1558	8.165	25.3141	101.162	2214	10.3396	32.8183	126.194
Synj1	16	complement(90936092..91011308)	ENSMUSG00000022973	1.2064	0.270704	0.00833941	0.224658	389	2.92193	10.1415	24.3607	408	2.83154	9.66367	23.6145	335	2.58477	8.57927	21.4812	388	2.61524	8.71413	21.9485	366	2.56988	8.48598	22.1496	282	1.99799	6.53571	17.1391	231	1.69424	5.25268	14.999	362	2.36596	7.50969	20.6334
Tex30	1	complement(44086613..44102441)	ENSMUSG00000026049	1.20648	0.270808	0.00815396	0.222089	384	12.1081	42.025	24.0476	407	11.8572	40.4669	23.5566	347	11.2391	37.3043	22.2507	409	11.5725	38.5602	23.1365	383	11.289	37.2772	23.1784	299	8.89282	29.0897	18.1723	267	8.2205	25.4861	17.3365	309	8.47776	26.9089	17.6125
Cep290	10	100487558..100574840	ENSMUSG00000019971	1.20688	0.271277	0.00691712	0.199616	455	2.37858	8.25563	28.4938	502	2.42467	8.27507	29.0551	379	2.03518	6.75508	24.3026	442	2.07343	6.90877	25.0032	433	2.11595	6.98707	26.2043	365	1.7998	5.88739	22.1836	283	1.44456	4.47859	18.3754	366	1.66481	5.28422	20.8614
Dtl	1	complement(191537356..191575544)	ENSMUSG00000037474	1.20711	0.271552	0.00269207	0.108855	1584	7.01697	24.3547	99.1962	1766	7.22815	24.6687	102.214	1419	6.45705	21.432	90.9906	1730	6.87702	22.9146	97.8632	1542	6.38543	21.0853	93.3189	1244	5.19804	17.0035	75.6065	1036	4.48123	13.8932	67.2682	1472	5.67389	18.0092	83.9015
Tcf7l2	19	55741810..55933654	ENSMUSG00000024985	1.20757	0.272101	0.0053916	0.168794	549	3.81514	13.2417	34.3805	565	3.62768	12.3808	32.7015	543	3.8761	12.8654	34.8188	565	3.52328	11.7398	31.9611	468	3.04015	10.0389	28.3225	454	2.9759	9.7346	27.5927	329	2.23243	6.92123	21.3622	567	3.42847	10.8822	32.3181
Bcl9	3	complement(97203662..97297917)	ENSMUSG00000038256	1.20777	0.272344	0.00682371	0.198166	467	3.35789	11.6546	29.2453	438	2.90982	9.93082	25.3509	407	3.00608	9.97766	26.0981	434	2.80026	9.33063	24.5507	362	2.43315	8.03449	21.9075	372	2.523	8.25308	22.609	316	2.2186	6.87836	20.5181	369	2.30863	7.32772	21.0324
Morc3	16	93832121..93876073	ENSMUSG00000039456	1.20824	0.272905	0.00528534	0.16673	554	6.19598	21.5052	34.6936	606	6.26203	21.3715	35.0745	459	5.27315	17.5024	29.4325	599	6.01156	20.0309	33.8844	534	5.58281	18.435	32.3166	419	4.42017	14.459	25.4655	359	3.92047	12.1547	23.3101	490	4.76843	15.1353	27.9292
Brd1	15	complement(88687034..88734233)	ENSMUSG00000022387	1.20839	0.273086	0.0030304	0.116914	1155	8.34635	28.9687	72.3305	1210	8.07871	27.5716	70.0332	1088	8.07607	26.8058	69.7658	1137	7.37284	24.5667	64.3182	979	6.61315	21.8372	59.2472	930	6.33901	20.7358	56.5225	809	5.70829	17.6975	52.5289	1014	6.37574	20.237	57.7963
Ppargc1b	18	complement(61298136..61400431)	ENSMUSG00000033871	1.20853	0.273249	0.00351689	0.129187	994	15.1291	52.5105	62.2481	955	13.4299	45.8345	55.2741	822	12.8516	42.6564	52.7091	816	11.1449	37.1355	46.1598	657	9.34768	30.8669	39.7604	774	11.112	36.349	47.0413	663	9.85335	30.5485	43.049	828	10.9657	34.8057	47.1946
Usp48	4	137593755..137658537	ENSMUSG00000043411	1.20914	0.273981	0.00279191	0.110938	1250	7.83729	27.2018	78.2798	1368	7.92472	27.046	79.178	1162	7.48375	24.8397	74.511	1247	7.01588	23.3773	70.5407	1090	6.38842	21.0952	65.9647	1011	5.97904	19.5583	61.4455	894	5.47314	16.9684	58.048	1087	5.93012	18.8226	61.9572
Setdb1	3	complement(95323525..95357202)	ENSMUSG00000015697	1.20923	0.274085	0.00367603	0.133373	861	7.62997	26.4823	53.9191	820	6.71391	22.9137	47.4605	696	6.33557	21.0288	44.6296	876	6.966	23.2111	49.5539	751	6.22115	20.5428	45.4491	641	5.35799	17.5267	38.958	545	4.71584	14.6206	35.3872	706	5.44381	17.279	40.2408
Gpatch2	1	187215508..187351704	ENSMUSG00000039210	1.20924	0.274106	0.00712414	0.2036	415	3.2799	11.384	25.9889	425	3.10344	10.5917	24.5984	337	2.7359	9.08088	21.6095	427	3.02831	10.0905	24.1547	335	2.47496	8.17257	20.2736	364	2.71356	8.87642	22.1228	283	2.18395	6.77092	18.3754	318	2.18685	6.94118	18.1255
Capn15	17	complement(25958364..25985796)	ENSMUSG00000037326	1.20932	0.274192	0.00840583	0.225933	363	3.84794	13.3555	22.7325	345	3.37896	11.5319	19.9681	330	3.59329	11.9267	21.1606	348	3.31025	11.0299	19.6858	243	2.4079	7.95112	14.7059	280	2.79965	9.15805	17.0175	269	2.78431	8.63222	17.4663	334	3.08068	9.77825	19.0374
Abcc5	16	complement(20331303..20426394)	ENSMUSG00000022822	1.20966	0.274598	0.00193562	0.0882057	3200	18.1944	63.1496	200.396	3265	17.152	58.5374	188.974	2579	15.0625	49.9948	165.373	3397	17.3318	57.7506	192.163	2659	14.1325	46.6667	160.918	2508	13.4506	43.9987	152.428	2073	11.5088	35.6809	134.601	2862	14.1591	44.9419	163.129
Zcchc2	1	105990406..106034074	ENSMUSG00000038866	1.20986	0.274835	0.00416602	0.143229	660	5.91697	20.5367	41.3317	709	5.87278	20.043	41.036	616	5.67274	18.8287	39.4998	710	5.7118	19.0321	40.1635	629	5.27129	17.4063	38.0659	508	4.29579	14.0521	30.8747	428	3.74664	11.6158	27.7903	627	4.89104	15.5244	35.738
Mpzl2	9	45039799..45054015	ENSMUSG00000032092	1.20994	0.27494	0.00518434	0.165063	551	4.80224	16.6677	34.5057	528	4.25175	14.5107	30.5599	435	3.89438	12.9261	27.8935	604	4.72377	15.7399	34.1673	450	3.6662	12.1061	27.2331	393	3.23079	10.5684	23.8853	362	3.08066	9.55101	23.5049	514	3.89793	12.3722	29.2971
Il1r1	1	40225080..40317257	ENSMUSG00000026072	1.2106	0.275722	0.00272506	0.109333	1111	10.6036	36.8031	69.5751	1254	11.058	37.7396	72.5799	1112	10.9019	36.185	71.3048	1224	10.4829	34.9295	69.2396	1071	9.55518	31.5521	64.8149	948	8.53437	27.9171	57.6165	741	6.90557	21.4094	48.1136	1062	8.81945	27.9934	60.5322
Foxj2	6	122819914..122845366	ENSMUSG00000003154	1.21103	0.276238	0.00549643	0.170398	526	5.97527	20.7391	32.9401	449	4.71259	16.0835	25.9875	445	5.19264	17.2352	28.5347	495	5.04587	16.8131	28.0013	428	4.54492	15.0078	25.9017	366	3.92172	12.8285	22.2444	308	3.41637	10.5918	19.9986	458	4.52705	14.3691	26.1052
Donson	16	complement(91676808..91688770)	ENSMUSG00000022960	1.21175	0.277089	0.00688601	0.199085	404	7.83858	27.2063	25.3	403	7.22442	24.656	23.3251	312	6.21824	20.6393	20.0064	414	7.20802	24.0175	23.4193	326	5.91269	19.5242	19.7289	277	5.06944	16.5829	16.8352	295	5.58883	17.3271	19.1545	342	5.77378	18.3263	19.4934
Pcmtd2	2	181837854..181857461	ENSMUSG00000027589	1.21197	0.277357	0.00514794	0.16448	501	7.27361	25.2454	31.3745	542	7.27033	24.8127	31.3702	436	6.50213	21.5816	27.9576	499	6.50089	21.6613	28.2276	441	5.98497	19.7629	26.6885	394	5.39552	17.6495	23.9461	299	4.23864	13.1411	19.4143	473	5.97519	18.9656	26.9602
Fam122b	X	complement(53243415..53269805)	ENSMUSG00000036022	1.21204	0.277437	0.00517153	0.164903	510	7.02474	24.3816	31.9382	529	6.73222	22.9762	30.6178	421	5.95661	19.7709	26.9958	505	6.24182	20.7981	28.567	455	5.85845	19.3452	27.5357	395	5.13194	16.7873	24.0069	322	4.33071	13.4266	20.9077	420	5.03371	15.9773	23.9393
Nfx1	4	40970906..41025993	ENSMUSG00000028423	1.21223	0.277663	0.00189009	0.087309	2182	15.4731	53.7045	136.645	2393	15.6786	53.5092	138.504	1834	13.3592	44.3413	117.602	2686	17.0919	56.9511	151.943	1975	13.0919	43.2306	119.523	1794	11.9997	39.2527	109.034	1529	10.587	32.8231	99.279	2051	12.6552	40.1682	116.904
Zfp236	18	complement(82593593..82692883)	ENSMUSG00000041258	1.21258	0.278075	0.00420286	0.143693	636	3.68691	12.7966	39.8288	655	3.50823	11.9731	37.9105	548	3.26319	10.831	35.1394	528	2.74662	9.15189	29.8681	546	2.95875	9.77008	33.0429	509	2.78322	9.10429	30.9354	390	2.20756	6.84413	25.323	477	2.40603	7.63689	27.1882
Snai2	16	14705852..14709385	ENSMUSG00000022676	1.2128	0.278346	0.00649166	0.191347	359	10.7877	37.4422	22.482	456	12.6602	43.2077	26.3927	363	11.2046	37.19	23.2767	384	10.3544	34.5015	21.7222	312	8.76395	28.9394	18.8816	339	9.60856	31.4309	20.6034	262	7.68738	23.8333	17.0118	351	9.1774	29.1296	20.0064
Mtbp	15	55557408..55626423	ENSMUSG00000022369	1.21296	0.278537	0.00314718	0.119648	867	9.60638	33.342	54.2949	834	8.53785	29.1386	48.2708	689	7.84182	26.0282	44.1808	885	8.79921	29.3195	50.063	789	8.17201	26.9847	47.7488	591	6.17664	20.2047	35.9192	570	6.16678	19.1189	37.0105	701	6.75829	21.4512	39.9558
Efna5	17	complement(62604184..62881317)	ENSMUSG00000048915	1.21419	0.279995	0.00778756	0.215553	335	5.04574	17.5129	20.979	330	4.59236	15.6731	19.1	289	4.47131	14.841	18.5316	342	4.62238	15.402	19.3464	306	4.30836	14.2266	18.5185	229	3.25342	10.6424	13.9179	216	3.1767	9.84877	14.025	298	3.90548	12.3962	16.9855
Ndst2	14	complement(20723730..20734562)	ENSMUSG00000039308	1.21452	0.280385	0.0069422	0.20006	360	4.80921	16.6919	22.5446	351	4.33232	14.7856	20.3154	347	4.76165	15.8047	22.2507	347	4.15968	13.8603	19.6292	319	3.98357	13.1541	19.3053	300	3.78022	12.3656	18.2331	251	3.27407	10.1506	16.2976	266	3.09194	9.81399	15.1616
Sike1	3	102995708..103008459	ENSMUSG00000027854	1.21476	0.280673	0.00498105	0.161071	456	2.68966	9.33532	28.5565	501	2.73031	9.31819	28.9972	431	2.61136	8.66751	27.637	465	2.46119	8.20081	26.3043	432	2.38192	7.86532	26.1438	385	2.14199	7.00674	23.3991	268	1.54351	4.78537	17.4014	418	2.14529	6.80928	23.8253
Mdm2	10	complement(117688875..117710758)	ENSMUSG00000020184	1.2148	0.28072	0.00193594	0.0882057	1531	18.2918	63.4874	95.8771	1689	18.6446	63.6314	97.7571	1459	17.9058	59.432	93.5555	1730	18.5475	61.8014	97.8632	1446	16.1495	53.3272	87.5091	1224	13.7939	45.1217	74.3909	1069	12.471	38.664	69.4109	1445	15.022	47.6805	82.3626
Vps16	2	130424339..130444269	ENSMUSG00000027411	1.21564	0.281713	0.00537005	0.168247	411	6.69704	23.2442	25.7384	460	6.92534	23.6353	26.6242	359	6.00886	19.9444	23.0202	458	6.69678	22.3141	25.9083	342	5.20929	17.2016	20.6972	344	5.28718	17.2951	20.9073	309	4.91635	15.2422	20.0636	366	5.1892	16.4708	20.8614
Timp3	10	86300372..86349506	ENSMUSG00000020044	1.21586	0.281975	0.00519725	0.165063	416	3.1021	10.7668	26.0515	437	3.01083	10.2756	25.293	415	3.17883	10.5511	26.6111	455	3.04462	10.1449	25.7386	386	2.69067	8.88486	23.36	354	2.48995	8.14497	21.515	285	2.07515	6.43363	18.5052	366	2.37477	7.53766	20.8614
Fmo1	1	complement(162829561..162866610)	ENSMUSG00000040181	1.21623	0.282413	0.00194179	0.088285	1405	13.5351	46.9778	87.9865	1368	12.1762	41.5558	79.178	1193	11.8054	39.1841	76.4988	1654	14.2981	47.6422	93.564	1145	10.311	34.0479	69.2932	912	8.28712	27.1083	55.4285	1158	10.8927	33.7708	75.1897	1306	10.9473	34.7473	74.4398
Gopc	10	complement(52335850..52382124)	ENSMUSG00000019861	1.21626	0.282446	0.00210174	0.0932474	1132	6.27358	21.7745	70.8902	1309	6.70272	22.8755	75.7632	1004	5.71557	18.9709	64.3795	1429	7.10659	23.6796	80.8362	1061	5.49662	18.1504	64.2097	927	4.84589	15.8516	56.3402	748	4.04775	12.5493	48.5681	1200	5.78667	18.3672	68.398
Fgfr1op	17	8165501..8196804	ENSMUSG00000069135	1.21822	0.284778	0.00270708	0.109035	753	11.4095	39.6004	47.1558	805	11.2697	38.4619	46.5923	644	10.0234	33.2693	41.2952	829	11.2716	37.5577	46.8952	655	9.27738	30.6348	39.6393	556	7.94643	25.9939	33.792	560	8.28521	25.6868	36.3612	668	8.80699	27.9539	38.0749
Mafg	11	complement(120625117..120633600)	ENSMUSG00000051510	1.21858	0.285195	0.00243631	0.1018	827	8.94769	31.0558	51.7899	929	9.28674	31.6944	53.7693	744	8.26866	27.445	47.7075	889	8.63111	28.7594	50.2893	679	6.8673	22.6765	41.0918	691	7.05193	23.0678	41.9968	579	6.11684	18.9641	37.5949	780	7.34308	23.3074	44.4587
Gnl3	14	complement(31012433..31019152)	ENSMUSG00000042354	1.21899	0.285692	0.00225091	0.0967937	946	9.41652	32.6831	59.2422	973	8.94858	30.5403	56.316	722	7.38233	24.5031	46.2968	1042	9.30737	31.0127	58.9442	824	7.66722	25.3179	49.8669	717	6.73198	22.0213	43.577	603	5.86084	18.1704	39.1532	819	7.09352	22.5152	46.6816
Mink1	11	70562881..70614483	ENSMUSG00000020827	1.21909	0.285808	0.00262602	0.107275	729	7.04293	24.4448	45.6528	785	7.00709	23.9143	45.4348	666	6.60933	21.9374	42.7059	833	7.22156	24.0626	47.1214	565	5.10253	16.849	34.1927	593	5.40387	17.6768	36.0407	552	5.20725	16.1441	35.8417	714	6.00209	19.051	40.6968
Tdp2	13	24831679..24842153	ENSMUSG00000035958	1.2197	0.286525	0.00372276	0.134566	500	9.24066	32.0727	31.3119	559	9.54524	32.5766	32.3542	415	7.8784	26.1497	26.6111	579	9.60221	31.9951	32.7531	428	7.39414	24.4162	25.9017	403	7.02526	22.9806	24.4931	325	5.86488	18.183	21.1025	496	7.97614	25.3167	28.2712
Ppp4r3a	12	complement(101039409..101083702)	ENSMUSG00000041846	1.22021	0.287124	0.00189149	0.087309	1173	5.41223	18.7849	73.4578	1191	5.07729	17.3281	68.9335	990	4.69214	15.5739	63.4818	1013	4.19419	13.9753	57.3037	1047	4.51582	14.9117	63.3624	787	3.42513	11.2041	47.8314	743	3.34742	10.3781	48.2435	949	3.80998	12.0931	54.0914
Ddx51	5	110653451..110660496	ENSMUSG00000029504	1.22056	0.287547	0.00438464	0.147673	460	5.3231	18.4755	28.807	443	4.73644	16.1649	25.6403	406	4.82602	16.0183	26.0339	411	4.26784	14.2207	23.2496	413	4.46753	14.7522	24.994	340	3.71116	12.1397	20.6642	285	3.22029	9.98389	18.5052	349	3.51407	11.1539	19.8924
Xrcc3	12	complement(111803192..111813873)	ENSMUSG00000021287	1.22061	0.287599	0.0031933	0.120708	635	14.023	48.6714	39.7661	578	11.7934	40.2492	33.4539	491	11.138	36.9687	31.4844	586	11.6125	38.6934	33.149	458	9.45463	31.2201	27.7173	446	9.29024	30.3897	27.1065	438	9.44463	29.2813	28.4396	499	9.58841	30.4342	28.4422
Fbxw7	3	84815268..84979198	ENSMUSG00000028086	1.22086	0.287901	0.00840859	0.225933	251	2.16337	7.50868	15.7186	296	2.35717	8.04473	17.1321	241	2.13369	7.08206	15.4536	260	2.0109	6.70044	14.7078	230	1.85309	6.11908	13.9192	219	1.78044	5.82405	13.3101	175	1.47278	4.56609	11.3629	218	1.63491	5.18928	12.4256
Cep192	18	67800107..67885170	ENSMUSG00000024542	1.22117	0.288259	0.00797979	0.219113	1002	4.87432	16.9179	62.7491	1057	4.75077	16.2137	61.1778	763	3.81266	12.6548	48.9259	919	4.01164	13.367	51.9863	922	4.19265	13.8445	55.7977	745	3.41844	11.1822	45.2788	620	2.94497	9.13034	40.257	719	3.04336	9.65981	40.9818
4930402H24Rik	2	complement(130706200..130906406)	ENSMUSG00000027309	1.22259	0.289941	0.00124407	0.0646679	1940	11.0531	38.3635	121.49	2179	11.4705	39.1474	126.118	1736	10.1599	33.7224	111.318	2053	10.4962	34.974	116.135	1822	9.70384	32.043	110.264	1593	8.56099	28.0042	96.8176	1204	6.69813	20.7663	78.1765	1745	8.65083	27.4582	99.4621
Dus4l	12	complement(31640050..31654826)	ENSMUSG00000020648	1.22345	0.29095	0.0099356	0.249446	189	5.78523	20.0795	11.8359	240	6.78753	23.165	13.8909	206	6.47713	21.4986	13.2093	255	7.0042	23.3384	14.4249	191	5.46516	18.0465	11.559	175	5.05267	16.528	10.636	160	4.78213	14.8261	10.3889	187	4.98057	15.8086	10.6587
Tbp	17	15499888..15528379	ENSMUSG00000014767	1.22397	0.291563	0.00423236	0.14419	442	1.9772	6.86251	27.6797	418	1.72761	5.89612	24.1933	353	1.62204	5.38379	22.6354	391	1.56951	5.22971	22.1182	331	1.3841	4.57043	20.0315	333	1.40507	4.59617	20.2387	269	1.17496	3.64275	17.4663	355	1.38177	4.38581	20.2344
Atad2	15	complement(58094044..58135082)	ENSMUSG00000022360	1.22417	0.291801	0.000948674	0.05305	3800	14.4026	49.9888	237.971	4016	14.0635	47.9968	232.441	3240	12.6142	41.8684	207.759	3486	11.8561	39.5054	197.197	3457	12.2481	40.4442	209.211	2979	10.65	34.8378	181.054	2308	8.54152	26.4814	149.86	2949	9.72545	30.8691	168.088
Per1	11	69095217..69109960	ENSMUSG00000020893	1.22441	0.292092	0.00194195	0.088285	868	9.36127	32.4913	54.3575	793	7.90187	26.9681	45.8978	778	8.61889	28.6075	49.8877	876	8.47771	28.2482	49.5539	606	6.1094	20.1738	36.674	733	7.45664	24.3917	44.5495	568	5.98145	18.5444	36.8806	757	7.10377	22.5478	43.1477
Bcl2l2	14	54883377..54888234	ENSMUSG00000089682	1.225	0.292785	0.00247273	0.102802	652	8.87398	30.8	40.8307	664	8.34989	28.4971	38.4314	545	7.61946	25.2902	34.947	625	7.63327	25.4345	35.3552	549	6.98481	23.0645	33.2244	476	6.11086	19.9895	28.9298	410	5.44876	16.8929	26.6216	560	6.63189	21.05	31.9191
Tada2a	11	complement(84078920..84129600)	ENSMUSG00000018651	1.22619	0.29418	0.00429815	0.14583	316	6.45278	22.3964	19.7891	419	7.90525	26.9796	24.2512	322	6.75417	22.4182	20.6476	441	8.08086	26.9259	24.9466	313	5.97468	19.729	18.9422	278	5.35462	17.5157	16.896	248	4.94486	15.3306	16.1028	358	6.36093	20.19	20.4054
Phka1	X	complement(102513975..102644246)	ENSMUSG00000034055	1.22629	0.294304	0.00370964	0.134357	426	4.13338	14.3462	26.6778	437	3.91759	13.3702	25.293	375	3.73752	12.4054	24.0461	429	3.73519	12.4459	24.2678	378	3.42845	11.3211	22.8758	306	2.80054	9.16095	18.5977	289	2.73802	8.48871	18.765	361	3.04776	9.67377	20.5764
Mthfsd	8	complement(121091628..121108392)	ENSMUSG00000031816	1.22684	0.294949	0.00552267	0.170826	314	1.80135	6.25217	19.6639	352	1.86575	6.36756	20.3733	256	1.50857	5.00718	16.4155	305	1.5701	5.23167	17.2533	210	1.12616	3.71868	12.7088	250	1.3528	4.42519	15.1942	260	1.45641	4.51534	16.882	258	1.28785	4.08772	14.7056
Taf1	X	101532734..101601789	ENSMUSG00000031314	1.22704	0.295188	0.00804068	0.219908	1937	13.7454	47.7079	121.302	2028	13.2965	45.3793	117.378	1605	11.6993	38.8319	102.917	1993	12.691	42.2871	112.741	1747	11.5886	38.2668	105.725	1461	9.77919	31.9891	88.7951	1125	7.79513	24.1674	73.047	1738	10.7314	34.0621	99.0631
Zfyve26	12	complement(79232346..79296304)	ENSMUSG00000066440	1.22747	0.295692	0.00121255	0.0635271	1496	4.7925	16.6339	93.6853	1478	4.37469	14.9302	85.5447	1171	3.8534	12.7901	75.0881	1189	3.418	11.389	67.2598	1224	3.66542	12.1036	74.0741	1032	3.11842	10.2008	62.7218	1006	3.14682	9.75612	65.3202	1004	2.79861	8.88296	57.2263
Parp2	14	50807841..50821301	ENSMUSG00000036023	1.22766	0.295911	0.00268204	0.108662	481	8.05153	27.9454	30.1221	547	8.45985	28.8724	31.6596	464	7.97826	26.4811	29.7531	602	9.04252	30.1302	34.0541	446	6.97877	23.0446	26.9911	421	6.64721	21.744	25.5871	382	6.24366	19.3573	24.8035	422	6.14644	19.5092	24.0533
U2surp	9	complement(95456898..95511996)	ENSMUSG00000032407	1.22837	0.296746	0.000902107	0.051138	2144	8.89252	30.8643	134.266	2493	9.55354	32.605	144.292	1906	8.12045	26.9531	122.218	2516	9.36419	31.202	142.326	2033	7.88222	26.0278	123.033	1722	6.73686	22.0372	104.658	1467	5.94119	18.4195	95.2533	2013	7.26477	23.0588	114.738
Setd5	6	113077365..113153435	ENSMUSG00000034269	1.22843	0.296818	0.00351675	0.129187	4000	13.2402	45.9545	250.495	4522	13.8295	47.1984	261.727	3633	12.3526	41.0002	232.959	3573	10.6128	35.3623	202.119	3696	11.4361	37.7631	223.675	3405	10.6311	34.7757	206.945	2492	8.05427	24.9708	161.807	3006	8.6577	27.48	171.337
Klc1	12	111758849..111807844	ENSMUSG00000021288	1.22844	0.296831	0.00212616	0.0938714	596	8.89308	30.8663	37.3238	671	9.25061	31.5711	38.8366	548	8.39931	27.8786	35.1394	707	9.46641	31.5426	39.9938	489	6.82065	22.5224	29.5933	503	7.07943	23.1578	30.5708	481	7.008	21.727	31.2316	538	6.985	22.1708	30.6651
Alg6	4	99715664..99763460	ENSMUSG00000073792	1.23005	0.298718	0.00872455	0.23186	253	1.79829	6.24154	15.8438	276	1.81255	6.186	15.9745	212	1.54786	5.1376	13.5941	249	1.58817	5.29189	14.0855	209	1.38866	4.58549	12.6483	181	1.21351	3.96955	11.0006	163	1.13128	3.50732	10.5837	237	1.46577	4.65244	13.5086
Stxbp5	10	complement(9755547..9901079)	ENSMUSG00000019790	1.23025	0.29895	0.00190091	0.087478	689	2.53392	8.7948	43.1478	714	2.42613	8.28008	41.3254	561	2.11931	7.03432	35.973	653	2.155	7.18058	36.9391	594	2.04208	6.74313	35.9477	528	1.83161	5.99145	32.0902	471	1.69137	5.24377	30.5823	492	1.57441	4.99727	28.0432
Myc	15	61985391..61990374	ENSMUSG00000022346	1.23032	0.299031	0.00147884	0.0725414	820	18.3284	63.6146	51.3516	746	15.4061	52.5789	43.1775	832	19.1025	63.4044	53.3504	1013	20.318	67.7006	57.3037	638	13.3304	44.0182	38.6105	621	13.0926	42.8278	37.7425	605	13.2041	40.9369	39.2831	866	16.8425	53.4591	49.3606
Nup85	11	115564434..115583985	ENSMUSG00000020739	1.23129	0.300171	0.00129819	0.0663958	966	17.3308	60.1522	60.4946	924	15.3164	52.2728	53.4799	878	16.1805	53.7058	56.3	1030	16.5821	55.2524	58.2654	820	13.752	45.4105	49.6248	688	11.6427	38.085	41.8145	725	12.7006	39.3757	47.0747	793	12.3792	39.2923	45.1997
Dvl1	4	155847402..155859303	ENSMUSG00000029071	1.23134	0.300226	0.00198601	0.0900898	631	7.67021	26.6219	39.5156	636	7.14294	24.3779	36.8108	508	6.34306	21.0536	32.5745	633	6.90465	23.0067	35.8078	421	4.78378	15.7965	25.4781	446	5.11372	16.7277	27.1065	496	5.88712	18.2519	32.2056	552	5.83842	18.5315	31.4631
Igf1r	7	67952827..68233668	ENSMUSG00000005533	1.23158	0.300511	0.00476619	0.156072	301	1.08866	3.77853	18.8498	316	1.05597	3.6039	18.2897	285	1.05883	3.51442	18.2751	314	1.01909	3.39567	17.7625	279	0.943277	3.11479	16.8845	239	0.815354	2.66714	14.5257	179	0.63215	1.95986	11.6226	274	0.862289	2.73695	15.6175
Ddhd1	14	complement(45588467..45658143)	ENSMUSG00000037697	1.23208	0.301098	0.0050191	0.16179	294	1.26844	4.40251	18.4114	300	1.19587	4.08135	17.3636	255	1.1301	3.75099	16.3514	314	1.21566	4.05063	17.7625	258	1.04052	3.43591	15.6137	221	0.899369	2.94196	13.4317	193	0.813058	2.52073	12.5316	254	0.953527	3.02655	14.4776
Ankrd11	8	complement(122883822..123042277)	ENSMUSG00000035569	1.23339	0.302624	0.000653334	0.0410319	2949	10.8017	37.4906	184.678	3109	10.5215	35.9086	179.945	2476	9.31587	30.9209	158.769	2916	9.58436	31.9356	164.953	2473	8.46742	27.9602	149.661	2265	7.82544	25.5981	137.66	1930	6.90266	21.4004	125.316	2451	7.81156	24.7943	139.703
Cep57	9	complement(13807792..13827107)	ENSMUSG00000031922	1.23376	0.303061	0.00184801	0.0861954	576	8.36848	29.0455	36.0713	639	8.57762	29.2743	36.9845	480	7.16345	23.7766	30.7791	662	8.63062	28.7577	37.4482	508	6.8992	22.7818	30.7432	457	6.26275	20.4863	27.775	385	5.4617	16.933	24.9983	523	6.61156	20.9855	29.8101
Hmgb2	8	57511907..57515999	ENSMUSG00000054717	1.23387	0.303194	0.000692375	0.042578	2170	43.8839	152.313	135.894	2351	43.9278	149.92	136.073	2021	41.9825	139.347	129.593	2615	47.4544	158.121	147.926	1967	37.1844	122.786	119.039	1775	33.8585	110.756	107.879	1525	30.1133	93.3605	99.0193	2015	35.4567	112.542	114.852
Cit	5	115845278..116008947	ENSMUSG00000029516	1.23446	0.303876	0.0029074	0.113347	438	1.62025	5.62358	27.4292	402	1.37396	4.68915	23.2672	362	1.37554	4.56562	23.2125	395	1.31118	4.36894	22.3445	319	1.10308	3.64249	19.3053	291	1.01537	3.32142	17.6861	296	1.06916	3.31472	19.2195	365	1.17484	3.729	20.8044
Mzt1	14	complement(99034544..99046134)	ENSMUSG00000033186	1.23514	0.304673	0.00132895	0.0672204	732	17.3445	60.1998	45.8407	826	18.0831	61.7154	47.8078	713	17.3539	57.6005	45.7197	791	16.8185	56.0403	44.7456	693	15.3496	50.6857	41.939	548	12.2478	40.0642	33.3057	488	11.2905	35.0042	31.6862	711	14.6588	46.528	40.5258
Rad9a	19	complement(4195198..4201603)	ENSMUSG00000024824	1.23533	0.304893	0.00224432	0.0966137	426	12.6446	43.8871	26.6778	461	12.6426	43.1477	26.6821	451	13.7508	45.6411	28.9195	561	14.9423	49.7886	31.7348	356	9.8777	32.6171	21.5444	353	9.88312	32.3291	21.4543	347	10.057	31.1798	22.5309	452	11.6738	37.0532	25.7632
Tut4	4	108459426..108559421	ENSMUSG00000034610	1.23533	0.304895	0.00281422	0.111503	580	4.0561	14.078	36.3218	644	4.1611	14.2013	37.2739	472	3.39062	11.254	30.2661	620	3.89074	12.9642	35.0724	541	3.53662	11.6783	32.7403	480	3.16626	10.3573	29.1729	330	2.2534	6.98623	21.4271	491	2.98772	9.48321	27.9862
Hells	19	38930915..38971051	ENSMUSG00000025001	1.23548	0.305068	0.00223208	0.0964698	1956	16.4868	57.2226	122.492	1954	15.2171	51.9341	113.095	1586	13.7318	45.5779	101.699	1862	14.0833	46.9265	105.33	1682	13.2527	43.7616	101.791	1354	10.7649	35.2135	82.2919	1191	9.80215	30.3897	77.3324	1636	11.9985	38.084	93.2493
Tmem87b	2	128818118..128854261	ENSMUSG00000014353	1.23583	0.305485	0.00199018	0.0900919	457	3.30595	11.4744	28.6191	575	3.84317	13.1162	33.2802	479	3.55936	11.8141	30.7149	548	3.5573	11.8531	30.9994	467	3.15797	10.4279	28.2619	419	2.85903	9.35228	25.4655	314	2.21795	6.87635	20.3882	436	2.74438	8.71082	24.8513
Srsf2	11	complement(116849901..116853094)	ENSMUSG00000034120	1.23609	0.30578	0.000665706	0.0416192	2125	43.6276	151.424	133.076	2130	40.404	137.893	123.282	1735	36.5897	121.447	111.253	1843	33.9537	113.136	104.255	1657	31.8006	105.009	100.278	1380	26.7243	87.4188	83.8721	1471	29.4889	91.4247	95.513	1721	30.7441	97.5835	98.0941
Trrap	5	144767732..144859778	ENSMUSG00000045482	1.2364	0.306149	0.000555392	0.0372936	3252	9.46798	32.8617	203.653	3292	8.85541	30.2224	190.537	2605	7.79061	25.8583	167.04	2883	7.53202	25.0971	163.087	2654	7.22302	23.8511	160.615	2390	6.56341	21.4698	145.257	2011	5.71692	17.7242	130.576	2517	6.3763	20.2387	143.465
Nabp1	1	complement(51465862..51478425)	ENSMUSG00000026107	1.23649	0.306251	0.0060816	0.18278	8139	58.1641	201.877	509.695	8540	56.3876	192.444	494.284	6581	48.3095	160.347	421.994	6910	44.312	147.65	390.887	7219	48.225	159.243	436.88	4878	32.8814	107.56	296.47	5093	35.5386	110.181	330.692	6865	42.6877	135.493	391.294
Cdkn2aip	8	complement(47709344..47713932)	ENSMUSG00000038069	1.23661	0.306385	0.0035161	0.129187	333	5.15366	17.8874	20.8537	348	4.97614	16.9829	20.1418	304	4.83283	16.0409	19.4934	343	4.76349	15.8722	19.4029	294	4.25334	14.0449	17.7923	274	3.99987	13.0842	16.6529	205	3.09791	9.60448	13.3108	281	3.78404	12.0108	16.0165
Ska2	11	87109234..87124635	ENSMUSG00000020492	1.23669	0.306484	0.00249506	0.10351	448	8.31506	28.8601	28.0555	437	7.49395	25.5759	25.293	394	7.51174	24.9326	25.2645	402	6.69534	22.3093	22.7405	369	6.40213	21.1404	22.3312	318	5.56722	18.2112	19.3271	301	5.45502	16.9123	19.5441	347	5.60396	17.7873	19.7784
Ccdc77	6	complement(120324323..120364374)	ENSMUSG00000030177	1.2367	0.30649	0.0033022	0.124058	369	3.35216	11.6348	23.1082	372	3.12237	10.6562	21.5309	281	2.62218	8.70343	18.0186	361	2.94283	9.80569	20.4212	290	2.46268	8.132	17.5502	297	2.54495	8.3249	18.0507	224	1.98696	6.16021	14.5445	286	2.2607	7.1756	16.3015
Cars2	8	complement(11513977..11550783)	ENSMUSG00000056228	1.23678	0.306593	0.0094341	0.243691	283	2.37481	8.24253	17.7225	301	2.33373	7.96471	17.4215	242	2.086	6.92376	15.5178	327	2.46235	8.20468	18.4978	216	1.69436	5.59495	13.0719	194	1.53556	5.02305	11.7907	245	2.00748	6.22381	15.908	257	1.87652	5.95618	14.6486
Cpsf6	10	complement(117344673..117380015)	ENSMUSG00000055531	1.23731	0.307206	0.00591074	0.180134	1811	10.4644	36.3202	113.412	1822	9.72721	33.1977	105.455	1444	8.57081	28.4479	92.5936	1471	7.62729	25.4146	83.212	1463	7.90229	26.0941	88.5379	1212	6.60579	21.6085	73.6616	1085	6.12168	18.9791	70.4498	1458	7.3305	23.2674	83.1036
Usp33	3	152346478..152393617	ENSMUSG00000025437	1.23735	0.307259	0.000862534	0.0495059	1182	7.41937	25.7513	74.0214	1178	6.83183	23.3161	68.1811	969	6.24784	20.7376	62.1352	1245	7.01259	23.3664	70.4276	1057	6.20205	20.4798	63.9676	867	5.13326	16.7916	52.6936	725	4.44355	13.7764	47.0747	984	5.37431	17.0584	56.0864
Mapk8	14	complement(33377898..33447158)	ENSMUSG00000021936	1.23773	0.307699	0.00129539	0.0663765	666	3.53425	12.2667	41.7075	781	3.82927	13.0688	45.2033	611	3.33059	11.0547	39.1792	761	3.62382	12.0748	43.0485	659	3.26903	10.7946	39.8814	590	2.95324	9.66047	35.8584	423	2.19183	6.79534	27.4657	563	2.59962	8.25133	32.0901
Gm45062	6	8259450..8597480	ENSMUSG00000107705	1.23822	0.308267	0.002199	0.0956564	480	4.98977	17.3186	30.0594	461	4.42774	15.1113	26.6821	438	4.67703	15.5238	28.0859	384	3.58203	11.9355	21.7222	398	3.86752	12.7709	24.0862	338	3.31421	10.8412	20.5426	293	2.97406	9.22051	19.0247	376	3.40099	10.7949	21.4314
Rsbn1	3	103914120..103966636	ENSMUSG00000044098	1.23835	0.308418	0.00143599	0.0710431	630	5.5764	19.3547	39.453	685	5.60203	19.119	39.6469	549	4.99163	16.568	35.2035	631	5.0119	16.6999	35.6946	597	4.93968	16.3113	36.1293	480	4.00755	13.1092	29.1729	364	3.14599	9.75355	23.6348	543	4.18207	13.2741	30.9501
Ppp1r12a	10	108162193..108284475	ENSMUSG00000019907	1.23835	0.308419	0.00783847	0.216383	1684	12.7517	44.2589	105.459	1826	12.7752	43.6002	105.686	1532	11.9163	39.5521	98.2365	1642	11.1573	37.1767	92.8852	1598	11.3113	37.3511	96.7079	1247	8.9067	29.1351	75.7888	974	7.20158	22.3272	63.2425	1509	9.94245	31.5579	86.0105
Ncapd3	9	27030175..27095315	ENSMUSG00000035024	1.23838	0.308451	0.000920749	0.0518392	1986	15.2844	53.0493	124.371	1961	13.944	47.5891	113.5	1637	12.9412	42.9538	104.969	1898	13.1076	43.6754	107.367	1693	12.1797	40.2185	102.457	1372	9.95971	32.5796	83.3859	1211	9.1003	28.2138	78.631	1674	11.2099	35.5809	95.4152
Trpc1	9	complement(95705082..95750375)	ENSMUSG00000032839	1.23862	0.308738	0.00221428	0.0961188	423	3.19908	11.1034	26.4899	452	3.15839	10.7792	26.1612	375	2.91322	9.66944	24.0461	493	3.34573	11.1482	27.8882	386	2.72887	9.01099	23.36	329	2.34696	7.67723	19.9956	289	2.13415	6.61654	18.765	376	2.47429	7.85355	21.4314
Myo19	11	84880148..84911226	ENSMUSG00000020527	1.23878	0.308925	0.00122451	0.0639733	782	6.67658	23.1732	48.9718	732	5.77432	19.707	42.3672	584	5.12174	16.9999	37.4478	749	5.73838	19.1206	42.3697	606	4.8365	15.9706	36.674	513	4.13133	13.5141	31.1786	484	4.03493	12.5095	31.4264	656	4.87337	15.4684	37.3909
Med20	17	47611582..47624418	ENSMUSG00000092558	1.23953	0.309796	0.0013592	0.0680838	610	5.05804	17.5555	38.2005	701	5.37047	18.3287	40.573	523	4.45462	14.7856	33.5363	679	5.05221	16.8343	38.4099	469	3.63526	12.004	28.383	472	3.69163	12.0758	28.6867	454	3.67579	11.3961	29.4785	592	4.27122	13.5571	33.743
Rlf	4	complement(121145373..121215084)	ENSMUSG00000049878	1.23953	0.309799	0.000835409	0.0485559	1021	6.53233	22.6726	63.9389	1139	6.733	22.9788	65.9238	941	6.18428	20.5266	60.3398	1089	6.25216	20.8326	61.6029	995	5.95082	19.6502	60.2155	861	5.19601	16.9969	52.3289	602	3.76082	11.6597	39.0883	869	4.83772	15.3552	49.5315
Fmr1	X	68678541..68717963	ENSMUSG00000000838	1.23973	0.310031	0.00428884	0.145634	2375	16.0866	55.8339	148.732	2439	15.2635	52.0925	141.166	1965	13.6717	45.3784	126.002	1998	12.1439	40.464	113.024	2060	13.0431	43.0695	124.667	1685	10.7653	35.2148	102.409	1268	8.38617	25.9998	82.3321	1986	11.7047	37.1513	113.199
Plscr4	9	92457373..92492456	ENSMUSG00000032377	1.24049	0.31091	0.00923571	0.240278	259	4.38133	15.2068	16.2196	287	4.4857	15.3091	16.6112	216	3.75333	12.4579	13.8506	244	3.70387	12.3415	13.8027	229	3.6212	11.9575	13.8586	188	2.99977	9.81267	11.4261	164	2.7089	8.39843	10.6486	215	3.16463	10.0447	12.2546
Rhobtb3	13	complement(75869537..75943925)	ENSMUSG00000021589	1.2408	0.311272	0.00531131	0.167294	354	3.71878	12.9072	22.1688	406	3.94063	13.4489	23.4987	319	3.44227	11.4254	20.4552	328	3.09194	10.3025	18.5544	334	3.27986	10.8304	20.213	272	2.6952	8.81637	16.5313	212	2.17458	6.74189	13.7653	298	2.72391	8.64583	16.9855
Taf4	2	complement(179912152..179976646)	ENSMUSG00000039117	1.24166	0.312276	0.00279916	0.11112	349	4.58659	15.9192	21.8557	368	4.46842	15.2501	21.2994	266	3.5909	11.9188	17.0567	392	4.62285	15.4036	22.1748	278	3.41523	11.2774	16.824	244	3.02467	9.89414	14.8296	242	3.10544	9.62783	15.7132	321	3.67069	11.651	18.2965
Zfp644	5	complement(106616739..106697287)	ENSMUSG00000049606	1.24177	0.312403	0.00956462	0.244856	828	3.59147	12.4653	51.8525	769	3.08184	10.5179	44.5087	626	2.78915	9.25765	40.141	638	2.48326	8.27436	36.0906	715	2.89907	9.573	43.2704	540	2.20932	7.22701	32.8195	467	1.97789	6.13206	30.3226	548	2.06824	6.5647	31.2351
Zfp317	9	19622102..19649731	ENSMUSG00000057551	1.24187	0.312511	0.00235417	0.0994744	395	4.95829	17.2093	24.7364	435	5.04505	17.2181	25.1772	343	4.42268	14.6796	21.9942	357	4.02126	13.3991	20.1949	348	4.08343	13.4839	21.0603	286	3.3863	11.0771	17.3822	274	3.35837	10.412	17.791	301	3.2876	10.435	17.1565
Swt1	1	complement(151367699..151428455)	ENSMUSG00000052748	1.24226	0.312964	0.00704489	0.202314	387	1.82684	6.34065	24.2354	450	1.96266	6.6983	26.0454	318	1.54197	5.11803	20.3911	376	1.59272	5.30702	21.2697	376	1.65917	5.47872	22.7548	293	1.30462	4.26758	17.8076	244	1.12467	3.48681	15.8431	296	1.2158	3.85901	16.8715
Map3k20	2	72285637..72442610	ENSMUSG00000004085	1.2423	0.313017	0.000958419	0.0535225	795	4.74497	16.4689	49.786	823	4.53845	15.4891	47.6342	689	4.22418	14.0207	44.1808	820	4.39177	14.6336	46.386	720	4.01707	13.2647	43.573	648	3.64809	11.9334	39.3834	442	2.57591	7.98614	28.6994	669	3.47432	11.0277	38.1319
Rbfox2	15	complement(77078990..77307004)	ENSMUSG00000033565	1.24254	0.313287	0.00192121	0.0878252	1730	12.9069	44.7976	108.339	1968	13.5657	46.2981	113.905	1611	12.3461	40.9786	103.302	1765	11.8163	39.3725	99.8431	1635	11.4026	37.6525	98.947	1480	10.4151	34.0691	89.9498	1090	7.94046	24.6179	70.7744	1392	9.03636	28.6819	79.3417
Pnpla6	8	3515384..3544267	ENSMUSG00000004565	1.24364	0.314569	0.00665473	0.194626	245	1.53421	5.32496	15.3428	273	1.57951	5.39067	15.8009	205	1.31865	4.3768	13.1452	233	1.30928	4.36261	13.1804	180	1.05366	3.4793	10.8933	182	1.07501	3.51652	11.0614	170	1.03947	3.22267	11.0382	222	1.20962	3.83941	12.6536
Ankrd44	1	complement(54645340..54926387)	ENSMUSG00000052331	1.24393	0.3149	0.00365644	0.133013	2198	9.41684	32.6842	137.647	2133	8.44326	28.8158	123.455	1800	7.92149	26.2927	115.421	1883	7.23915	24.1212	106.518	1869	7.4851	24.7165	113.108	1447	5.8475	19.128	87.9442	1282	5.36301	16.627	83.2411	1759	6.55725	20.8131	100.26
Proser1	3	53463666..53481755	ENSMUSG00000049504	1.24438	0.315427	0.00435521	0.147282	238	2.36402	8.20511	14.9045	271	2.48706	8.48801	15.6851	252	2.57118	8.53416	16.159	230	2.05004	6.83085	13.0107	214	1.98701	6.56129	12.9509	195	1.82698	5.97631	11.8515	162	1.57121	4.87123	10.5188	211	1.82363	5.78829	12.0266
Fbf1	11	complement(116142285..116168166)	ENSMUSG00000020776	1.24438	0.31543	0.00263222	0.107275	319	2.49939	8.67492	19.977	354	2.56264	8.74596	20.4891	315	2.53519	8.41469	20.1988	353	2.48186	8.2697	19.9686	279	2.04342	6.74757	16.8845	268	1.98062	6.4789	16.2882	232	1.7749	5.50274	15.0639	278	1.89525	6.01562	15.8455
Zcchc8	5	complement(123698294..123721100)	ENSMUSG00000029427	1.24486	0.31598	0.000864566	0.0495483	751	8.68557	30.1461	47.0305	831	8.87976	30.3055	48.0972	712	8.45854	28.0752	45.6556	809	8.39589	27.9756	45.7638	627	6.77855	22.3834	37.9448	609	6.64355	21.732	37.0131	535	6.04164	18.731	34.7379	675	6.79267	21.5603	38.4739
Ccar1	10	complement(62743928..62792286)	ENSMUSG00000020074	1.24512	0.316285	0.00830644	0.224355	1913	10.9994	38.177	119.799	2016	10.7099	36.5516	116.683	1536	9.07199	30.1114	98.493	1657	8.54942	28.4871	93.7337	1723	9.26085	30.5802	104.273	1202	6.51903	21.3247	73.0539	1207	6.77649	21.0092	78.3713	1496	7.48452	23.7563	85.2695
Mbtd1	11	93885852..93946985	ENSMUSG00000059474	1.24526	0.316452	0.00270234	0.10895	650	2.84069	9.85953	40.7055	688	2.77806	9.48114	39.8205	531	2.38376	7.91207	34.0493	641	2.51379	8.37608	36.2603	612	2.50019	8.25587	37.0371	492	2.02815	6.63436	29.9022	371	1.58317	4.90832	24.0893	507	1.92795	6.11944	28.8982
Map4k3	17	complement(80580512..80728093)	ENSMUSG00000024242	1.24584	0.317116	0.00062743	0.0401993	1062	15.2434	52.9071	66.5065	1139	15.1051	51.5517	65.9238	926	13.6529	45.3162	59.3779	1069	13.7688	45.8783	60.4716	965	12.9478	42.7548	58.3999	777	10.5197	34.4114	47.2237	629	8.81558	27.3311	40.8414	947	11.8273	37.5405	53.9774
Uty	Y	complement(1096861..1245759)	ENSMUSG00000068457	1.24612	0.317446	0.00916962	0.239377	791	4.90625	17.0287	49.5355	924	5.29526	18.072	53.4799	635	4.0458	13.4286	40.7181	684	3.80706	12.6853	38.6927	734	4.25579	14.053	44.4203	597	3.49279	11.4254	36.2838	461	2.79201	8.65611	29.933	602	3.24899	10.3125	34.313
Zdhhc17	10	complement(110941780..111010140)	ENSMUSG00000035798	1.24641	0.317777	0.00100633	0.0551548	638	5.49737	19.0804	39.954	686	5.46136	18.6389	39.7048	563	4.9831	16.5397	36.1013	653	5.04902	16.8236	36.9391	574	4.62336	15.2668	34.7374	497	4.03939	13.2134	30.2061	385	3.2392	10.0425	24.9983	548	4.1086	13.0409	31.2351
Tspan18	2	complement(93201760..93334505)	ENSMUSG00000027217	1.24642	0.317796	0.000518815	0.035674	1256	9.33044	32.3843	78.6555	1310	8.99137	30.6864	75.8211	1086	8.28704	27.506	69.6376	1559	10.3925	34.6283	88.19	1024	7.11089	23.4808	61.9705	1025	7.18226	23.4942	62.2963	844	6.12207	18.9803	54.8015	1208	7.80833	24.7841	68.854
Mier3	13	111680979..111718596	ENSMUSG00000032727	1.24681	0.318239	0.00272785	0.109339	325	3.23878	11.2412	20.3527	346	3.18578	10.8727	20.026	271	2.77411	9.20772	17.3773	302	2.70063	8.99864	17.0836	274	2.55246	8.42848	16.582	237	2.22777	7.28735	14.4041	198	1.92666	5.97326	12.8563	271	2.34988	7.45865	15.4465
Gramd4	15	86057695..86137634	ENSMUSG00000035900	1.24706	0.318531	0.00104002	0.0562551	570	6.21805	21.5817	35.6956	637	6.42038	21.9119	36.8687	572	6.40962	21.2745	36.6784	635	6.21602	20.7121	35.9209	476	4.85397	16.0283	28.8066	506	5.2066	17.0315	30.7531	394	4.1968	13.0114	25.5827	524	4.97381	15.7871	29.8671
Atp11b	3	35754106..35856276	ENSMUSG00000037400	1.24755	0.319102	0.000469962	0.0332555	1370	9.06708	31.4702	85.7947	1593	9.74103	33.2449	92.2007	1206	8.19882	27.2132	77.3324	1390	8.25508	27.5064	78.63	1295	8.01176	26.4556	78.3709	999	6.23644	20.4003	60.7161	887	5.7321	17.7713	57.5935	1199	6.9047	21.9159	68.341
Txlng	X	complement(162778919..162829454)	ENSMUSG00000038344	1.2479	0.319502	0.00211544	0.0936435	1423	11.4598	39.7749	89.1137	1618	12.039	41.0877	93.6477	1171	9.68691	32.1524	75.0881	1787	12.9138	43.0297	101.088	1287	9.6886	31.9927	77.8868	1086	8.24946	26.9852	66.0037	894	7.02995	21.795	58.048	1452	10.1746	32.2947	82.7616
Pex1	5	3596066..3637232	ENSMUSG00000005907	1.24821	0.319857	0.000661076	0.0414552	913	5.35401	18.5828	57.1756	929	5.03345	17.1785	53.7693	752	4.52984	15.0353	48.2205	915	4.81492	16.0436	51.76	810	4.44022	14.662	49.0196	648	3.58433	11.7248	39.3834	541	3.09777	9.60404	35.1275	767	3.91365	12.4222	43.7177
Ptn	6	complement(36714929..36810220)	ENSMUSG00000029838	1.24824	0.319899	0.000323681	0.0259375	2489	44.0303	152.821	155.871	3111	50.8474	173.536	180.061	2763	50.207	166.645	177.172	2275	36.1133	120.332	128.693	2286	37.8019	124.826	138.344	2336	38.9784	127.504	141.975	1770	30.5733	94.7869	114.927	1998	30.7539	97.6147	113.883
Zc3h11a_1	1	complement(133619862..133661380)	ENSMUSG00000102976	1.24827	0.319926	0.000329223	0.0262648	2454	24.7107	85.7665	153.679	2791	25.9665	88.6202	161.539	2187	22.6213	75.0836	140.237	2788	25.1921	83.9414	157.713	2211	20.8119	68.7227	133.805	1843	17.5049	57.2611	112.012	1657	16.2921	50.5105	107.59	2330	20.4148	64.7978	132.806
Urb1	16	complement(90751527..90810413)	ENSMUSG00000039929	1.24857	0.320273	0.00073653	0.0443044	828	6.1397	21.3098	51.8525	827	5.66584	19.3368	47.8657	686	5.22514	17.3431	43.9884	754	5.01704	16.7171	42.6525	648	4.49162	14.8317	39.2157	637	4.45533	14.574	38.7149	523	3.7867	11.74	33.9587	627	4.04541	12.8404	35.738
Armcx1	X	134717963..134721917	ENSMUSG00000033460	1.24923	0.321042	0.000686198	0.0423241	731	13.7568	47.7476	45.778	859	14.9361	50.9749	49.7178	724	13.9958	46.4542	46.4251	918	15.5026	51.6555	51.9297	724	12.7365	42.0572	43.8151	610	10.8282	35.4205	37.0739	499	9.16949	28.4283	32.4004	707	11.5771	36.7463	40.2978
Hdac7	15	complement(97792664..97844502)	ENSMUSG00000022475	1.24976	0.321651	0.00128418	0.0662648	458	4.11757	14.2913	28.6817	473	3.92897	13.409	27.3766	469	4.33117	14.3758	30.0737	486	3.92077	13.0642	27.4922	307	2.58003	8.5195	18.579	383	3.24787	10.6242	23.2776	328	2.87933	8.92683	21.2973	468	3.661	11.6202	26.6752
Tead1	7	112679318..112906807	ENSMUSG00000055320	1.24995	0.321872	0.000305251	0.0251006	2581	11.5507	40.0904	161.632	2624	10.8499	37.0294	151.874	2181	10.0261	33.2783	139.852	2613	10.4935	34.9649	147.813	2287	9.56749	31.5927	138.405	2015	8.5059	27.824	122.465	1451	6.34061	19.6579	94.2144	2127	8.28259	26.2894	121.235
Fubp1	3	152210422..152236826	ENSMUSG00000028034	1.25011	0.322056	0.000365901	0.0280153	1842	7.21703	25.049	115.353	1903	6.88889	23.5109	110.143	1497	6.02487	19.9975	95.9922	1564	5.49877	18.3222	88.4729	1458	5.33995	17.633	88.2353	1291	4.77111	15.607	78.463	1166	4.46077	13.8298	75.7092	1441	4.9126	15.5929	82.1346
Kmt2b	7	complement(30568858..30588726)	ENSMUSG00000006307	1.25019	0.322146	0.00579217	0.1777	828	5.24011	18.1875	51.8525	761	4.44976	15.1865	44.0457	663	4.31003	14.3057	42.5136	565	3.20862	10.6913	31.9611	568	3.36023	11.0958	34.3743	586	3.4981	11.4428	35.6153	515	3.18244	9.86656	33.4393	551	3.03417	9.63063	31.4061
Usp49	17	47630690..47686738	ENSMUSG00000090115	1.25124	0.323363	0.000602459	0.0392073	885	6.26334	21.7389	55.4221	918	6.00271	20.4865	53.1326	735	5.34327	17.7352	47.1304	818	5.19488	17.3096	46.2729	782	5.17345	17.0832	47.3251	632	4.21895	13.8008	38.411	577	3.98732	12.3619	37.465	642	3.95345	12.5485	36.5929
Tubgcp6	15	complement(89098357..89123112)	ENSMUSG00000051786	1.25182	0.32403	0.000679003	0.0420057	774	4.1002	14.2311	48.4709	763	3.73449	12.7453	44.1614	638	3.4717	11.5231	40.9105	751	3.56996	11.8953	42.4828	636	3.14943	10.3997	38.4895	575	2.87314	9.39844	34.9467	499	2.58112	8.00227	32.4004	584	2.69188	8.54418	33.287
Pole2	12	complement(69201773..69228195)	ENSMUSG00000020974	1.2519	0.324119	0.00224438	0.0966137	323	6.80863	23.6315	20.2275	345	6.71921	22.9318	19.9681	272	5.88956	19.5484	17.4415	316	5.97728	19.9167	17.8756	265	5.22173	17.2426	16.0373	235	4.6725	15.2844	14.2826	220	4.52817	14.0387	14.2847	264	4.84216	15.3693	15.0476
Alms1	6	85587531..85702753	ENSMUSG00000063810	1.25266	0.324995	0.00863176	0.23058	572	1.71348	5.94718	35.8208	551	1.52502	5.2047	31.8912	440	1.35392	4.49387	28.2141	516	1.38705	4.62173	29.1893	501	1.40291	4.63256	30.3196	396	1.11893	3.66017	24.0677	297	0.868724	2.69332	19.2844	442	1.15208	3.65677	25.1933
Zfp451	1	complement(33761545..33814595)	ENSMUSG00000042197	1.25287	0.325241	0.000630577	0.0402362	759	2.91014	10.1006	47.5315	828	2.93322	10.0107	47.9236	664	2.61516	8.68012	42.5777	751	2.58388	8.60963	42.4828	671	2.40495	7.94138	40.6076	592	2.14101	7.00355	35.9799	454	1.6997	5.26959	29.4785	640	2.13516	6.77713	36.4789
Shprh	10	11149427..11217595	ENSMUSG00000090112	1.25299	0.325375	0.0094447	0.243691	1080	4.66287	16.184	67.6338	1224	4.88262	16.6638	70.8435	861	3.81847	12.6741	55.2099	844	3.26988	10.8954	47.7437	950	3.83411	12.6606	57.4922	769	3.1317	10.2442	46.7374	622	2.62218	8.12959	40.3869	810	3.04294	9.65846	46.1686
Nsl1	1	191063012..191086474	ENSMUSG00000062510	1.25321	0.325623	0.0044009	0.1481	256	2.93169	10.1754	16.0317	272	2.87799	9.82221	15.743	229	2.69384	8.94127	14.6842	240	2.46632	8.21792	13.5764	230	2.46217	8.13031	13.9192	185	1.99837	6.53693	11.2437	162	1.81149	5.6162	10.5188	204	2.03277	6.45211	11.6277
Hectd4	5	121220219..121368577	ENSMUSG00000042744	1.25335	0.325795	0.000392478	0.0291188	1289	4.76072	16.5236	80.7221	1335	4.55557	15.5476	77.268	1070	4.05938	13.4737	68.6116	1181	3.91407	13.0419	66.8072	1018	3.51462	11.6056	61.6074	970	3.37921	11.0539	58.9536	819	2.95356	9.15697	53.1782	1015	3.26185	10.3533	57.8533
Mbd6	10	complement(127281956..127289018)	ENSMUSG00000025409	1.25368	0.326172	0.00294141	0.114242	1383	18.8528	65.4346	86.6088	1203	15.1517	51.7107	69.6281	1060	14.8428	49.2656	67.9704	1100	13.4557	44.835	62.2252	781	9.9521	32.8628	47.2646	896	11.5209	37.6864	54.4561	918	12.2191	37.883	59.6064	1133	13.4388	42.6556	64.5791
Kmt2d	15	complement(98831669..98871204)	ENSMUSG00000048154	1.25413	0.326683	0.00222093	0.0962053	1634	4.97879	17.2805	102.327	1580	4.44806	15.1806	91.4483	1195	3.74021	12.4144	76.627	1197	3.27284	10.9053	67.7123	1087	3.09608	10.2235	65.7831	1052	3.02351	9.89033	63.9373	980	2.91568	9.03953	63.6321	1287	3.41215	10.8304	73.3568
Mib1	18	10725548..10818704	ENSMUSG00000024294	1.25439	0.326989	0.00829597	0.224219	1323	7.7486	26.894	82.8513	1341	7.25662	24.7659	77.6153	1061	6.38316	21.1867	68.0345	1111	5.83898	19.4558	62.8474	1153	6.31254	20.8446	69.7773	906	5.00514	16.3725	55.0639	655	3.74583	11.6132	42.5296	1100	5.60576	17.793	62.6982
Dip2b	15	100038664..100219473	ENSMUSG00000023026	1.25482	0.327481	0.000538851	0.036625	818	4.84368	16.8116	51.2263	835	4.56826	15.5909	48.3287	730	4.4402	14.7377	46.8098	820	4.35708	14.5181	46.386	679	3.7584	12.4106	41.0918	691	3.85944	12.6248	41.9968	445	2.57291	7.97684	28.8941	702	3.61691	11.4803	40.0128
Glt8d1	14	31001400..31011991	ENSMUSG00000021916	1.255	0.327686	0.00201199	0.0905724	308	5.61535	19.4899	19.2881	323	5.44089	18.5691	18.6948	266	4.98155	16.5346	17.0567	359	5.87327	19.5701	20.308	276	4.70377	15.5323	16.703	246	4.23044	13.8384	14.9511	211	3.75622	11.6455	13.7004	248	3.93419	12.4874	14.1356
Trub1	19	57452906..57491005	ENSMUSG00000025086	1.25508	0.327777	0.00262334	0.107275	273	2.59252	8.99818	17.0963	277	2.43042	8.29471	16.0324	231	2.25335	7.47923	14.8124	300	2.55647	8.51831	16.9705	220	1.95296	6.44886	13.314	208	1.86315	6.09462	12.6416	168	1.5578	4.82967	10.9084	249	2.05749	6.53059	14.1926
Zbtb39	10	127739538..127747349	ENSMUSG00000044617	1.2551	0.327805	0.00128109	0.0662593	429	4.37131	15.172	26.8656	427	4.01998	13.7197	24.7142	385	4.02969	13.3752	24.6874	402	3.6757	12.2476	22.7405	342	3.25755	10.7567	20.6972	336	3.22937	10.5637	20.421	274	2.72614	8.45188	17.791	333	2.95241	9.37112	18.9804
Trip10	17	57249455..57263665	ENSMUSG00000019487	1.25522	0.327941	0.00463932	0.153131	512	9.77785	33.9372	32.0634	588	10.3751	35.4089	34.0327	508	9.96538	33.0767	32.5745	753	12.9041	42.9972	42.596	389	6.94439	22.931	23.5415	510	9.18688	30.0516	30.9962	397	7.40298	22.9516	25.7775	544	9.03963	28.6923	31.0071
Adcy6	15	complement(98589973..98610076)	ENSMUSG00000022994	1.25645	0.329351	0.000187709	0.0171617	4059	36.3464	126.152	254.19	4045	33.466	114.215	234.119	3539	32.5522	108.046	226.931	3992	32.0769	106.882	225.821	3258	27.2712	90.0522	197.168	2945	24.8744	81.3676	178.988	2591	22.6544	70.2358	168.235	3454	26.9118	85.4197	196.872
Rassf1	9	107551555..107562267	ENSMUSG00000010067	1.25784	0.330951	0.0012145	0.0635309	382	3.96898	13.7756	23.9223	408	3.91668	13.3671	23.6145	369	3.93821	13.0716	23.6614	432	4.02772	13.4206	24.4375	311	3.02056	9.97417	18.8211	293	2.87149	9.39306	17.8076	305	3.09427	9.59322	19.8039	331	2.99242	9.4981	18.8664
Socs4	14	47276931..47296102	ENSMUSG00000048379	1.25807	0.331215	0.00416174	0.143201	798	7.047	24.4589	49.9738	821	6.69864	22.8616	47.5184	582	5.27936	17.523	37.3196	624	4.94477	16.4762	35.2986	644	5.31616	17.5545	38.9736	550	4.5813	14.9861	33.4273	444	3.82849	11.8695	28.8292	572	4.39517	13.9505	32.603
Paxip1	5	complement(27740080..27791691)	ENSMUSG00000002221	1.25811	0.331255	0.000323051	0.0259375	1223	7.23126	25.0984	76.589	1176	6.42447	21.9259	68.0653	1004	6.09787	20.2398	64.3795	1298	6.88687	22.9475	73.4257	975	5.38894	17.7948	59.0051	841	4.69038	15.3429	51.1134	763	4.40509	13.6572	49.5421	1096	5.63867	17.8975	62.4702
Casp8ap2	4	32615451..32653265	ENSMUSG00000028282	1.25816	0.33131	0.00326769	0.122985	893	7.94485	27.5752	55.9231	909	7.47205	25.5011	52.6117	740	6.76274	22.4466	47.451	777	6.20319	20.6694	43.9536	830	6.90277	22.7936	50.23	617	5.17778	16.9372	37.4994	527	4.57813	14.1936	34.2185	622	4.81507	15.2833	35.453
Cenpc1	5	complement(86012024..86065583)	ENSMUSG00000029253	1.25826	0.331427	0.00111246	0.0592426	419	4.51645	15.6758	26.2394	472	4.70075	16.0431	27.3187	348	3.85318	12.7893	22.3148	426	4.12053	13.7298	24.0981	362	3.64757	12.0446	21.9075	334	3.3959	11.1085	20.2995	263	2.7681	8.58199	17.0768	339	3.17952	10.092	19.3224
Birc2	9	complement(7818227..7837064)	ENSMUSG00000057367	1.25838	0.331562	0.00372133	0.134566	440	5.83428	20.2498	27.5545	461	5.64778	19.2751	26.6821	381	5.1894	17.2244	24.4309	557	6.6275	22.0832	31.5086	390	4.83404	15.9625	23.602	346	4.32748	14.1558	21.0288	264	3.41808	10.5971	17.1417	436	5.03037	15.9667	24.8513
Thoc2	X	complement(41794991..41920674)	ENSMUSG00000037475	1.2585	0.331701	0.00812429	0.221611	1952	9.35924	32.4843	122.242	2098	9.29412	31.7196	121.429	1565	7.70783	25.5835	100.353	1561	6.7162	22.3788	88.3032	1725	7.73145	25.53	104.394	1322	5.97884	19.5576	80.3471	1169	5.47291	16.9677	75.9039	1396	5.82404	18.4858	79.5697
Polr3e	7	120917744..120947432	ENSMUSG00000030880	1.25944	0.332785	0.00191331	0.0876824	327	3.95274	13.7193	20.478	291	3.25002	11.0919	16.8427	264	3.27802	10.8803	16.9285	299	3.24326	10.8067	16.9139	231	2.6102	8.61913	13.9797	253	2.88467	9.43615	15.3766	211	2.49044	7.72114	13.7004	225	2.36653	7.51149	12.8246
Mrgbp	2	180581304..180586304	ENSMUSG00000027569	1.25982	0.333222	0.00446237	0.149439	271	4.70355	16.3252	16.9711	276	4.42596	15.1052	15.9745	200	3.56569	11.8351	12.8246	276	4.29858	14.3231	15.6129	193	3.1313	10.3399	11.68	214	3.50344	11.4602	13.0063	170	2.88103	8.93211	11.0382	219	3.30734	10.4977	12.4826
Fbxl3	14	complement(103080239..103099566)	ENSMUSG00000022124	1.25998	0.333395	0.000482775	0.0339147	749	8.91367	30.9378	46.9053	778	8.55454	29.1955	45.0296	553	6.76016	22.438	35.46	811	8.66075	28.8581	45.8769	639	7.10864	23.4734	38.671	538	6.03923	19.7552	32.698	452	5.25238	16.284	29.3487	621	6.4305	20.4108	35.396
Hdac10	15	complement(89123307..89128700)	ENSMUSG00000062906	1.26028	0.333743	0.00381095	0.136004	217	3.90007	13.5364	13.5894	206	3.42075	11.6746	11.923	182	3.36001	11.1524	11.6704	211	3.40294	11.3388	11.9359	160	2.68809	8.87632	9.68289	162	2.74632	8.98361	9.84586	146	2.56217	7.94353	9.47988	167	2.6116	8.28937	9.51872
Bbx	16	complement(50191844..50432390)	ENSMUSG00000022641	1.26103	0.334604	0.00931331	0.241602	1002	4.28378	14.8682	62.7491	1097	4.33319	14.7886	63.4929	825	3.62301	12.0254	52.9015	926	3.55247	11.837	52.3823	927	3.70467	12.2332	56.1003	737	2.97202	9.72188	44.7926	499	2.08306	6.45815	32.4004	852	3.1694	10.0599	48.5626
Tecpr2	12	110889264..110972394	ENSMUSG00000021275	1.26134	0.33496	0.00104654	0.0564601	621	3.94777	13.702	38.8894	608	3.57113	12.1878	35.1902	468	3.05607	10.1436	30.0096	492	2.80663	9.35186	27.8316	477	2.83459	9.36008	28.8671	434	2.6024	8.51283	26.3772	369	2.2905	7.10126	23.9594	426	2.3564	7.47934	24.2813
2700081O15Rik	19	7417625..7425904	ENSMUSG00000053080	1.26166	0.335318	0.000743104	0.0445055	545	4.70672	16.3362	34.13	504	4.02156	13.725	29.1709	445	3.94765	13.1029	28.5347	481	3.72757	12.4205	27.2094	379	3.05965	10.1033	22.9363	371	3.02218	9.88596	22.5482	385	3.24657	10.0654	24.9983	401	3.01331	9.56443	22.8563
Apaf1	10	complement(90989311..91082770)	ENSMUSG00000019979	1.26206	0.335779	0.00227174	0.0969832	593	3.989	13.8451	37.1359	653	4.05849	13.8511	37.7948	496	3.42726	11.3756	31.805	536	3.23544	10.7807	30.3206	539	3.38929	11.1918	32.6192	432	2.74105	8.96636	26.2556	337	2.21351	6.86258	21.8816	469	2.74511	8.71314	26.7322
Klf10	15	complement(38291463..38300706)	ENSMUSG00000037465	1.26294	0.336783	0.00605574	0.182268	1332	19.3567	67.1838	83.415	1370	18.3946	62.7784	79.2938	1153	17.2113	57.1271	73.9338	1588	20.708	69.0002	89.8305	1240	16.8446	55.6225	75.0424	978	13.4058	43.8521	59.4398	710	10.0746	31.2345	46.1008	1324	16.7415	53.1385	75.4658
Bclaf1	10	20312469..20344613	ENSMUSG00000037608	1.26519	0.339351	0.000151253	0.0146726	2301	9.13266	31.6978	144.097	2453	8.99539	30.7001	141.976	1869	7.61986	25.2915	119.846	2063	7.3475	24.4823	116.7	2028	7.52419	24.8456	122.731	1586	5.93756	19.4226	96.3922	1347	5.22025	16.1844	87.4616	1798	6.20939	19.7089	102.483
Rbl1	2	complement(157145893..157204534)	ENSMUSG00000027641	1.26554	0.339758	0.000225959	0.0200569	1224	12.4033	43.0497	76.6516	1196	11.1977	38.2163	69.2229	1092	11.3667	37.728	70.0223	1187	10.7936	35.9649	67.1466	1060	10.0409	33.156	64.1492	860	8.22014	26.8892	52.2681	761	7.52981	23.3448	49.4122	974	8.58803	27.2589	55.5164
Srsf10	4	135855747..135869908	ENSMUSG00000028676	1.26571	0.339947	0.000185575	0.0170419	1579	13.693	47.5259	98.883	1636	13.1082	44.7364	94.6895	1301	11.5891	38.4661	83.4241	1456	11.3302	37.7529	82.3635	1379	11.1787	36.9132	83.4544	1096	8.96502	29.3258	66.6115	942	7.97646	24.7295	61.1647	1226	9.25092	29.363	69.8799
Zmym5	14	complement(56790585..56811716)	ENSMUSG00000040123	1.26574	0.339982	0.000562427	0.0375482	558	4.77149	16.561	34.9441	595	4.70088	16.0435	34.4378	455	3.99658	13.2653	29.176	520	3.99009	13.2952	29.4155	451	3.60502	11.9041	27.2936	403	3.25049	10.6328	24.4931	348	2.90564	9.0084	22.5959	449	3.34075	10.6037	25.5922
Pprc1	19	46044886..46072915	ENSMUSG00000055491	1.26677	0.341159	0.00312489	0.119239	661	5.34091	18.5373	41.3944	693	5.17355	17.6567	40.1099	587	4.87202	16.171	37.6402	511	3.70505	12.3454	28.9064	531	4.01069	13.2437	32.1351	475	3.62019	11.8422	28.869	462	3.64501	11.3007	29.998	433	3.04425	9.66261	24.6803
Btbd3	2	138256565..138589292	ENSMUSG00000062098	1.26687	0.34127	0.00354745	0.129963	689	7.24423	25.1434	43.1478	694	6.74178	23.0088	40.1678	558	6.02649	20.0029	35.7806	622	5.86845	19.554	35.1855	608	5.97569	19.7323	36.795	498	4.93886	16.1557	30.2669	357	3.66509	11.3629	23.1802	532	4.86702	15.4482	30.3231
Hnrnph3	10	complement(63014664..63024217)	ENSMUSG00000020069	1.26712	0.341557	0.00086661	0.0495483	344	6.62995	23.0114	21.5426	418	7.44338	25.4033	24.1933	342	6.77072	22.4731	21.9301	470	8.12848	27.0846	26.5871	344	6.19757	20.465	20.8182	324	5.89008	19.2673	19.6917	233	4.38481	13.5943	15.1288	316	5.29929	16.8202	18.0115
Pnpt1	11	29130744..29161828	ENSMUSG00000020464	1.26837	0.34297	0.000251198	0.0217626	961	16.5987	57.6112	60.1815	974	15.5436	53.0484	56.3738	772	13.697	45.4626	49.503	962	14.9103	49.682	54.4187	813	13.1266	43.3454	49.2012	629	10.2477	33.5217	38.2287	605	10.2035	31.6341	39.2831	795	11.948	37.9238	45.3137
Cep70	9	99243367..99300404	ENSMUSG00000056267	1.26922	0.343938	0.0020795	0.0927092	231	2.91896	10.1312	14.4661	256	2.98881	10.2004	14.8169	197	2.55705	8.48727	12.6322	271	3.07288	10.239	15.33	195	2.30336	7.60592	11.801	198	2.35997	7.71979	12.0338	176	2.17156	6.73252	11.4278	168	1.84716	5.86299	9.57572
Ino80	2	complement(119373042..119477687)	ENSMUSG00000034154	1.2699	0.344718	0.00843435	0.226361	659	5.88282	20.4182	41.2691	656	5.4106	18.4657	37.9684	504	4.62155	15.3397	32.318	525	4.20551	14.013	29.6984	588	4.90669	16.2023	35.5846	433	3.64596	11.9265	26.3164	343	2.98976	9.26921	22.2712	456	3.54196	11.2424	25.9912
Mybl1	1	complement(9667415..9700209)	ENSMUSG00000025912	1.27006	0.344892	0.0075726	0.211874	227	2.55195	8.85735	14.2156	288	2.99144	10.2094	16.6691	213	2.4597	8.16414	13.6582	260	2.62288	8.73959	14.7078	229	2.40654	7.94661	13.8586	174	1.8451	6.03557	10.5752	152	1.66852	5.17295	9.86946	208	2.03464	6.45806	11.8557
Apol6	15	77044729..77057106	ENSMUSG00000033576	1.27009	0.344934	0.000318924	0.0257412	752	10.1531	35.2396	47.0931	703	8.76957	29.9294	40.6887	563	7.80812	25.9164	36.1013	782	9.47431	31.5689	44.2364	555	7.00463	23.1299	33.5875	462	5.88366	19.2463	28.0789	492	6.48618	20.1092	31.9459	655	7.69486	24.4239	37.3339
Prrc2c	1	complement(162670725..162740556)	ENSMUSG00000040225	1.2701	0.344943	0.00471379	0.154724	5218	19.6922	68.3481	326.771	5317	18.5395	63.2731	307.741	4321	16.7506	55.5981	277.076	4378	14.8261	49.4013	247.656	4653	16.4148	54.2031	281.591	3823	13.6088	44.5162	232.35	2600	9.58091	29.7038	168.82	3891	12.777	40.555	221.78
Cog3	14	complement(75702350..75754517)	ENSMUSG00000034893	1.27107	0.346042	0.000368704	0.0281639	616	7.21493	25.0417	38.5763	684	7.40201	25.2621	39.589	480	5.77497	19.168	30.7791	659	6.92623	23.0786	37.2785	500	5.47435	18.0768	30.259	488	5.39133	17.6358	29.6591	355	4.05997	12.5872	23.0504	541	5.5135	17.5002	30.8361
Snx30	4	59805840..59904737	ENSMUSG00000028385	1.27132	0.346332	0.00561769	0.173506	259	2.01783	7.00352	16.2196	268	1.92913	6.58386	15.5115	251	2.0087	6.66719	16.0949	248	1.73379	5.77708	14.0289	242	1.76243	5.8197	14.6454	199	1.46239	4.78367	12.0946	164	1.24759	3.86791	10.6486	188	1.27444	4.04516	10.7157
Bmp1	14	complement(70474558..70520234)	ENSMUSG00000022098	1.27192	0.347003	0.000270473	0.0230936	797	5.45676	18.9395	49.9112	795	5.02905	17.1635	46.0136	652	4.58544	15.2198	41.8082	737	4.52797	15.0875	41.6909	541	3.46246	11.4334	32.7403	581	3.75213	12.2737	35.3114	554	3.70365	11.4825	35.9716	623	3.71145	11.7803	35.51
Rnf38	4	complement(44126210..44233789)	ENSMUSG00000035696	1.27276	0.347966	0.000316041	0.0256776	698	5.08508	17.6494	43.7114	683	4.59733	15.6901	39.5311	537	4.01859	13.3383	34.4341	656	4.28851	14.2896	37.1088	574	3.909	12.9079	34.7374	454	3.11977	10.2052	27.5927	406	2.8881	8.954	26.3618	555	3.51815	11.1668	31.6341
Cbx1	11	96789127..96808640	ENSMUSG00000018666	1.27358	0.348894	0.000154914	0.0149696	1087	15.4489	53.6203	68.0721	1202	15.7839	53.8684	69.5702	1082	15.7962	52.43	69.3811	1269	16.1841	53.9264	71.7852	1034	13.7372	45.3616	62.5757	866	11.6094	37.976	52.6328	656	9.10362	28.2241	42.5945	1034	12.7869	40.5865	58.9363
Zscan26	13	complement(21442180..21453730)	ENSMUSG00000022228	1.27418	0.349565	0.000275676	0.0233478	1065	14.8138	51.416	66.6944	1163	14.9465	51.0103	67.3129	921	13.1593	43.6779	59.0573	1346	16.8005	55.9801	76.141	938	12.1964	40.2736	56.7659	799	10.4831	34.2915	48.5608	647	8.78747	27.2439	42.0101	1084	13.1197	41.6427	61.7862
Gpcpd1	2	complement(132529082..132587729)	ENSMUSG00000027346	1.27421	0.349605	0.00204107	0.091582	1681	14.0056	48.6108	105.271	1967	15.1418	51.6772	113.847	1403	12.0073	39.8543	89.9646	1824	13.6369	45.4391	103.181	1509	11.7526	38.8081	91.3218	1303	10.24	33.4966	79.1923	977	7.94822	24.642	63.4373	1515	10.9831	34.8609	86.3525
Mapkbp1	2	119972699..120027408	ENSMUSG00000033902	1.27576	0.351359	0.000469876	0.0332555	477	3.81058	13.2258	29.8716	519	3.83073	13.0738	30.039	403	3.307	10.9765	25.8416	430	3.08248	10.271	24.3244	393	2.93478	9.69093	23.7836	362	2.72776	8.92287	22.0012	285	2.22311	6.89233	18.5052	369	2.56494	8.14127	21.0324
Setd1a	7	127776670..127800122	ENSMUSG00000042308	1.27634	0.352018	0.000163888	0.0156052	994	8.88377	30.834	62.2481	960	7.92728	27.0548	55.5635	884	8.11559	26.9369	56.6848	993	7.96379	26.5358	56.1724	814	6.80059	22.4562	49.2617	669	5.63977	18.4485	40.6598	608	5.30588	16.4499	39.4778	866	6.73453	21.3758	49.3606
Naa16	14	complement(79325269..79390778)	ENSMUSG00000022020	1.27679	0.352525	0.00066559	0.0416192	387	1.55851	5.40932	24.2354	404	1.50322	5.13029	23.383	279	1.15414	3.83079	17.8903	407	1.4708	4.90078	23.0233	320	1.20465	3.97786	19.3658	254	0.964844	3.15614	15.4373	239	0.93981	2.9137	15.5184	321	1.12482	3.57024	18.2965
Mier2	10	complement(79540245..79555199)	ENSMUSG00000042570	1.27679	0.352525	0.00141011	0.0701239	240	3.24107	11.2492	15.0297	265	3.30648	11.2846	15.3379	244	3.38473	11.2345	15.646	267	3.23555	10.781	15.1037	166	2.09554	6.91968	10.046	206	2.62403	8.58358	12.52	202	2.66362	8.25805	13.116	206	2.4206	7.68312	11.7417
Prkab2	3	97658193..97673812	ENSMUSG00000038205	1.27712	0.352889	0.000477562	0.0336779	401	4.77876	16.5862	25.1122	495	5.45027	18.6011	28.65	363	4.4436	14.749	23.2767	502	5.36827	17.8874	28.3973	361	4.02151	13.2794	21.847	345	3.87806	12.6857	20.968	258	3.00216	9.30763	16.7521	388	4.02329	12.7701	22.1154
Traip	9	107950136..107972270	ENSMUSG00000032586	1.27735	0.353155	0.0044949	0.150042	189	1.8274	6.34258	11.8359	182	1.62587	5.54887	10.5339	182	1.80759	5.99968	11.6704	196	1.70054	5.6663	11.0874	157	1.419	4.68567	9.50134	133	1.21296	3.96777	8.08333	143	1.35005	4.18558	9.28509	142	1.19464	3.79187	8.09376
Cep250	2	155956458..155998900	ENSMUSG00000038241	1.27746	0.35328	0.000228693	0.0202371	719	4.20945	14.6102	45.0265	732	3.95958	13.5135	42.3672	586	3.52412	11.6971	37.5761	758	3.98222	13.269	42.8788	526	2.87868	9.50566	31.8325	542	2.99309	9.79082	32.9411	470	2.68681	8.32995	30.5174	608	3.09726	9.83089	34.655
Acin1	14	complement(54642161..54686931)	ENSMUSG00000022185	1.27756	0.353391	7.86603e-05	0.00890586	2321	13.3897	46.4733	145.35	2269	12.0941	41.2755	131.327	1990	11.7925	39.1412	127.605	2329	12.0566	40.1733	131.748	1830	9.86866	32.5872	110.748	1533	8.34185	27.2874	93.171	1542	8.68607	26.9295	100.123	1950	9.78833	31.0687	111.147
Cdk6	5	3341485..3531008	ENSMUSG00000040274	1.27816	0.354064	0.00437316	0.147527	711	3.08662	10.7131	44.5256	691	2.77162	9.45918	39.9942	537	2.39467	7.94828	34.4341	612	2.3841	7.94396	34.6198	603	2.44705	8.08038	36.4924	504	2.06381	6.751	30.6316	349	1.47939	4.58657	22.6608	512	1.93402	6.13871	29.1831
Pigm	1	172376546..172384099	ENSMUSG00000050229	1.2783	0.354228	0.000347348	0.0271859	550	4.42167	15.3468	34.4431	558	4.14476	14.1455	32.2963	430	3.55098	11.7863	27.5729	520	3.75134	12.4997	29.4155	436	3.27658	10.8196	26.3859	396	3.00291	9.82296	24.0677	335	2.62973	8.15299	21.7518	413	2.88903	9.16994	23.5403
Mfsd4b4	10	complement(39890018..39899238)	ENSMUSG00000096687	1.27871	0.354695	0.00594434	0.18066	262	4.1511	14.4077	16.4074	268	3.92318	13.3893	15.5115	196	3.18988	10.5877	12.5681	253	3.59701	11.9854	14.3118	224	3.31757	10.9549	13.556	168	2.5107	8.21286	10.2105	160	2.47528	7.67415	10.3889	199	2.74342	8.70779	11.3427
Maf	8	complement(115682942..115707794)	ENSMUSG00000055435	1.27887	0.354875	9.67074e-05	0.0104346	1517	11.1791	38.8006	95.0004	1609	10.9552	37.3885	93.1268	1451	10.9836	36.4563	93.0425	1308	8.64944	28.8204	73.9914	1307	9.00341	29.7301	79.0971	1092	7.59045	24.8294	66.3684	914	6.57672	20.3899	59.3466	1231	7.89327	25.0537	70.1649
Slc36a1	11	55204350..55236330	ENSMUSG00000020261	1.27901	0.35503	0.00271468	0.109235	413	4.45811	15.4733	25.8636	358	3.57047	12.1856	20.7206	281	3.11576	10.3417	18.0186	398	3.85517	12.8456	22.5142	280	2.82533	9.32952	16.9451	239	2.43345	7.96017	14.5257	256	2.69826	8.36545	16.6223	338	3.17465	10.0765	19.2654
March7	2	60209887..60250676	ENSMUSG00000026977	1.27937	0.35543	0.00157388	0.0757167	816	4.76906	16.5526	51.1011	1002	5.41069	18.466	57.9944	740	4.44254	14.7455	47.451	897	4.7043	15.675	50.7418	777	4.24498	14.0173	47.0225	581	3.2029	10.4771	35.3114	492	2.8077	8.70476	31.9459	809	4.11405	13.0582	46.1116
Lmnb2	10	complement(80901203..80918245)	ENSMUSG00000062075	1.27938	0.355444	0.00291411	0.113502	484	6.85794	23.8027	30.3099	446	5.83882	19.9271	25.8139	439	6.38954	21.2079	28.15	448	5.69621	18.9801	25.3426	278	3.68217	12.1589	16.824	329	4.39712	14.3836	19.9956	382	5.28512	16.3855	24.8035	405	4.99323	15.8488	23.0843
Mterf3	13	complement(66906968..66933088)	ENSMUSG00000021519	1.27955	0.355637	0.000803413	0.047027	306	3.79328	13.1658	19.1629	368	4.21486	14.3848	21.2994	254	3.23432	10.7352	16.2872	343	3.81546	12.7133	19.4029	265	3.07079	10.14	16.0373	214	2.50225	8.18522	13.0063	218	2.63871	8.18084	14.1549	276	2.97701	9.4492	15.7315
Sec24a	11	complement(51692264..51763634)	ENSMUSG00000036391	1.28012	0.356281	0.00283367	0.111625	977	5.55395	19.2768	61.1835	1064	5.58844	19.0726	61.5829	808	4.71819	15.6604	51.8114	872	4.44819	14.8216	49.3276	818	4.34682	14.3536	49.5038	768	4.11806	13.4708	46.6767	493	2.73651	8.48404	32.0108	789	3.90268	12.3873	44.9717
Slc9a8	2	167421712..167477000	ENSMUSG00000039463	1.28063	0.356853	0.000725315	0.0439496	355	2.37042	8.22732	22.2315	342	2.10992	7.20088	19.7945	286	1.96165	6.51102	18.3392	324	1.94134	6.46867	18.3281	241	1.50427	4.96724	14.5849	266	1.67534	5.48028	16.1667	234	1.52566	4.73001	15.1938	260	1.5106	4.79473	14.8196
Arl14ep	2	complement(106962527..106974424)	ENSMUSG00000027122	1.28063	0.356858	0.00128441	0.0662648	828	9.46435	32.8491	51.8525	984	10.392	35.4664	56.9526	657	7.71406	25.6042	42.1288	883	9.05693	30.1782	49.9498	691	7.38329	24.3803	41.818	618	6.66306	21.7958	37.5601	470	5.24568	16.2632	30.5174	795	7.9069	25.0969	45.3137
Zbtb34	2	complement(33406108..33431324)	ENSMUSG00000068966	1.2807	0.356937	0.00529184	0.166808	588	5.40718	18.7674	36.8228	545	4.63054	15.8034	31.5439	462	4.36408	14.4851	29.6248	459	3.78761	12.6205	25.9649	479	4.11756	13.5966	28.9882	360	3.12263	10.2146	21.8797	310	2.78354	8.62985	20.1285	435	3.48065	11.0478	24.7943
Ccdc66	14	complement(27481090..27508460)	ENSMUSG00000046753	1.2813	0.357603	0.00155959	0.0754686	220	2.96111	10.2775	13.7772	264	3.28305	11.2046	15.28	186	2.57159	8.53551	11.9269	236	2.85038	9.49763	13.3501	180	2.26472	7.47833	10.8933	159	2.01861	6.60316	9.66353	164	2.15535	6.68226	10.6486	190	2.22517	7.06282	10.8297
Tnrc6a	7	123123885..123195296	ENSMUSG00000052707	1.28148	0.357806	0.00192798	0.0880372	1130	5.40095	18.7457	70.7649	1137	5.02104	17.1362	65.8081	957	4.69851	15.5951	61.3657	937	4.01875	13.3907	53.0045	988	4.41428	14.5764	59.7919	803	3.62019	11.8422	48.8039	650	3.03353	9.40488	42.2049	757	3.14822	9.99265	43.1477
Map4k2	19	6341135..6355615	ENSMUSG00000024948	1.28153	0.357864	0.000331334	0.0263472	518	4.73336	16.4287	32.4392	501	4.2298	14.4358	28.9972	415	3.89534	12.9292	26.6111	515	4.22286	14.0708	29.1327	362	3.09214	10.2106	21.9075	374	3.22356	10.5447	22.7306	314	2.80164	8.68597	20.3882	444	3.53022	11.2051	25.3073
Ddhd2	8	complement(25725346..25754596)	ENSMUSG00000061313	1.28203	0.358434	6.08783e-05	0.00733468	2367	20.127	69.8572	148.231	2450	19.2481	65.6914	141.803	2012	17.5738	58.3302	129.016	2421	18.4729	61.5528	136.952	2033	16.1595	53.3603	123.033	1619	12.9853	42.4767	98.3978	1444	11.9892	37.1703	93.7599	2003	14.8197	47.0386	114.168
Adgrl1	8	83900105..83941954	ENSMUSG00000013033	1.28211	0.358514	0.000388835	0.0290028	459	3.24617	11.2669	28.7443	472	3.0842	10.526	27.3187	389	2.82596	9.3798	24.9439	434	2.75428	9.17742	24.5507	362	2.3932	7.90257	21.9075	290	1.93456	6.3282	17.6253	313	2.16146	6.70119	20.3233	378	2.3261	7.38319	21.5454
Tube1	10	39133976..39152542	ENSMUSG00000019845	1.28376	0.360374	0.0075272	0.211319	199	1.54187	5.35156	12.4621	225	1.61072	5.49717	13.0227	160	1.27342	4.22669	10.2597	231	1.60608	5.35155	13.0673	180	1.3037	4.30495	10.8933	134	0.979319	3.20349	8.14411	134	1.01378	3.14303	8.70071	174	1.17307	3.72338	9.91771
Lrch3	16	32914100..33015647	ENSMUSG00000022801	1.28379	0.360412	0.000181576	0.0167119	670	6.15565	21.3652	41.958	753	6.39199	21.815	43.5827	570	5.37936	17.855	36.5501	688	5.67214	18.8999	38.919	602	5.17019	17.0725	36.4319	514	4.45437	14.5709	31.2393	391	3.50767	10.8749	25.3879	545	4.35686	13.8289	31.0641
S100pbp	4	complement(129148005..129189727)	ENSMUSG00000040928	1.28429	0.360974	0.00060092	0.0392073	333	2.14045	7.42911	20.8537	359	2.13205	7.2764	20.7784	281	1.85534	6.15817	18.0186	367	2.11683	7.0534	20.7606	301	1.80858	5.97211	18.2159	250	1.51574	4.9582	15.1942	210	1.31802	4.08628	13.6354	262	1.46535	4.65109	14.9336
Ern1	11	complement(106394650..106487852)	ENSMUSG00000020715	1.28437	0.361064	0.00389038	0.136791	780	5.7958	20.1162	48.8466	817	5.60897	19.1427	47.2869	662	5.05282	16.7711	42.4494	572	3.81395	12.7083	32.3571	633	4.39677	14.5185	38.3079	588	4.12117	13.4809	35.7368	451	3.27219	10.1448	29.2837	499	3.22625	10.2403	28.4422
Dmtf1	5	complement(9118801..9161776)	ENSMUSG00000042508	1.28476	0.361494	0.000138707	0.0138167	821	4.5158	15.6736	51.4142	855	4.3451	14.8293	49.4863	623	3.51995	11.6833	39.9486	860	4.24473	14.1437	48.6488	681	3.50147	11.5622	41.2128	584	3.02991	9.91125	35.4937	508	2.72834	8.45871	32.9848	637	3.04867	9.67664	36.3079
Acap2	16	complement(31092412..31201245)	ENSMUSG00000049076	1.28534	0.362145	0.00130994	0.0666666	1658	14.9569	51.9126	103.83	1791	14.9277	50.9464	103.661	1371	12.7043	42.1676	87.9127	1584	12.8225	42.7252	89.6042	1479	12.472	41.1837	89.5062	1255	10.6788	34.932	76.275	846	7.45195	23.1034	54.9313	1333	10.4632	33.2108	75.9788
Mbnl1	3	60472830..60629750	ENSMUSG00000027763	1.28537	0.362181	0.00242654	0.101597	4670	15.1524	52.5912	292.453	4329	12.9776	44.2908	250.557	3684	12.2784	40.7539	236.229	3743	10.8979	36.3125	211.735	3856	11.6953	38.6191	233.358	2625	8.03374	26.2795	159.539	2546	8.06614	25.0075	165.313	3608	10.1861	32.3313	205.65
Eps15l1	8	complement(72340999..72421460)	ENSMUSG00000006276	1.2856	0.362442	0.000168222	0.015938	670	6.03781	20.9562	41.958	730	6.07813	20.7439	42.2514	567	5.24862	17.421	36.3578	701	5.66869	18.8884	39.6544	541	4.55736	15.0488	32.7403	489	4.1566	13.5968	29.7199	424	3.7309	11.567	27.5306	583	4.57143	14.51	33.23
Tspyl2	X	complement(152336852..152342425)	ENSMUSG00000041096	1.28581	0.362682	0.00123876	0.0645544	293	6.30985	21.9004	18.3488	353	7.02373	23.9711	20.4312	244	5.39757	17.9154	15.646	298	5.75874	19.1884	16.8574	229	4.60997	15.2225	13.8586	257	5.22046	17.0769	15.6197	204	4.28968	13.2993	13.2459	214	4.00999	12.7279	12.1976
Helz2	2	complement(181227615..181242027)	ENSMUSG00000027580	1.28587	0.362741	0.00231062	0.0982198	409	2.15443	7.47764	25.6132	426	2.07329	7.07587	24.6563	327	1.76935	5.87275	20.9682	340	1.60712	5.355	19.2332	307	1.51167	4.99169	18.579	312	1.5502	5.07092	18.9624	213	1.09555	3.39654	13.8302	319	1.4621	4.6408	18.1825
Ap5m1	14	49066097..49094234	ENSMUSG00000036291	1.28677	0.363755	0.000181413	0.0167119	622	3.31582	11.5086	38.952	618	3.0439	10.3884	35.769	535	2.92962	9.72387	34.3058	674	3.22419	10.7432	38.1271	529	2.63613	8.70476	32.0141	409	2.05659	6.7274	24.8578	380	1.978	6.13243	24.6737	554	2.56974	8.15649	31.5771
Gramd1a	7	complement(31130127..31155896)	ENSMUSG00000001248	1.28678	0.363766	0.00033404	0.0263942	442	5.12359	17.7831	27.6797	453	4.85168	16.5582	26.219	376	4.4771	14.8602	24.1103	444	4.61843	15.3889	25.1163	273	2.95819	9.76822	16.5214	339	3.7066	12.1248	20.6034	328	3.71252	11.51	21.2973	366	3.69157	11.7173	20.8614
Rbm6	9	complement(107773559..107873237)	ENSMUSG00000032582	1.28801	0.365146	9.80088e-05	0.0105474	841	3.66276	12.7128	52.6667	995	4.00385	13.6646	57.5893	791	3.53872	11.7456	50.7213	1054	4.1192	13.7254	59.623	768	3.12669	10.3246	46.4779	650	2.67024	8.73474	39.505	554	2.35595	7.30418	35.9716	834	3.16051	10.0316	47.5366
Sema4c	1	complement(36548639..36558349)	ENSMUSG00000026121	1.28882	0.366051	0.00818693	0.222144	213	2.81633	9.77498	13.3389	241	2.94417	10.0481	13.9488	208	2.82504	9.37675	13.3376	191	2.26619	7.55109	10.8046	165	2.03938	6.73424	9.98548	198	2.46941	8.07779	12.0338	136	1.75584	5.44366	8.83057	151	1.73724	5.51409	8.60675
Strip2	6	29917012..29959681	ENSMUSG00000039629	1.28959	0.366915	0.00412839	0.14229	275	2.00512	6.95941	17.2216	281	1.89302	6.46064	16.2639	215	1.61029	5.3448	13.7864	284	1.85817	6.19153	16.0654	208	1.41769	4.68135	12.5878	161	1.10728	3.62207	9.78508	194	1.38119	4.28211	12.5965	239	1.5163	4.81281	13.6226
Casp2	6	42264985..42282508	ENSMUSG00000029863	1.29111	0.368616	0.0004607	0.0328248	711	6.11857	21.2365	44.5256	761	6.05072	20.6503	44.0457	618	5.46293	18.1323	39.628	602	4.64875	15.4899	34.0541	609	4.89901	16.177	36.8555	469	3.80695	12.4531	28.5044	466	3.9157	12.1399	30.2577	505	3.78138	12.0023	28.7842
Acvr1c	2	complement(58267453..58357895)	ENSMUSG00000026834	1.29164	0.369204	0.00225357	0.0968073	1151	7.52258	26.1095	72.08	1396	8.42983	28.7699	80.7986	951	6.38453	21.1913	60.981	967	5.67123	18.8969	54.7016	1014	6.19499	20.4564	61.3653	783	4.827	15.7898	47.5883	655	4.17999	12.9593	42.5296	954	5.42523	17.22	54.3764
Rev3l	10	39732118..39875211	ENSMUSG00000019841	1.29166	0.369221	0.00903655	0.237037	2049	9.36094	32.4901	128.316	2223	9.38337	32.0242	128.664	1583	7.42874	24.6572	101.507	1494	6.12474	20.408	84.5131	1791	7.64864	25.2565	108.388	1428	6.15361	20.1293	86.7894	1010	4.50549	13.9684	65.58	1387	5.51356	17.5004	79.0567
Rab10os	12	3235504..3250377	ENSMUSG00000079179	1.29253	0.3702	0.000786033	0.0463378	264	2.60947	9.05702	16.5327	274	2.50231	8.54007	15.8588	233	2.36571	7.85218	14.9407	260	2.30612	7.68413	14.7078	190	1.75555	5.797	11.4984	198	1.84603	6.03862	12.0338	195	1.88203	5.83488	12.6615	199	1.71151	5.43245	11.3427
Mdm1	10	118141811..118168997	ENSMUSG00000020212	1.29344	0.371217	0.000324493	0.0259375	387	5.71	19.8184	24.2354	383	5.22115	17.8191	22.1675	333	5.04692	16.7515	21.353	412	5.45484	18.1758	23.3062	289	3.98597	13.162	17.4897	257	3.5767	11.6999	15.6197	265	3.81781	11.8364	17.2066	338	4.3393	13.7732	19.2654
Ralgapa1	12	complement(55602896..55821167)	ENSMUSG00000021027	1.29371	0.37152	6.70171e-05	0.00791281	1066	5.25682	18.2455	66.757	1077	4.90709	16.7472	62.3353	866	4.38673	14.5603	55.5305	976	4.31892	14.3909	55.2107	879	4.05197	13.38	53.1954	753	3.50256	11.4574	45.765	618	2.97576	9.22578	40.1272	779	3.34258	10.6095	44.4017
Fgd6	10	94036001..94145339	ENSMUSG00000020021	1.29399	0.371831	0.000369525	0.0281697	373	2.74871	9.54029	23.3587	367	2.49878	8.52802	21.2415	341	2.58126	8.56761	21.866	325	2.14913	7.16104	18.3847	294	2.02525	6.68757	17.7923	276	1.91847	6.27557	16.7744	231	1.66217	5.15325	14.999	267	1.71202	5.43406	15.2186
Plekha5	6	140424054..140597110	ENSMUSG00000030231	1.29403	0.371866	0.000393319	0.029122	352	2.28482	7.93022	22.0436	348	2.08704	7.12281	20.1418	296	1.9736	6.55069	18.9804	372	2.16677	7.2198	21.0434	258	1.56546	5.16929	15.6137	255	1.56126	5.1071	15.4981	227	1.43873	4.46051	14.7393	297	1.67743	5.32427	16.9285
Phf12	11	77982754..78030539	ENSMUSG00000037791	1.29446	0.37235	9.12542e-05	0.00999218	851	10.5278	36.5401	53.2929	781	8.9269	30.4663	45.2033	694	8.81909	29.272	44.5014	720	7.99281	26.6325	40.7292	578	6.68415	22.0717	34.9794	589	6.87301	22.4826	35.7976	519	6.26928	19.4367	33.699	629	6.77074	21.4907	35.8519
Fam160b2	14	complement(70583296..70599835)	ENSMUSG00000022095	1.29493	0.372871	0.00311762	0.119143	268	4.03559	14.0068	16.7832	287	3.99297	13.6275	16.6112	237	3.66587	12.1676	15.1972	229	3.09434	10.3105	12.9541	208	2.92784	9.66799	12.5878	198	2.8123	9.19943	12.0338	191	2.80833	8.70671	12.4018	176	2.30602	7.31944	10.0317
4833420G17Rik	13	119462768..119486120	ENSMUSG00000062822	1.29539	0.373389	0.000773735	0.0458089	243	3.0228	10.4916	15.2176	283	3.2526	11.1007	16.3797	210	2.68336	8.9065	13.4658	259	2.89109	9.63329	14.6512	197	2.29076	7.56431	11.9221	177	2.07683	6.79359	10.7575	171	2.07703	6.43943	11.1031	208	2.25136	7.14593	11.8557
Galnt11	5	25221904..25265918	ENSMUSG00000038072	1.29551	0.37352	0.00037419	0.0281697	339	3.00413	10.4268	21.2295	359	2.93938	10.0317	20.7784	290	2.63982	8.76199	18.5957	375	2.98202	9.93626	21.2131	279	2.31119	7.63176	16.8845	256	2.13985	6.99976	15.5589	207	1.79115	5.55314	13.4406	290	2.23612	7.09759	16.5295
Ap1ar	3	complement(127807007..127837523)	ENSMUSG00000074238	1.29589	0.373948	0.000599875	0.0392073	536	3.7146	12.8927	33.5664	559	3.57933	12.2158	32.3542	450	3.20344	10.6327	28.8554	476	2.96015	9.8634	26.9265	441	2.85691	9.4338	26.6885	380	2.48402	8.12559	23.0952	295	1.99624	6.18897	19.1545	420	2.53265	8.03878	23.9393
Tmem245	4	complement(56866923..56947437)	ENSMUSG00000055296	1.296	0.374067	0.00218449	0.0954271	3921	13.9333	48.3601	245.548	4065	13.3463	45.5492	235.277	2836	10.3519	34.3597	181.853	3156	10.0636	33.5326	178.53	3296	10.9486	36.1531	199.468	2617	8.77175	28.6936	159.053	1991	6.90832	21.418	129.277	2722	8.41637	26.714	155.149
Cep295	9	complement(15316915..15357788)	ENSMUSG00000046111	1.29604	0.374114	0.000172497	0.0162379	934	3.49313	12.124	58.4907	1059	3.65937	12.4889	61.2935	738	2.83518	9.41043	47.3228	977	3.27885	10.9253	55.2673	787	2.7514	9.08538	47.6277	755	2.66342	8.71241	45.8866	516	1.88435	5.84206	33.5042	751	2.44392	7.75713	42.8057
Rbm15	3	complement(107325421..107333673)	ENSMUSG00000048109	1.29658	0.374709	0.0028448	0.111769	562	4.59788	15.9584	35.1946	527	3.98358	13.5954	30.5021	407	3.42036	11.3527	26.0981	394	2.89252	9.63805	22.2879	396	3.0285	10.0004	23.9652	348	2.6855	8.78464	21.1504	321	2.5643	7.95013	20.8427	370	2.63391	8.36018	21.0894
C2cd5	6	complement(143010920..143100141)	ENSMUSG00000030279	1.29772	0.37598	0.000101763	0.0108107	667	3.20946	11.1395	41.7701	698	3.10316	10.5907	40.3993	541	2.674	8.87542	34.6906	662	2.85841	9.52438	37.4482	551	2.47839	8.18387	33.3455	468	2.12411	6.94826	28.4436	410	1.92634	5.97226	26.6216	513	2.14784	6.81737	29.2401
Yod1	1	130717327..130724358	ENSMUSG00000046404	1.29868	0.377044	0.00627899	0.186811	231	2.28925	7.94559	14.4661	259	2.3715	8.09363	14.9906	176	1.79164	5.94675	11.2857	205	1.82304	6.07446	11.5965	194	1.79719	5.9345	11.7405	166	1.55172	5.0759	10.089	145	1.40311	4.35009	9.41495	152	1.3107	4.16024	8.66375
Rgl2	17	33929543..33937687	ENSMUSG00000041354	1.29886	0.377244	0.000175664	0.016461	512	6.72293	23.3341	32.0634	449	5.44725	18.5907	25.9875	416	5.61098	18.6237	26.6752	455	5.36117	17.8637	25.7386	336	4.12419	13.6185	20.3341	302	3.74042	12.2354	18.3546	359	4.60284	14.2702	23.3101	388	4.43301	14.0706	22.1154
Akap8	17	complement(32303676..32321153)	ENSMUSG00000024045	1.29963	0.378106	4.08455e-05	0.00537636	1246	20.4788	71.0782	78.0293	1234	18.7389	63.9533	71.4223	1020	17.2204	57.1572	65.4055	1246	18.3765	61.2317	70.4842	955	14.6724	48.4496	57.7948	762	11.8131	38.6424	46.312	754	12.1004	37.5151	48.9577	1126	16.1028	51.1114	64.1801
Etfbkmt	6	149139849..149151171	ENSMUSG00000039958	1.29971	0.378194	0.00372931	0.134597	189	4.59852	15.9606	11.8359	227	5.10298	17.4158	13.1385	168	4.19877	13.9364	10.7727	202	4.41029	14.6953	11.4268	164	3.73002	12.3169	9.92496	153	3.51133	11.4861	9.29887	117	2.77962	8.61768	7.59689	159	3.36613	10.6843	9.06273
Parp6	9	59617284..59650285	ENSMUSG00000025237	1.29979	0.378275	0.000222117	0.0198967	505	3.95059	13.7118	31.625	579	4.18496	14.2827	33.5118	428	3.43931	11.4156	27.4447	631	4.42955	14.7595	35.6946	402	2.93973	9.70728	24.3283	428	3.1582	10.3309	26.0125	314	2.39852	7.43616	20.3882	472	3.21286	10.1978	26.9032
Ppcdc	9	complement(57385095..57440124)	ENSMUSG00000063849	1.30252	0.381302	0.00543794	0.169971	332	3.47445	12.0592	20.7911	270	2.61068	8.90991	15.6272	202	2.17148	7.20749	12.9529	289	2.71397	9.04311	16.3483	196	1.91741	6.33147	11.8615	198	1.95451	6.39347	12.0338	195	1.99262	6.17776	12.6615	234	2.1308	6.76327	13.3376
Eif4a2	16	23107444..23114136	ENSMUSG00000022884	1.30261	0.381409	1.61921e-05	0.00261382	3232	36.77	127.622	202.4	3794	39.8806	136.107	219.592	2855	33.3645	110.742	183.071	3931	40.1314	133.72	222.37	2689	28.5972	94.4307	162.733	2872	30.8199	100.816	174.551	2005	22.273	69.0533	130.186	2828	27.9949	88.8575	161.191
Adam19	11	46055992..46147343	ENSMUSG00000011256	1.30353	0.38242	0.00425545	0.144857	415	3.5422	12.2944	25.9889	435	3.4305	11.7078	25.1772	409	3.58596	11.9024	26.2263	331	2.53521	8.44745	18.7241	316	2.5213	8.32555	19.1237	365	2.93862	9.61262	22.1836	263	2.19192	6.79563	17.0768	256	1.90127	6.03474	14.5916
Tbc1d31	15	57912199..57970067	ENSMUSG00000022364	1.30405	0.382998	1.78943e-05	0.00283918	2391	22.8094	79.1673	149.734	2550	22.4758	76.7071	147.591	2025	19.8434	65.8634	129.849	2781	23.8064	79.3244	157.317	2050	18.2809	60.3654	124.062	1781	16.0259	52.4229	108.244	1411	13.1433	40.7483	91.6172	2102	17.448	55.3808	119.81
Tctn1	5	complement(122237848..122264460)	ENSMUSG00000038593	1.30407	0.383021	0.00769092	0.213737	228	1.66924	5.79364	14.2782	222	1.50169	5.12506	12.8491	155	1.16566	3.86902	9.93907	208	1.36649	4.55323	11.7662	182	1.24557	4.11297	11.0143	158	1.0911	3.56915	9.60275	127	0.907885	2.81473	8.24619	144	0.917328	2.91165	8.20776
Clcn6	4	complement(148004259..148038821)	ENSMUSG00000029016	1.30451	0.383508	0.000270171	0.0230936	342	3.50068	12.1502	21.4174	366	3.46138	11.8132	21.1836	291	3.05968	10.1556	18.6598	345	3.16887	10.5589	19.5161	276	2.64087	8.72039	16.703	269	2.59718	8.49575	16.349	197	1.96895	6.10437	12.7913	269	2.39583	7.60451	15.3326
Otud4	8	79639618..79677724	ENSMUSG00000036990	1.3048	0.383829	0.00189978	0.087478	1588	11.9119	41.344	99.4467	1590	11.0197	37.6087	92.0271	1196	9.21548	30.5877	76.6911	1266	8.52164	28.3946	71.6155	1367	9.58538	31.6518	82.7282	1000	7.07545	23.1448	60.7769	828	6.06461	18.8022	53.7626	1065	6.95117	22.0634	60.7032
Eogt	6	complement(97110024..97149182)	ENSMUSG00000035245	1.3055	0.384602	0.000759667	0.0452352	326	4.04038	14.0234	20.4154	352	4.03078	13.7565	20.3733	275	3.50101	11.6204	17.6338	294	3.26973	10.8949	16.6311	266	3.08175	10.1762	16.0978	219	2.56019	8.37475	13.3101	183	2.21462	6.866	11.8823	272	2.93327	9.31036	15.5035
Spindoc	19	complement(7356464..7383026)	ENSMUSG00000024970	1.30571	0.384836	0.0037456	0.135067	168	3.20533	11.1251	10.5208	206	3.63139	12.3935	11.923	168	3.29253	10.9284	10.7727	165	2.82493	9.41282	9.33378	146	2.60392	8.59839	8.83564	121	2.17758	7.12316	7.35401	123	2.29146	7.10424	7.98647	141	2.34078	7.42978	8.03676
Tbc1d24	17	complement(24175431..24209387)	ENSMUSG00000036473	1.30572	0.384842	5.15329e-05	0.00641446	876	3.98137	13.8186	54.8585	849	3.56516	12.1674	49.139	620	2.89453	9.6074	39.7563	764	3.11589	10.3823	43.2182	642	2.72756	9.00668	38.8526	574	2.46074	8.04942	34.8859	504	2.23667	6.93438	32.7251	618	2.44397	7.7573	35.225
Ddx55	5	124552864..124569660	ENSMUSG00000029389	1.30602	0.385176	0.0022699	0.0969832	245	2.80731	9.74368	15.3428	273	2.89021	9.86391	15.8009	228	2.68359	8.90727	14.62	229	2.35461	7.84571	12.9541	214	2.29218	7.56901	12.9509	178	1.92384	6.29315	10.8183	173	1.93559	6.00094	11.233	167	1.66502	5.28487	9.51872
Atxn2l	7	complement(126491708..126503437)	ENSMUSG00000032637	1.3095	0.389013	1.42474e-05	0.00237408	2257	28.6631	99.4843	141.342	2146	25.1804	85.9374	124.208	1908	24.8901	82.6141	122.347	2346	26.7349	89.0822	132.709	1512	17.9496	59.2711	91.5033	1589	19.0344	62.2642	96.5745	1342	16.6413	51.5931	87.137	2072	22.896	72.6731	118.101
Cep95	11	106789252..106819930	ENSMUSG00000018372	1.30953	0.389049	0.000333754	0.0263942	273	3.94836	13.7041	17.0963	297	3.96874	13.5448	17.19	264	3.92207	13.018	16.9285	301	3.90644	13.0165	17.0271	223	3.01488	9.95543	13.4955	214	2.91939	9.54975	13.0063	189	2.66907	8.27494	12.2719	224	2.81891	8.94737	12.7676
Cdk2	10	complement(128697939..128705031)	ENSMUSG00000025358	1.31027	0.389859	1.50224e-05	0.00246209	2034	19.8624	68.9387	127.377	2000	18.0448	61.5845	115.757	1565	15.6982	52.105	100.353	2008	17.5956	58.6294	113.589	1577	14.3954	47.5348	95.437	1353	12.4624	40.7663	82.2312	1174	11.1941	34.7053	76.2286	1603	13.6205	43.2321	91.3683
Pcgf6	19	complement(47033619..47050845)	ENSMUSG00000025050	1.31031	0.389906	0.0021929	0.0955926	203	5.87612	20.395	12.7126	231	6.17801	21.0848	13.37	202	6.00625	19.9357	12.9529	195	5.06511	16.8772	11.0308	174	4.7082	15.5469	10.5301	135	3.68598	12.0574	8.20488	153	4.32443	13.4071	9.93439	160	4.02989	12.7911	9.11973
Pcf11	7	complement(92643543..92669934)	ENSMUSG00000041328	1.31105	0.390725	0.000385923	0.0288918	901	6.99085	24.264	56.4241	942	6.75302	23.0472	54.5217	718	5.72251	18.9939	46.0403	790	5.50037	18.3275	44.689	756	5.48325	18.1062	45.7517	645	4.72051	15.4415	39.2011	464	3.51533	10.8986	30.1278	653	4.40856	13.993	37.2199
Cdc37l1	19	28990352..29026681	ENSMUSG00000024780	1.31127	0.39096	2.63818e-05	0.00387981	1082	5.37984	18.6725	67.759	1170	5.3749	18.3438	67.7181	908	4.63751	15.3926	58.2237	959	4.27879	14.2572	54.249	869	4.039	13.3371	52.5902	773	3.62532	11.8589	46.9806	672	3.26253	10.1149	43.6334	771	3.33561	10.5874	43.9457
Eif2ak4	2	118388618..118475234	ENSMUSG00000005102	1.31143	0.391145	7.4285e-05	0.00857494	579	4.71536	16.3662	36.2592	558	4.19868	14.3295	32.2963	451	3.77285	12.5227	28.9195	555	4.05592	13.5145	31.3954	401	3.05275	10.0805	24.2677	413	3.17257	10.3779	25.1009	345	2.74346	8.50558	22.4011	445	3.15337	10.009	25.3643
Ubp1	9	113930934..113977202	ENSMUSG00000009741	1.31161	0.391336	2.24371e-05	0.00342518	1260	16.0856	55.8303	78.906	1267	14.9447	51.0042	73.3323	985	12.917	42.8735	63.1612	1127	12.9107	43.0193	63.7525	998	11.9099	39.3277	60.397	745	8.97115	29.3459	45.2788	812	10.122	31.3814	52.7237	917	10.1863	32.3318	52.2675
Tfcp2	15	complement(100498012..100552008)	ENSMUSG00000009733	1.31212	0.391896	0.00147134	0.0724709	307	2.31229	8.02554	19.2255	332	2.31038	7.88503	19.2157	277	2.14309	7.11326	17.7621	317	2.14251	7.13896	17.9322	261	1.83762	6.06799	15.7952	227	1.6127	5.27537	13.7964	159	1.16935	3.62534	10.324	279	1.82846	5.80365	15.9025
Pnn	12	59066884..59073998	ENSMUSG00000020994	1.31284	0.392686	2.14685e-05	0.00333528	1241	13.0797	45.3974	77.7162	1230	11.9777	40.8784	71.1908	923	9.99277	33.1676	59.1855	1171	11.075	36.9025	66.2415	950	9.3597	30.9066	57.4922	839	8.34091	27.2843	50.9918	681	7.00837	21.7281	44.2178	949	8.70305	27.624	54.0914
Arid4a	12	71015990..71098592	ENSMUSG00000048118	1.31286	0.392717	0.00276101	0.110347	390	4.21808	14.6402	24.4233	468	4.67669	15.9609	27.0872	332	3.68847	12.2426	21.2888	318	3.0863	10.2837	17.9887	341	3.44759	11.3843	20.6367	285	2.9075	9.51084	17.3214	229	2.41841	7.49781	14.8691	274	2.57857	8.18454	15.6175
Snx14	9	complement(88376750..88438958)	ENSMUSG00000032422	1.31316	0.393045	3.13614e-05	0.00434902	802	7.9753	27.6808	50.2243	876	8.04857	27.4687	50.7017	667	6.81326	22.6143	42.7701	1058	9.441	31.4579	59.8493	736	6.84166	22.5918	44.5413	565	5.29963	17.3358	34.339	544	5.28219	16.3765	35.3223	689	5.9617	18.9228	39.2718
Dmxl2	9	complement(54365158..54501626)	ENSMUSG00000041268	1.31324	0.393134	0.00343762	0.126952	616	2.81592	9.77354	38.5763	636	2.6862	9.16764	36.8108	447	2.09896	6.96677	28.663	502	2.05922	6.86143	28.3973	530	2.26478	7.47851	32.0746	390	1.68162	5.50081	23.703	306	1.36585	4.23456	19.8688	425	1.69046	5.36563	24.2243
Unk	11	116030322..116061214	ENSMUSG00000020770	1.31327	0.393165	0.000175304	0.016461	371	5.07676	17.6205	23.2334	371	4.69061	16.0084	21.473	306	4.30122	14.2764	19.6216	341	4.18723	13.9521	19.2898	240	3.06998	10.1374	14.5243	266	3.43336	11.231	16.1667	217	2.89945	8.98921	14.09	317	3.77442	11.9802	18.0685
Ugcg	4	59189257..59222833	ENSMUSG00000028381	1.31396	0.393919	0.00195798	0.0889161	375	4.36946	15.1656	23.4839	461	4.96294	16.9379	26.6821	368	4.40454	14.6194	23.5973	372	3.88954	12.9602	21.0434	351	3.82309	12.6242	21.2418	309	3.39609	11.1091	18.7801	197	2.24133	6.94881	12.7913	326	3.30516	10.4908	18.5815
Pwwp2a	11	43681998..43721491	ENSMUSG00000044950	1.31402	0.393989	0.00412444	0.14229	268	2.95489	10.2559	16.7832	269	2.74032	9.35234	15.5694	186	2.10657	6.99205	11.9269	249	2.46357	8.20877	14.0855	218	2.24685	7.41931	13.1929	166	1.72639	5.64726	10.089	147	1.58258	4.90651	9.54481	195	1.87077	5.93792	11.1147
Stc1	14	69029238..69041804	ENSMUSG00000014813	1.31403	0.393997	0.00131884	0.0669044	225	3.2557	11.2999	14.0904	300	4.01074	13.6881	17.3636	257	3.8199	12.6788	16.4796	263	3.41489	11.3786	14.8775	219	2.96222	9.78152	13.2535	198	2.70241	8.83996	12.0338	150	2.11932	6.57054	9.7396	214	2.69435	8.55201	12.1976
Pnpla3	15	84167837..84187236	ENSMUSG00000041653	1.31448	0.394492	0.00211647	0.0936435	275	10.7885	37.4451	17.2216	287	10.4029	35.5037	16.6112	200	8.05965	26.7513	12.8246	244	8.58972	28.6214	13.8027	190	6.96778	23.0083	11.4984	172	6.36476	20.82	10.4536	183	7.01009	21.7335	11.8823	205	6.9978	22.2114	11.6847
Taz	X	74281912..74290151	ENSMUSG00000009995	1.31486	0.394906	0.000588935	0.0389404	464	5.25327	18.2332	29.0575	444	4.64448	15.851	25.6981	328	3.81454	12.6611	21.0324	412	4.1857	13.947	23.3062	330	3.4925	11.5326	19.971	254	2.7125	8.87297	15.4373	302	3.33858	10.3506	19.6091	343	3.37897	10.725	19.5504
Micall1	15	79108898..79136900	ENSMUSG00000033039	1.31487	0.394917	1.50644e-05	0.00246209	1493	10.8703	37.7289	93.4974	1436	9.66004	32.9684	83.1138	1197	8.95227	29.714	76.7553	1589	10.3816	34.5922	89.8871	1060	7.21438	23.8226	64.1492	951	6.53111	21.3642	57.7988	903	6.41967	19.903	58.6324	1363	8.63488	27.4076	77.6887
Tonsl	15	complement(76626002..76639958)	ENSMUSG00000059323	1.3151	0.395176	0.000135254	0.0136338	383	4.69319	16.2892	23.9849	386	4.37017	14.9148	22.3412	314	3.95235	13.1185	20.1346	421	4.62925	15.4249	23.8153	267	3.05838	10.0991	16.1583	237	2.73931	8.96068	14.4041	286	3.42199	10.6092	18.5702	330	3.51853	11.168	18.8094
Flcn	11	complement(59791408..59810016)	ENSMUSG00000032633	1.31542	0.395526	4.98956e-05	0.00625636	648	9.10522	31.6026	40.5803	632	8.20493	28.0023	36.5793	498	7.1879	23.8578	31.9333	619	7.80488	26.0063	35.0158	465	6.10773	20.1683	28.1409	440	5.83167	19.0762	26.7418	423	5.80362	17.993	27.4657	458	5.59963	17.7736	26.1052
Ankzf1	1	75192151..75199387	ENSMUSG00000026199	1.31545	0.395561	0.00012674	0.0129322	370	4.36989	15.1671	23.1708	374	4.08114	13.9284	21.6466	359	4.35532	14.456	23.0202	432	4.57838	15.2554	24.4375	268	2.95879	9.77021	16.2188	279	3.10811	10.1671	16.9568	245	2.82538	8.75957	15.908	354	3.63789	11.5469	20.1774
Atxn7	14	13961440..14107302	ENSMUSG00000021738	1.31656	0.39677	0.000850033	0.0491295	353	2.68708	9.32639	22.1062	318	2.23653	7.633	18.4054	289	2.25975	7.50048	18.5316	293	2.0014	6.66878	16.5745	280	1.9924	6.57908	16.9451	224	1.60834	5.26112	13.614	195	1.44939	4.49355	12.6615	238	1.57638	5.00353	13.5656
Stx16	2	174076308..174099771	ENSMUSG00000027522	1.31704	0.397303	0.000133666	0.0135719	701	10.7449	37.2938	43.8993	691	9.78602	33.3984	39.9942	516	8.12442	26.9663	33.0875	710	9.76571	32.5399	40.1635	578	8.2818	27.3473	34.9794	454	6.56396	21.4716	27.5927	382	5.71732	17.7255	24.8035	539	7.18874	22.8175	30.7221
Lrif1	3	106684987..106736577	ENSMUSG00000056260	1.31754	0.397851	0.00403669	0.1403	476	3.14483	10.9151	29.8089	515	3.14369	10.729	29.8075	329	2.23277	7.41091	21.0965	372	2.20543	7.34861	21.0434	378	2.3345	7.70873	22.8758	263	1.63897	5.3613	15.9843	259	1.67083	5.18011	16.817	364	2.09252	6.64179	20.7474
Qtrt2	16	complement(43861407..43926809)	ENSMUSG00000022704	1.31769	0.398016	0.000140762	0.0139162	376	4.93289	17.1212	23.5466	382	4.6304	15.803	22.1097	328	4.42022	14.6714	21.0324	323	3.80255	12.6703	18.2716	310	3.80177	12.5538	18.7606	266	3.29169	10.7676	16.1667	236	3.02321	9.37289	15.3236	238	2.71687	8.62349	13.5656
Arid3a	10	79927043..79955018	ENSMUSG00000019564	1.31794	0.398284	0.00143293	0.0710024	309	3.37387	11.7101	19.3508	293	2.95583	10.0879	16.9585	259	2.90487	9.64171	16.6079	283	2.77278	9.23906	16.0088	232	2.36793	7.81912	14.0402	188	1.93621	6.3336	11.4261	171	1.82309	5.65215	11.1031	264	2.50814	7.96098	15.0476
Gca	2	62664285..62694109	ENSMUSG00000026893	1.31853	0.398933	0.00531887	0.167295	184	3.27787	11.3769	11.5228	177	2.91332	9.94279	10.2445	159	2.90956	9.6573	10.1956	195	3.11722	10.3868	11.0308	136	2.26477	7.47847	8.23046	140	2.35248	7.69529	8.50877	93	1.61771	5.01539	6.03855	164	2.54212	8.06883	9.34773
Wdhd1	14	complement(47240944..47276857)	ENSMUSG00000037572	1.3191	0.399551	2.23546e-05	0.00342518	976	8.06533	27.9933	61.1209	935	7.13881	24.3638	54.1166	755	6.40879	21.2718	48.4129	799	5.92487	19.742	45.1981	764	5.90169	19.4879	46.2358	627	4.88724	15.9869	38.1071	524	4.22811	13.1085	34.0237	673	4.83911	15.3596	38.3599
Klf7	1	complement(64029447..64122282)	ENSMUSG00000025959	1.31911	0.399566	0.00390475	0.136865	393	2.93528	10.1878	24.6112	469	3.23647	11.0456	27.1451	381	2.92306	9.70212	24.4309	357	2.39268	7.97254	20.1949	354	2.47156	8.16132	21.4234	355	2.50097	8.18104	21.5758	199	1.45128	4.49943	12.9212	288	1.87166	5.94076	16.4155
Crebbp	16	complement(4081328..4213997)	ENSMUSG00000022521	1.31913	0.399583	0.000370614	0.0281697	959	4.30131	14.9291	60.0563	924	3.82909	13.0682	53.4799	781	3.59824	11.9431	50.0801	804	3.23592	10.7823	45.4809	770	3.22837	10.6604	46.5989	622	2.63146	8.60787	37.8032	478	2.0934	6.4902	31.0369	728	2.84113	9.01792	41.4948
Atxn3	12	complement(101918901..101958246)	ENSMUSG00000021189	1.31956	0.400056	0.000713731	0.0436516	350	3.93108	13.6441	21.9183	380	3.94339	13.4583	21.9939	323	3.72652	12.3689	20.7117	382	3.85006	12.8286	21.6091	343	3.60122	11.8916	20.7577	236	2.50023	8.17861	14.3434	200	2.1934	6.80021	12.9861	291	2.84391	9.02672	16.5865
Rif1	2	52072832..52122383	ENSMUSG00000036202	1.31988	0.400405	0.00314705	0.119648	1577	9.11753	31.6453	98.7578	1709	9.12914	31.1566	98.9147	1188	7.05536	23.4179	76.1782	1266	6.56809	21.8853	71.6155	1413	7.63658	25.2167	85.512	1116	6.08603	19.9083	67.827	834	4.7082	14.5969	54.1522	909	4.57286	14.5145	51.8115
Srrt	5	complement(137295704..137307674)	ENSMUSG00000037364	1.32048	0.401067	1.04669e-05	0.00185642	1618	18.7377	65.0352	101.325	1570	16.7988	57.3323	90.8695	1304	15.5122	51.4873	83.6164	1552	16.1283	53.7405	87.7941	1197	12.9581	42.789	72.4401	943	10.3009	33.6956	57.3126	1101	12.45	38.5988	71.4887	1250	12.5958	39.9798	71.2479
Ebf3	7	complement(137193673..137314445)	ENSMUSG00000010476	1.32085	0.40147	0.00387328	0.136689	248	1.63227	5.66531	15.5307	284	1.72703	5.89413	16.4375	202	1.36568	4.5329	12.9529	218	1.28753	4.29011	12.3319	210	1.29202	4.26638	12.7088	155	0.962268	3.14771	9.42042	140	0.899727	2.78944	9.09029	204	1.16828	3.7082	11.6277
Slc25a40	5	8422850..8454797	ENSMUSG00000054099	1.32152	0.402203	0.000528232	0.0361411	503	3.64262	12.6429	31.4998	563	3.767	12.8563	32.5857	358	2.66309	8.83921	22.956	515	3.34667	11.1513	29.1327	392	2.65364	8.76258	23.7231	344	2.34979	7.68648	20.9073	286	2.02234	6.26989	18.5702	417	2.6276	8.34017	23.7683
Trio	15	complement(27730651..28025848)	ENSMUSG00000022263	1.32271	0.403493	0.000641973	0.040565	1066	2.76716	9.60433	66.757	1135	2.72217	9.29041	65.6923	909	2.42381	8.045	58.2878	878	2.04518	6.81466	49.667	845	2.05043	6.77072	51.1378	770	1.88535	6.16725	46.7982	536	1.35858	4.21202	34.8028	828	1.87019	5.93609	47.1946
Snhg3	4	complement(132348014..132353686)	ENSMUSG00000085241	1.32295	0.403758	0.00213271	0.0940602	245	15.09	52.3747	15.3428	266	15.1373	51.6615	15.3957	202	12.78	42.4189	12.9529	239	13.2093	44.0143	13.5198	204	11.7453	38.7841	12.3457	147	8.54014	27.936	8.93421	146	8.7805	27.2223	9.47988	210	11.2544	35.722	11.9696
Phf20l1	15	66577560..66647976	ENSMUSG00000072501	1.3233	0.404143	0.00115041	0.0608716	1360	4.73389	16.4305	85.1684	1453	4.67291	15.948	84.0977	1078	3.85439	12.7933	69.1246	1089	3.40147	11.3339	61.6029	1174	3.81996	12.6139	71.0482	864	2.83673	9.27934	52.5113	704	2.39274	7.41824	45.7112	970	2.93785	9.32491	55.2884
Espl1	15	102296266..102324357	ENSMUSG00000058290	1.32557	0.40661	0.00105296	0.0566582	627	4.35221	15.1057	39.2652	538	3.45038	11.7757	31.1387	428	3.05171	10.1291	27.4447	596	3.71234	12.3697	33.7147	405	2.6279	8.67756	24.5098	328	2.14753	7.02489	19.9348	392	2.65687	8.23714	25.4528	496	2.99573	9.5086	28.2712
Tial1	7	complement(128439777..128461717)	ENSMUSG00000030846	1.32601	0.407088	1.54703e-05	0.00251697	908	7.98819	27.7256	56.8625	977	7.94144	27.1031	56.5475	698	6.30776	20.9364	44.7579	927	7.31816	24.3845	52.4389	733	6.02806	19.9052	44.3597	601	4.98725	16.314	36.5269	551	4.73322	14.6745	35.7768	711	5.44265	17.2753	40.5258
Fam214a	9	74952884..75032468	ENSMUSG00000034858	1.32637	0.407486	7.59161e-06	0.00140055	1544	14.1278	49.0352	96.6912	1602	13.5436	46.2224	92.7217	1245	11.7019	38.8403	79.8332	1642	13.4822	44.9235	92.8852	1256	10.7431	35.4747	76.0107	1049	9.05375	29.6161	63.755	884	7.89812	24.4866	57.3987	1282	10.2069	32.3974	73.0719
Rad54b	4	11558922..11615805	ENSMUSG00000078773	1.32691	0.408075	0.000449671	0.0322616	294	3.08795	10.7177	18.4114	265	2.57164	8.77667	15.3379	271	2.92381	9.70458	17.3773	293	2.76153	9.20157	16.5745	216	2.12074	7.00288	13.0719	174	1.72384	5.63891	10.5752	205	2.10242	6.51815	13.3108	236	2.15681	6.84585	13.4516
Rhoj	12	75308322..75401456	ENSMUSG00000046768	1.32838	0.409668	3.81444e-05	0.00513458	507	4.7486	16.4815	31.7503	499	4.31817	14.7374	28.8815	467	4.49295	14.9128	29.9455	553	4.64774	15.4865	31.2823	402	3.51961	11.6221	24.3283	341	3.01256	9.85452	20.7249	326	2.98138	9.24322	21.1674	428	3.48802	11.0712	24.3953
Sult1a1	7	complement(126672865..126676432)	ENSMUSG00000030711	1.32884	0.410167	0.00519504	0.165063	360	14.5074	50.3526	22.5446	302	11.2444	38.3757	17.4794	243	10.0589	33.3871	15.5819	465	16.8151	56.0289	26.3043	283	10.6607	35.2026	17.1266	197	7.48821	24.495	11.9731	229	9.01085	27.9364	14.8691	299	10.4842	33.2776	17.0425
Ing5	1	93803965..93822101	ENSMUSG00000026283	1.32911	0.410465	0.000559011	0.0374298	394	5.05973	17.5614	24.6738	438	5.19693	17.7365	25.3509	376	4.95993	16.4628	24.1103	365	4.20614	14.0151	20.6474	366	4.39363	14.5082	22.1496	239	2.89503	9.47006	14.5257	250	3.13483	9.71895	16.2327	310	3.46395	10.9948	17.6695
Zfp367	13	complement(64133018..64153202)	ENSMUSG00000044934	1.32926	0.410619	2.53313e-05	0.00377912	622	6.85053	23.777	38.952	650	6.61438	22.574	37.6211	597	6.75406	22.4178	38.2814	539	5.32699	17.7498	30.4903	495	5.09624	16.8283	29.9564	464	4.82032	15.7679	28.2005	403	4.33393	13.4365	26.1671	419	4.01537	12.745	23.8823
Ccdc115	1	complement(34436670..34439672)	ENSMUSG00000042111	1.33003	0.411464	6.41854e-05	0.00768231	413	9.86289	34.2323	25.8636	408	9.00236	30.7239	23.6145	318	7.80078	25.892	20.3911	434	9.30044	30.9896	24.5507	296	6.6078	21.8196	17.9133	296	6.66761	21.8107	17.99	231	5.38653	16.6999	14.999	338	7.02343	22.2928	19.2654
Irf4	13	30749226..30766976	ENSMUSG00000021356	1.33107	0.412583	0.00135577	0.0680814	383	4.74392	16.4653	23.9849	372	4.25719	14.5292	21.5309	345	4.38949	14.5694	22.1224	332	3.69008	12.2956	18.7807	312	3.61247	11.9287	18.8816	303	3.54002	11.5799	18.4154	226	2.73332	8.47414	14.6743	216	2.32793	7.38899	12.3116
Kif20b	19	34922361..34975745	ENSMUSG00000024795	1.3317	0.413272	0.000390306	0.0290097	795	6.93978	24.0867	49.786	808	6.51676	22.2409	46.766	588	5.27245	17.5001	37.7043	748	5.85922	19.5233	42.3131	684	5.58143	18.4304	41.3944	518	4.26513	13.9518	31.4824	402	3.42647	10.6231	26.1021	567	4.30665	13.6696	32.3181
Zdhhc21	4	complement(82798738..82859958)	ENSMUSG00000028403	1.33242	0.414048	0.00600312	0.181679	797	3.73123	12.9504	49.9112	882	3.81508	13.0204	51.049	506	2.43333	8.07661	32.4462	542	2.27694	7.58691	30.66	625	2.73517	9.03179	37.8238	490	2.16378	7.07804	29.7807	365	1.66851	5.17291	23.6997	537	2.18749	6.94322	30.6081
Zbtb6	2	complement(37425500..37443171)	ENSMUSG00000066798	1.33312	0.414803	0.00745092	0.209795	321	3.83744	13.3191	20.1023	315	3.47928	11.8743	18.2318	209	2.56649	8.5186	13.4017	223	2.39222	7.97102	12.6147	254	2.83845	9.37284	15.3716	178	2.00716	6.56569	10.8183	156	1.82098	5.6456	10.1292	201	2.09079	6.6363	11.4567
4933431E20Rik	3	complement(107888850..107896213)	ENSMUSG00000086968	1.33351	0.415228	0.000830174	0.0483196	197	1.75396	6.08767	12.3369	204	1.67813	5.72723	11.8073	180	1.6462	5.46399	11.5421	183	1.46205	4.87164	10.352	156	1.29834	4.28724	9.44082	138	1.15893	3.79101	8.38721	124	1.078	3.34212	8.0514	144	1.11556	3.54085	8.20776
Atad5	11	80089400..80135794	ENSMUSG00000017550	1.334	0.415758	0.00719727	0.204699	511	4.12013	14.3002	32.0008	543	4.04513	13.8055	31.4281	412	3.41228	11.3259	26.4187	368	2.66255	8.87177	20.8171	458	3.45197	11.3987	27.7173	369	2.80634	9.17994	22.4267	268	2.10993	6.54144	17.4014	257	1.80302	5.7229	14.6486
Dhtkd1	2	complement(5896115..5942792)	ENSMUSG00000025815	1.33408	0.415845	0.00134573	0.0678199	214	2.05213	7.12257	13.4015	264	2.33904	7.98282	15.28	204	2.00945	6.6697	13.0811	225	1.93612	6.45128	12.7279	166	1.48802	4.9136	10.046	157	1.42009	4.6453	9.54198	132	1.23597	3.83189	8.57085	213	1.77725	5.6411	12.1406
Pank4	4	154964123..154980938	ENSMUSG00000029056	1.33436	0.416153	4.54958e-05	0.00585706	430	7.48888	25.9926	26.9283	424	6.8227	23.285	24.5406	363	6.494	21.5546	23.2767	455	7.11082	23.6937	25.7386	303	4.9329	16.2889	18.337	291	4.78042	15.6374	17.6861	282	4.79557	14.8678	18.3104	353	5.34936	16.9792	20.1204
Gls	1	complement(52163448..52233232)	ENSMUSG00000026103	1.33477	0.416595	0.000155171	0.0149696	668	2.69425	9.35127	41.8327	701	2.61229	8.91542	40.573	530	2.19581	7.28824	33.9852	590	2.13537	7.11518	33.3753	558	2.10381	6.94699	33.7691	429	1.63209	5.33879	26.0733	356	1.40202	4.34671	23.1153	493	1.73016	5.49164	28.1002
Helq	5	complement(100762145..100798598)	ENSMUSG00000035266	1.33552	0.417405	5.95845e-05	0.00719979	370	4.43282	15.3855	23.1708	368	4.0735	13.9023	21.2994	319	3.92578	13.0303	20.4552	418	4.4938	14.9736	23.6456	296	3.31498	10.9464	17.9133	247	2.79125	9.13059	15.0119	242	2.83098	8.77692	15.7132	298	3.10651	9.86024	16.9855
Rufy2	10	62980223..63017210	ENSMUSG00000020070	1.33572	0.417616	0.00191384	0.0876824	317	2.37436	8.24097	19.8518	295	2.04151	6.96739	17.0742	251	1.93116	6.40981	16.0949	256	1.72063	5.73322	14.4815	247	1.7294	5.71063	14.948	215	1.51897	4.96877	13.067	160	1.17017	3.6279	10.3889	203	1.323	4.19929	11.5707
Ttf1	2	29060262..29087656	ENSMUSG00000026803	1.33641	0.418368	0.000741305	0.0444622	231	2.32916	8.0841	14.4661	276	2.57122	8.77523	15.9745	225	2.33038	7.73491	14.4277	256	2.31626	7.71791	14.4815	223	2.10186	6.94054	13.4955	173	1.64535	5.38217	10.5144	150	1.4768	4.57854	9.7396	179	1.57043	4.98464	10.2027
Piga	X	164419787..164433916	ENSMUSG00000031381	1.33705	0.419051	0.000970582	0.053838	300	2.85339	9.9036	18.7872	330	2.89998	9.89726	19.1	261	2.54998	8.46379	16.7361	349	2.97869	9.92515	19.7424	247	2.19608	7.25165	14.948	237	2.12624	6.95523	14.4041	155	1.43951	4.46293	10.0643	273	2.25933	7.17126	15.5605
Mthfr	4	148039077..148059551	ENSMUSG00000029009	1.33797	0.420047	1.03672e-05	0.00184666	793	6.58354	22.8503	49.6607	864	6.62738	22.6184	50.0072	663	5.65401	18.7666	42.5136	756	5.63206	18.7664	42.7657	640	4.96681	16.4009	38.7316	544	4.26	13.9351	33.0626	473	3.83434	11.8876	30.7122	601	4.34149	13.7801	34.256
Fblim1	4	complement(141576062..141606096)	ENSMUSG00000006219	1.33872	0.420852	0.0089307	0.235172	102	1.38982	4.82381	6.38763	138	1.73732	5.92923	7.98726	118	1.65157	5.48182	7.56652	146	1.78513	5.94816	8.25898	87	1.10812	3.65913	5.26507	95	1.22097	3.99397	5.77381	80	1.06437	3.29987	5.19445	107	1.26859	4.02656	6.09882
Pigg	5	108312609..108349355	ENSMUSG00000029263	1.33891	0.421054	6.43214e-05	0.00768231	383	5.08625	17.6535	23.9849	363	4.45398	15.2008	21.01	299	4.07875	13.538	19.1728	311	3.70612	12.349	17.5928	279	3.46349	11.4368	16.8845	243	3.0439	9.95701	14.7688	213	2.76199	8.56303	13.8302	261	3.01591	9.57266	14.8766
Hjurp	1	complement(88262471..88277633)	ENSMUSG00000044783	1.33952	0.42172	7.47016e-05	0.00859901	8095	59.0093	204.811	506.94	7961	53.6183	182.992	460.772	6457	48.3494	160.479	414.042	9657	63.1692	210.483	546.28	6335	43.1679	142.545	383.382	5227	35.9402	117.565	317.681	4599	32.7348	101.488	298.616	7462	47.33	150.228	425.322
Mosmo	7	120677618..120734854	ENSMUSG00000046096	1.33963	0.421831	0.000667241	0.0416522	531	4.14864	14.3992	33.2533	538	3.88361	13.2543	31.1387	402	3.22623	10.7084	25.7775	517	3.62462	12.0774	29.2458	446	3.2573	10.7559	26.9911	298	2.1961	7.18376	18.1115	299	2.281	7.07182	19.4143	416	2.82803	8.97632	23.7113
Cpsf4	5	145167213..145182041	ENSMUSG00000029625	1.34056	0.422839	2.86615e-05	0.00405629	436	7.35912	25.5422	27.304	465	7.25161	24.7488	26.9136	407	7.05652	23.4217	26.0981	492	7.45185	24.83	27.8316	313	4.9385	16.3074	18.9422	339	5.39714	17.6548	20.6034	290	4.77948	14.8179	18.8299	375	5.50743	17.4809	21.3744
Dhx57	17	complement(80238304..80290476)	ENSMUSG00000035051	1.34113	0.423454	8.04649e-05	0.00901141	296	3.54067	12.289	18.5367	319	3.52554	12.0322	18.4633	277	3.40353	11.2969	17.7621	323	3.46701	11.5523	18.2716	230	2.57177	8.49223	13.9192	226	2.54992	8.34114	13.7356	175	2.04397	6.33694	11.3629	258	2.68529	8.52327	14.7056
Nfxl1	5	complement(72513301..72559684)	ENSMUSG00000072889	1.34167	0.424031	0.00106483	0.0571481	268	1.95926	6.80023	16.7832	298	2.01286	6.86964	17.2478	230	1.72719	5.73283	14.7483	327	2.14518	7.14786	18.4978	206	1.40778	4.64862	12.4667	195	1.34467	4.3986	11.8515	156	1.11359	3.45246	10.1292	265	1.6857	5.35051	15.1046
Luc7l2	6	38551334..38609470	ENSMUSG00000029823	1.34168	0.424038	1.63771e-06	0.000389508	3702	18.6048	64.5741	231.833	3924	18.2205	62.1843	227.116	2972	15.3425	50.9241	190.574	3384	15.2609	50.8501	191.427	3014	14.1594	46.7556	182.401	2279	10.8033	35.3393	138.511	2117	10.3885	32.2076	137.458	2847	12.4496	39.5158	162.274
Slc25a36	9	complement(97074961..97111157)	ENSMUSG00000032449	1.34204	0.424424	7.58502e-05	0.00865887	1756	11.1154	38.5796	109.967	1841	10.767	36.7465	106.555	1308	8.50482	28.2289	83.8729	1710	9.71307	32.3645	96.7319	1354	8.01181	26.4557	81.9415	1241	7.40964	24.238	75.4242	866	5.35256	16.5946	56.23	1392	7.66687	24.3351	79.3417
Cpeb4	11	31872211..31935634	ENSMUSG00000020300	1.34264	0.425072	0.00123602	0.0644933	1906	18.1741	63.0789	119.361	2031	17.8929	61.0662	117.552	1604	15.7105	52.1457	102.853	1609	13.7672	45.873	91.0185	1663	14.8229	48.9465	100.642	1308	11.7642	38.4823	79.4962	922	8.58426	26.6139	59.8661	1367	11.3416	35.999	77.9167
Impact	18	12972252..12992948	ENSMUSG00000024423	1.34317	0.425645	0.00100856	0.0552035	531	9.3961	32.6122	33.2533	602	9.84219	33.5901	34.843	453	8.23395	27.3298	29.0477	526	8.35216	27.8299	29.7549	495	8.18784	27.037	29.9564	326	5.44121	17.7989	19.8133	294	5.07976	15.7489	19.0896	433	6.66683	21.1609	24.6803
Ypel2	11	complement(86936425..86993707)	ENSMUSG00000018427	1.34389	0.426416	0.000762955	0.0452787	540	6.76583	23.483	33.8169	619	7.16572	24.4557	35.8269	431	5.54704	18.4115	27.637	542	6.09377	20.3048	30.66	484	5.66871	18.7186	29.2907	381	4.50274	14.7291	23.156	283	3.46224	10.734	18.3754	411	4.48072	14.2221	23.4263
Atxn1	13	complement(45549755..45965008)	ENSMUSG00000046876	1.34431	0.426862	0.00012513	0.0128313	240	1.04751	3.63573	15.0297	269	1.08478	3.70222	15.5694	226	1.01324	3.36312	14.4918	271	1.0614	3.53663	15.33	198	0.807839	2.66756	11.9826	162	0.666942	2.18166	9.84586	158	0.673362	2.08763	10.259	216	0.820315	2.60373	12.3116
Yeats2	16	20141063..20232573	ENSMUSG00000041215	1.34444	0.427009	5.5975e-06	0.0011121	929	4.8699	16.9026	58.1776	1009	4.88695	16.6785	58.3996	792	4.26468	14.1552	50.7854	877	4.12538	13.746	49.6104	779	3.81727	12.605	47.1436	644	3.1843	10.4163	39.1403	515	2.63606	8.1726	33.4393	702	3.20199	10.1633	40.0128
Zswim8	14	20707552..20723619	ENSMUSG00000021819	1.34499	0.427592	3.37875e-06	0.000730763	1354	9.57251	33.2245	84.7927	1286	8.40021	28.6688	74.432	1080	7.8431	26.0325	69.2529	1233	7.82222	26.0641	69.7488	886	5.85534	19.3349	53.619	791	5.27483	17.2547	48.0745	852	5.88152	18.2346	55.3209	1093	6.72366	21.3413	62.2992
Fam126b	1	complement(58522806..58586323)	ENSMUSG00000038174	1.34561	0.428265	0.00908085	0.237962	1596	8.04953	27.9385	99.9477	1669	7.77743	26.5434	96.5995	1075	5.56933	18.4855	68.9322	964	4.36289	14.5374	54.5319	1381	6.51092	21.4997	83.5755	987	4.69547	15.3596	59.9868	736	3.62459	11.2374	47.789	778	3.41425	10.837	44.3447
Nfat5	8	107293470..107379517	ENSMUSG00000003847	1.34601	0.428685	0.000394636	0.029122	2385	7.88117	27.3541	149.358	2631	8.03276	27.4148	152.279	1833	6.22188	20.6514	117.538	2013	5.96906	19.8892	113.872	1960	6.05438	19.9921	118.615	1708	5.32371	17.4146	103.807	1165	3.75899	11.654	75.6442	1652	4.74997	15.0767	94.1612
Alg13	X	144317804..144374450	ENSMUSG00000041718	1.34667	0.429395	3.3824e-05	0.00464378	383	3.39554	11.7853	23.9849	422	3.45672	11.7973	24.4248	313	2.85043	9.46105	20.0705	404	3.21404	10.7094	22.8536	308	2.55253	8.42871	18.6396	276	2.30804	7.54992	16.7744	217	1.87851	5.82396	14.09	308	2.37596	7.54143	17.5555
Jmjd1c	10	67096125..67256326	ENSMUSG00000037876	1.34704	0.429795	0.00120831	0.063448	1774	6.04502	20.9812	111.095	2020	6.35971	21.7049	116.915	1590	5.56542	18.4725	101.956	1762	5.38778	17.9524	99.6734	1706	5.43418	17.9442	103.244	1363	4.38091	14.3306	82.8389	890	2.96126	9.18084	57.7883	1267	3.75663	11.9238	72.2169
Safb2	17	complement(56560965..56584585)	ENSMUSG00000042625	1.34731	0.430078	5.19029e-06	0.00104121	996	7.40804	25.712	62.3733	891	6.123	20.897	51.5699	746	5.69954	18.9177	47.8358	807	5.38614	17.9469	45.6506	631	4.38717	14.4869	38.1869	601	4.21641	13.7925	36.5269	588	4.27036	13.2395	38.1792	691	4.47199	14.1943	39.3858
Khnyn	14	55884947..55898775	ENSMUSG00000047153	1.34782	0.430626	5.90656e-06	0.00115136	757	7.07049	24.5404	47.4063	871	7.51646	25.6527	50.4123	671	6.43773	21.3679	43.0265	871	7.30014	24.3245	49.271	570	4.97668	16.4335	34.4953	657	5.7882	18.934	39.9304	412	3.75745	11.6493	26.7514	673	5.46949	17.3605	38.3599
Mertk	2	128698956..128802894	ENSMUSG00000014361	1.34851	0.431365	0.00645049	0.190677	181	2.53507	8.79877	11.3349	182	2.35518	8.03793	10.5339	131	1.88469	6.25558	8.40012	183	2.29997	7.66363	10.352	109	1.42708	4.71236	6.59647	134	1.77027	5.79081	8.14411	94	1.28553	3.98554	6.10348	156	1.90114	6.03433	8.89174
Prrg1	X	complement(78449613..78583896)	ENSMUSG00000047996	1.34882	0.431698	0.0017943	0.0842606	527	2.75568	9.56448	33.0028	538	2.59922	8.8708	31.1387	402	2.15924	7.16687	25.7775	420	1.97073	6.56659	23.7587	431	2.10672	6.95659	26.0833	294	1.45007	4.7434	17.8684	249	1.27134	3.94154	16.1677	409	1.86089	5.90656	23.3123
Spice1	16	44347121..44388497	ENSMUSG00000043065	1.34933	0.432242	0.00333837	0.124766	162	1.81651	6.30477	10.1451	173	1.7923	6.11687	10.013	136	1.56645	5.19931	8.72073	173	1.74071	5.80016	9.78632	131	1.37311	4.53413	7.92787	119	1.25862	4.11711	7.23245	91	0.996337	3.08896	5.90869	127	1.23909	3.93295	7.23879
Chka	19	3851773..3894369	ENSMUSG00000024843	1.34935	0.432267	2.21109e-05	0.00340945	425	2.14655	7.45028	26.6151	457	2.1326	7.27829	26.4506	362	1.87809	6.23369	23.2125	459	2.08029	6.93164	25.9649	318	1.50138	4.95769	19.2447	313	1.49115	4.87775	19.0232	254	1.25265	3.88359	16.4924	353	1.55133	4.92401	20.1204
Sclt1	3	complement(41626720..41742514)	ENSMUSG00000059834	1.34978	0.432723	0.00130809	0.0666543	251	2.01389	6.98985	15.7186	274	2.03121	6.93225	15.8588	169	1.39285	4.6231	10.8368	247	1.77836	5.92558	13.9724	187	1.40254	4.63131	11.3169	172	1.30171	4.25808	10.4536	138	1.08115	3.35189	8.96043	186	1.29853	4.12162	10.6017
Rabl2	15	complement(89582533..89591923)	ENSMUSG00000022621	1.34999	0.432946	0.0028808	0.112523	185	3.7956	13.1739	11.5854	160	3.03299	10.3512	9.26059	178	3.75133	12.4513	11.4139	211	3.88464	12.9438	11.9359	156	2.99188	9.87948	9.44082	124	2.39969	7.84972	7.53634	101	2.02336	6.27305	6.558	154	2.74921	8.72615	8.77774
Cntnap1	11	101170523..101190724	ENSMUSG00000017167	1.35087	0.433893	3.57629e-05	0.00486152	358	3.70063	12.8442	22.4193	369	3.5242	12.0276	21.3572	315	3.34472	11.1017	20.1988	354	3.28364	10.9413	20.0252	243	2.34806	7.75353	14.7059	244	2.37907	7.78226	14.8296	204	2.05904	6.38368	13.2459	326	2.93217	9.30686	18.5815
Irs1	1	complement(82233101..82291416)	ENSMUSG00000055980	1.35467	0.437939	0.000170196	0.0160579	4156	27.6019	95.8014	260.265	4050	24.852	84.8166	234.409	3564	24.3141	80.7025	228.534	3108	18.5227	61.7188	175.814	3261	20.2454	66.8522	197.349	2754	17.2525	56.4354	167.38	2176	14.1113	43.7493	141.289	2658	15.3602	48.7542	151.502
Stox2	8	complement(47180048..47446362)	ENSMUSG00000038143	1.35498	0.438276	0.00170928	0.081284	319	1.03404	3.58897	19.977	318	0.952392	3.25039	18.4054	248	0.825763	2.74084	15.9025	273	0.794089	2.64595	15.4432	249	0.754496	2.49142	15.069	223	0.68183	2.23036	13.5533	141	0.446281	1.38361	9.15522	230	0.648713	2.05905	13.1096
Slc38a6	12	73286779..73354049	ENSMUSG00000044712	1.35506	0.438356	0.00355987	0.130187	178	1.38891	4.82065	11.147	246	1.7735	6.05271	14.2382	143	1.14616	3.8043	9.16959	171	1.19732	3.98953	9.67319	143	1.04304	3.44421	8.65408	126	0.92736	3.03352	7.65789	130	0.990466	3.07076	8.44099	133	0.902991	2.86614	7.58078
Mir22hg	11	75461539..75466676	ENSMUSG00000085148	1.35581	0.439154	0.0017257	0.0818764	313	9.87961	34.2904	19.6013	332	9.68223	33.0442	19.2157	212	6.87366	22.8148	13.5941	399	11.3013	37.6565	22.5708	238	7.02237	23.1885	14.4033	239	7.1157	23.2765	14.5257	169	5.20865	16.1484	10.9733	260	7.1408	22.6653	14.8196
Fam76b	9	13827716..13854987	ENSMUSG00000037808	1.35601	0.439369	1.21859e-05	0.00208956	527	6.85762	23.8016	33.0028	504	6.05948	20.6802	29.1709	395	5.27979	17.5245	25.3286	471	5.49975	18.3255	26.6437	412	5.01154	16.5486	24.9334	330	4.05043	13.2495	20.0564	281	3.57036	11.0692	18.2455	352	3.98551	12.6502	20.0634
Srrm2	17	23790532..23824741	ENSMUSG00000039218	1.35761	0.441074	0.000674729	0.0419197	10350	48.945	169.879	648.157	10189	44.5186	151.936	589.726	7551	36.68	121.747	484.193	8555	36.3034	120.965	483.942	7924	35.0286	115.668	479.545	7025	31.3356	102.503	426.958	4428	20.4465	63.3904	287.513	7297	30.0255	95.3027	415.917
Rbm39	2	complement(156147239..156180238)	ENSMUSG00000027620	1.35834	0.44185	6.4619e-07	0.000181658	3025	26.4479	91.7959	189.437	3407	27.522	93.929	197.193	2373	21.3118	70.7373	152.164	3367	26.4161	88.0199	190.466	2464	20.1381	66.4977	149.117	2082	17.17	56.1655	126.538	1667	14.2313	44.1214	108.239	2589	19.6959	62.5159	147.569
Kdsr	1	complement(106720459..106759727)	ENSMUSG00000009905	1.35871	0.44224	0.000271498	0.0231333	362	2.69843	9.36577	22.6698	366	2.52073	8.60291	21.1836	335	2.5651	8.51398	21.4812	423	2.82945	9.4279	23.9284	344	2.39702	7.9152	20.8182	243	1.70857	5.58898	14.7688	198	1.44116	4.46803	12.8563	291	1.88744	5.99085	16.5865
Map3k14	11	complement(103219762..103267472)	ENSMUSG00000020941	1.35881	0.44234	0.00815904	0.222089	154	1.42784	4.95578	9.64407	155	1.3278	4.53161	8.9712	145	1.38097	4.58366	9.29784	121	1.00671	3.35441	6.84477	130	1.12671	3.72051	7.86735	109	0.953257	3.11824	6.62468	79	0.715203	2.21735	5.12952	99	0.79868	2.53505	5.64283
Rbm26	14	complement(105106751..105177327)	ENSMUSG00000022119	1.35993	0.443529	5.33242e-05	0.00657798	903	7.16941	24.8837	56.5493	923	6.77079	23.1078	53.422	631	5.14615	17.0809	40.4616	793	5.64974	18.8253	44.8587	685	5.08391	16.7875	41.4549	574	4.29865	14.0615	34.8859	462	3.58163	11.1042	29.998	628	4.33844	13.7705	35.7949
Slc8b1	5	120511168..120534024	ENSMUSG00000032754	1.36029	0.443918	0.000166683	0.0158349	260	4.55954	15.8254	16.2822	230	3.72664	12.7185	13.3121	239	4.30529	14.29	15.3254	286	4.50063	14.9964	16.1785	178	2.91796	9.63537	10.7722	201	3.32482	10.876	12.2162	159	2.72263	8.44099	10.324	194	2.96025	9.39599	11.0577
Fam13b	18	complement(34442352..34506823)	ENSMUSG00000036501	1.36097	0.444633	1.14195e-05	0.00198281	464	8.42912	29.256	29.0575	500	8.3922	28.6415	28.9393	352	6.56846	21.8018	22.5713	469	7.64534	25.4747	26.5306	379	6.43598	21.2522	22.9363	294	5.03774	16.4792	17.8684	270	4.78929	14.8483	17.5313	343	5.42171	17.2088	19.5504
Pkd2	5	104459450..104505819	ENSMUSG00000034462	1.36103	0.444701	1.76672e-05	0.00281891	982	5.86454	20.3548	61.4966	1130	6.23509	21.2795	65.4029	861	5.2818	17.5311	55.2099	876	4.69446	15.6422	49.5539	800	4.46605	14.7473	48.4145	735	4.14032	13.5436	44.671	531	3.09642	9.59987	34.4782	718	3.731	11.8424	40.9248
Neil3	8	complement(53586867..53639065)	ENSMUSG00000039396	1.36124	0.444922	0.000899544	0.0510627	211	2.30674	8.00629	13.2136	241	2.43431	8.30797	13.9488	167	1.87538	6.22469	10.7085	197	1.9326	6.43954	11.144	150	1.53292	5.06184	9.07771	149	1.53648	5.02604	9.05576	122	1.30232	4.03761	7.92154	167	1.58859	5.04227	9.51872
Trp53inp1	4	11156431..11174379	ENSMUSG00000028211	1.36154	0.445244	0.000873978	0.0497481	937	8.78821	30.5023	58.6785	1007	8.72634	29.7819	58.2838	689	6.63799	22.0326	44.1808	858	7.22117	24.0614	48.5356	792	6.9438	22.9291	47.9303	562	4.97189	16.2637	34.1566	429	3.92881	12.1805	27.8553	747	6.0962	19.3497	42.5778
Zkscan3	13	complement(21387003..21402755)	ENSMUSG00000021327	1.36243	0.446183	8.85984e-05	0.00976354	967	7.36463	25.5613	60.5573	948	6.67075	22.7664	54.869	678	5.30409	17.6051	43.4754	924	6.31475	21.0411	52.2691	651	4.63464	15.304	39.3973	563	4.04443	13.2299	34.2174	513	3.81491	11.8274	33.3094	814	5.3942	17.1215	46.3966
Zfp707	15	75969123..75975868	ENSMUSG00000034429	1.36345	0.447262	0.00990341	0.249244	113	1.96463	6.81887	7.07649	102	1.63849	5.59196	5.90363	96	1.71447	5.6906	6.15581	109	1.70054	5.66631	6.16595	74	1.20266	3.97131	4.47834	77	1.26275	4.13063	4.67982	71	1.20532	3.73688	4.61008	80	1.21024	3.84136	4.55987
Zfhx3	8	107942644..108961630	ENSMUSG00000038872	1.36376	0.447589	6.23728e-05	0.0074929	598	1.73133	6.00912	37.4491	549	1.46856	5.01201	31.7754	457	1.3591	4.51106	29.3042	490	1.27302	4.24176	27.7185	372	1.00677	3.32446	22.5127	393	1.07323	3.5107	23.8853	310	0.87636	2.71699	20.1285	438	1.10339	3.50223	24.9653
Mbd4	6	complement(115840697..115853371)	ENSMUSG00000030322	1.36379	0.447616	0.00130787	0.0666543	242	2.78344	9.66082	15.155	304	3.23059	11.0256	17.5951	177	2.09121	6.94104	11.3498	266	2.74541	9.14788	15.0472	208	2.23636	7.38466	12.5878	164	1.77924	5.82015	9.96741	149	1.67338	5.18801	9.67467	188	1.88149	5.97197	10.7157
Cntrob	11	complement(69299487..69323775)	ENSMUSG00000032782	1.36406	0.447912	0.000136696	0.0137445	284	2.58967	8.98828	17.7852	279	2.35057	8.02217	16.1482	229	2.14496	7.11945	14.6842	272	2.22564	7.41596	15.3866	186	1.58544	5.23528	11.2564	182	1.56539	5.1206	11.0614	161	1.43349	4.44427	10.4538	237	1.88041	5.96853	13.5086
Mtx3	13	92844760..92858230	ENSMUSG00000021704	1.36443	0.448298	0.000277568	0.0234571	468	3.76593	13.0709	29.308	468	3.47948	11.875	27.0872	350	2.89302	9.60239	22.4431	375	2.7078	9.02255	21.2131	356	2.67786	8.84253	21.5444	262	1.98862	6.50505	15.9236	247	1.94073	6.01688	16.0379	334	2.33857	7.42276	19.0374
Ints2	11	complement(86210681..86257575)	ENSMUSG00000018068	1.36479	0.448679	0.000125739	0.0128618	661	3.78379	13.1329	41.3944	663	3.50656	11.9674	38.3736	530	3.11644	10.344	33.9852	569	2.92279	9.73891	32.1874	536	2.86815	9.4709	32.4377	432	2.33257	7.63015	26.2556	326	1.82216	5.64927	21.1674	456	2.27127	7.20915	25.9912
Lnpep	17	complement(17521410..17625050)	ENSMUSG00000023845	1.36482	0.448709	0.00128984	0.0663765	4223	18.1321	62.9335	264.46	4647	18.435	62.9162	268.962	3066	13.5225	44.8834	196.601	3260	12.5605	41.8522	184.413	3558	14.2806	47.1558	215.323	2732	11.0645	36.1937	166.043	1835	7.6932	23.8513	119.148	2867	10.7111	33.9977	163.414
Zfp326	5	105876565..105915818	ENSMUSG00000029290	1.3653	0.44922	3.85944e-06	0.000805512	683	5.74731	19.9479	42.7721	680	5.28682	18.0432	39.3575	503	4.34779	14.431	32.2539	646	4.87793	16.2536	36.5431	520	4.09033	13.5066	31.4694	426	3.38125	11.0606	25.891	349	2.86756	8.89032	22.6608	515	3.77076	11.9686	29.3541
Elk4	1	132007607..132032612	ENSMUSG00000026436	1.36533	0.449249	0.000601705	0.0392073	915	8.67295	30.1023	57.3008	903	7.90816	26.9895	52.2645	746	7.26342	24.1085	47.8358	753	6.40472	21.3409	42.596	754	6.6808	22.0606	45.6306	621	5.55216	18.1619	37.7425	397	3.67434	11.3916	25.7775	631	5.20419	16.5184	35.9659
Nova1	12	complement(46694517..46818929)	ENSMUSG00000021047	1.366	0.449954	0.000346307	0.0271559	268	1.8607	6.45815	16.7832	307	1.96934	6.72112	17.7688	263	1.87566	6.22561	16.8644	269	1.67592	5.58426	15.2169	247	1.60306	5.29345	14.948	170	1.11331	3.64178	10.3321	172	1.16604	3.61508	11.1681	207	1.25052	3.96922	11.7987
Caprin2	6	complement(148842492..148896237)	ENSMUSG00000030309	1.36797	0.452039	0.00153053	0.0744986	306	1.31423	4.56147	19.1629	326	1.29363	4.415	18.8685	194	0.855874	2.84078	12.4399	258	0.99433	3.31316	14.5946	225	0.903326	2.98287	13.6166	190	0.769713	2.51784	11.5476	168	0.704536	2.18428	10.9084	193	0.721251	2.28929	11.0007
Gabpb2	3	complement(95181766..95217916)	ENSMUSG00000038766	1.36827	0.452355	0.00044296	0.0320023	1512	5.93748	20.6079	94.6873	1514	5.49311	18.7473	87.6283	1111	4.48148	14.8747	71.2407	1229	4.33074	14.4303	69.5225	1254	4.60319	15.2002	75.8897	910	3.37067	11.0259	55.307	714	2.73774	8.48784	46.3605	989	3.37929	10.7261	56.3713
Lifr	15	7090614..7197489	ENSMUSG00000054263	1.36835	0.452435	0.000783331	0.0463107	1080	6.08649	21.1251	67.6338	1103	5.74329	19.6011	63.8402	817	4.72957	15.6982	52.3885	860	4.34912	14.4915	48.6488	897	4.72549	15.604	54.2847	709	3.76889	12.3286	43.0908	482	2.65236	8.22315	31.2966	696	3.41295	10.8329	39.6708
Bora	14	99046222..99074540	ENSMUSG00000022070	1.36853	0.45263	2.51025e-05	0.00375856	293	3.45309	11.9851	18.3488	345	3.75666	12.821	19.9681	251	3.03858	10.0855	16.0949	340	3.59566	11.981	19.2332	227	2.50079	8.25784	13.7376	234	2.60124	8.50902	14.2218	188	2.16342	6.70728	12.207	231	2.36881	7.51874	13.1666
Mum1l1	X	139210042..139238335	ENSMUSG00000042515	1.36876	0.452874	0.00218068	0.0953617	214	2.67465	9.28324	13.4015	197	2.2749	7.76393	11.4021	157	2.01563	6.69019	10.0673	212	2.37766	7.92249	11.9925	155	1.81091	5.97979	9.3803	143	1.68583	5.51459	8.6911	94	1.14716	3.55656	6.10348	169	1.83789	5.83355	9.63272
Slc26a11	11	119355557..119381079	ENSMUSG00000039908	1.36895	0.453067	0.00562465	0.173591	131	2.20376	7.64886	8.20372	143	2.22265	7.58562	8.27665	111	1.91811	6.36651	7.11766	150	2.26435	7.54495	8.48525	102	1.604	5.29656	6.17284	88	1.39637	4.56772	5.34837	90	1.47835	4.58336	5.84376	103	1.50768	4.78546	5.87083
Szt2	4	complement(118362743..118409273)	ENSMUSG00000033253	1.37013	0.45431	3.73546e-06	0.000791631	599	3.04487	10.5682	37.5117	632	2.96825	10.1303	36.5793	536	2.79874	9.28948	34.3699	527	2.40387	8.00985	29.8115	462	2.1953	7.2491	27.9593	409	1.96105	6.41488	24.8578	346	1.71736	5.32434	22.466	430	1.9019	6.03675	24.5093
Cep72	13	complement(74036500..74062299)	ENSMUSG00000021572	1.37024	0.454427	0.00685099	0.198417	164	1.21786	4.22697	10.2703	137	0.939974	3.20801	7.92938	112	0.854335	2.83567	7.18178	148	0.986222	3.28615	8.37211	112	0.777468	2.56727	6.77802	90	0.630406	2.06215	5.46992	75	0.543823	1.68602	4.8698	126	0.814146	2.58415	7.18179
Gulp1	1	44551511..44796838	ENSMUSG00000056870	1.37115	0.455388	0.000940415	0.0528025	510	8.24164	28.6053	31.9382	674	10.0634	34.3451	39.0102	490	8.13386	26.9976	31.4203	394	5.71346	19.0376	22.2879	420	6.3446	20.9505	25.4176	352	5.36551	17.5513	21.3935	310	4.89157	15.1654	20.1285	404	5.68072	18.0309	23.0273
Kdm3a	6	complement(71588972..71632990)	ENSMUSG00000053470	1.37201	0.45629	3.45207e-07	0.000106012	2212	16.3324	56.6868	138.524	2452	16.7273	57.0882	141.919	1979	15.0095	49.819	126.899	2602	17.2398	57.4439	147.191	1894	13.0724	43.1663	114.621	1636	11.3939	37.271	99.431	1228	8.85331	27.448	79.7349	1867	11.9946	38.0717	106.416
Dzip1l	9	99629496..99669256	ENSMUSG00000037784	1.37231	0.456609	0.0020579	0.092008	137	1.04208	3.61687	8.57947	152	1.06823	3.64574	8.79756	130	1.01573	3.37138	8.33599	159	1.08527	3.61617	8.99437	108	0.767918	2.53574	6.53595	104	0.74617	2.44083	6.3208	82	0.609027	1.88817	5.32431	119	0.787599	2.49988	6.7828
Tbk1	10	complement(121546455..121586787)	ENSMUSG00000020115	1.37259	0.456903	9.51606e-07	0.000248893	1079	16.7589	58.1671	67.5711	1158	16.6178	56.7145	67.0235	835	13.3219	44.2176	53.5427	1042	14.5228	48.3909	58.9442	836	12.1378	40.0803	50.5931	721	10.5629	34.5527	43.8202	605	9.17534	28.4464	39.2831	780	10.5414	33.4589	44.4587
Tchp	5	114707760..114722327	ENSMUSG00000002486	1.37351	0.457867	0.00388575	0.136791	132	1.08372	3.76141	8.26635	155	1.17576	4.01271	8.9712	133	1.12164	3.7229	8.52836	129	0.950373	3.1667	7.29732	98	0.752111	2.48354	5.93077	101	0.782151	2.55853	6.13847	84	0.673391	2.08772	5.45418	109	0.778663	2.47152	6.21282
Abhd18	3	40846970..40938138	ENSMUSG00000037818	1.37354	0.457899	6.26181e-06	0.0012092	438	2.37836	8.25486	27.4292	509	2.55366	8.71531	29.4603	349	1.94664	6.46121	22.3789	494	2.40708	8.02052	27.9448	335	1.70043	5.61499	20.2736	314	1.60826	5.26086	19.084	276	1.46337	4.53692	17.9209	351	1.6584	5.26385	20.0064
Metap1d	2	71453276..71525194	ENSMUSG00000041921	1.37362	0.457981	0.000631668	0.0402362	483	6.46515	22.4394	30.2473	437	5.40449	18.4448	25.293	270	3.71238	12.322	17.3132	397	4.7685	15.8889	22.4576	281	3.516	11.6102	17.0056	276	3.4847	11.3989	16.7744	284	3.71187	11.508	18.4403	288	3.3543	10.6468	16.4155
Rnasel	1	153749426..153764221	ENSMUSG00000066800	1.37366	0.458025	0.00551293	0.170653	161	1.47229	5.11005	10.0824	157	1.3265	4.52719	9.08695	124	1.16478	3.86611	7.95125	128	1.05036	3.49985	7.24075	128	1.09418	3.61308	7.74631	104	0.897067	2.93443	6.3208	78	0.696473	2.15929	5.06459	98	0.779779	2.47506	5.58584
Cchcr1	17	35517100..35531015	ENSMUSG00000040312	1.37394	0.458315	9.95119e-05	0.0106298	263	2.89976	10.0646	16.4701	257	2.61807	8.93514	14.8748	236	2.67286	8.87163	15.133	271	2.68124	8.93404	15.33	165	1.7006	5.61553	9.98548	168	1.74719	5.7153	10.2105	188	2.02399	6.27499	12.207	212	2.03386	6.45558	12.0836
Gga3	11	complement(115584255..115604051)	ENSMUSG00000020740	1.3747	0.459113	0.0009047	0.0511537	330	3.20909	11.1382	20.6659	319	2.86616	9.78184	18.4633	225	2.24754	7.45994	14.4277	262	2.28628	7.61801	14.8209	235	2.13622	7.05402	14.2217	176	1.61438	5.28085	10.6967	198	1.88008	5.82883	12.8563	201	1.70076	5.3983	11.4567
Rsad1	11	complement(94539798..94549255)	ENSMUSG00000039096	1.3766	0.461114	0.00377171	0.135535	163	2.25437	7.82451	10.2077	160	2.04456	6.9778	9.26059	125	1.77584	5.8943	8.01538	145	1.79955	5.99621	8.20241	128	1.65485	5.46446	7.74631	94	1.22628	4.01133	5.71303	84	1.13438	3.51694	5.45418	117	1.408	4.46906	6.6688
Zcchc4	5	52775409..52824665	ENSMUSG00000029179	1.37716	0.461697	0.000486104	0.0339903	263	1.46571	5.08723	16.4701	250	1.28729	4.39334	14.4697	175	1.00182	3.32519	11.2215	255	1.27524	4.24919	14.4249	192	1.00024	3.3029	11.6195	162	0.851595	2.78569	9.84586	143	0.778166	2.41256	9.28509	174	0.843764	2.67816	9.91771
Tmem170b	13	41605907..41641355	ENSMUSG00000087370	1.37726	0.461801	0.000735331	0.0442967	603	4.89768	16.999	37.7622	673	5.05045	17.2365	38.9524	516	4.30506	14.2892	33.0875	516	3.76082	12.5313	29.1893	529	4.01643	13.2626	32.0141	453	3.47053	11.3526	27.5319	288	2.28407	7.08132	18.7	381	2.69263	8.54655	21.7164
Ccdc137	11	120458115..120464358	ENSMUSG00000049957	1.37731	0.461851	0.000119449	0.0124026	382	6.10011	21.1724	23.9223	320	4.72135	16.1133	18.5212	266	4.36328	14.4824	17.0567	350	5.01536	16.7115	19.7989	273	4.07519	13.4567	16.5214	212	3.19326	10.4456	12.8847	224	3.49273	10.8286	14.5445	229	3.18191	10.0996	13.0526
Fam208b	13	complement(3566035..3611108)	ENSMUSG00000033799	1.37751	0.462063	0.000482054	0.0339147	1003	4.89094	16.9756	62.8117	1083	4.87935	16.6526	62.6826	805	4.03222	13.3836	51.619	814	3.56185	11.8683	46.0466	850	3.87455	12.7941	51.4404	630	2.89772	9.47885	38.2895	469	2.2331	6.9233	30.4525	707	2.99978	9.52147	40.2978
N4bp2	5	65763521..65830108	ENSMUSG00000037795	1.37761	0.462163	0.00131173	0.0666754	463	1.88129	6.52963	28.9948	461	1.73069	5.90661	26.6821	324	1.35231	4.48854	20.7759	362	1.31991	4.39801	20.4777	395	1.50032	4.9542	23.9046	250	0.958164	3.13429	15.1942	228	0.904593	2.80452	14.8042	277	0.97934	3.10848	15.7885
Snhg5	9	complement(88521050..88522929)	ENSMUSG00000097195	1.37919	0.463823	0.00073315	0.0442875	408	14.3224	49.7103	25.5505	463	15.0168	51.2504	26.7978	341	12.2961	40.8126	21.866	593	18.6796	62.2417	33.545	339	11.1241	36.7328	20.5156	303	10.0328	32.8186	18.4154	225	7.71223	23.9103	14.6094	417	12.737	40.4281	23.7683
Cep85l	10	complement(53273443..53379947)	ENSMUSG00000038594	1.38	0.46467	0.00258704	0.106484	466	3.5437	12.2996	29.1827	491	3.44981	11.7737	28.4184	346	2.70274	8.97082	22.1866	350	2.38835	7.95813	19.7989	397	2.8221	9.31885	24.0257	326	2.33837	7.64913	19.8133	195	1.44793	4.48905	12.6615	263	1.74022	5.52357	14.9906
Fam135a	1	complement(24011093..24100341)	ENSMUSG00000026153	1.38013	0.464803	1.78465e-06	0.000416671	642	5.01588	17.4092	40.2045	733	5.29124	18.0583	42.4251	500	4.01272	13.3189	32.0615	643	4.50798	15.0209	36.3734	497	3.62977	11.9858	30.0775	454	3.34574	10.9444	27.5927	346	2.63956	8.18345	22.466	494	3.35828	10.6594	28.1572
Mtf2	5	108065674..108109004	ENSMUSG00000029267	1.38019	0.464872	0.000333754	0.0263942	644	6.86379	23.823	40.3298	674	6.63712	22.6516	39.0102	476	5.21125	17.297	30.5226	592	5.66186	18.8657	33.4885	546	5.43978	17.9627	33.0429	405	4.07153	13.3185	24.6147	301	3.13247	9.71165	19.5441	450	4.1732	13.246	25.6492
Speg	1	75375297..75432320	ENSMUSG00000026207	1.38051	0.465196	0.000148427	0.0145006	242	1.15349	4.00354	15.155	270	1.18906	4.0581	15.6272	210	1.02819	3.41272	13.4658	217	0.928146	3.09264	12.2753	149	0.663887	2.19222	9.01719	181	0.813767	2.66194	11.0006	159	0.740009	2.29426	10.324	178	0.738236	2.3432	10.1457
1300002E11Rik	16	21794318..21809040	ENSMUSG00000097290	1.38188	0.466636	0.00217902	0.0953617	184	2.65233	9.20575	11.5228	186	2.47722	8.45442	10.7654	141	2.08778	6.92968	9.04135	160	2.06961	6.89606	9.05093	135	1.81909	6.0068	8.16994	107	1.45485	4.75901	6.50313	116	1.63271	5.06192	7.53196	118	1.48003	4.69769	6.7258
Resf1	6	149309414..149335663	ENSMUSG00000032712	1.382	0.466762	0.000501991	0.0349239	1030	6.49616	22.547	64.5026	1177	6.85864	23.4076	68.1232	834	5.40309	17.9337	53.4786	907	5.13318	17.104	51.3075	909	5.35913	17.6963	55.0109	687	4.08696	13.369	41.7537	475	2.9252	9.06904	30.8421	747	4.09938	13.0117	42.5778
Rbm33	5	28317121..28419239	ENSMUSG00000048271	1.38204	0.466803	3.95036e-07	0.000117445	1332	6.47031	22.4573	83.415	1334	5.98713	20.4333	77.2102	998	4.97976	16.5286	63.9948	1366	5.95431	19.8401	77.2724	965	4.38187	14.4693	58.3999	885	4.05498	13.2644	53.7876	677	3.21109	9.95538	43.9581	1053	4.45069	14.1268	60.0192
Gadd45g	13	51846678..51848468	ENSMUSG00000021453	1.38283	0.467625	0.000238916	0.0209178	275	14.2375	49.416	17.2216	277	13.2503	45.2214	16.0324	243	12.9231	42.8937	15.5819	275	12.776	42.5703	15.5563	153	7.40466	24.4509	9.25926	193	9.42506	30.8307	11.7299	175	8.84674	27.4277	11.3629	239	10.7666	34.1738	13.6226
Kmt5c	7	4740115..4747514	ENSMUSG00000059851	1.38305	0.467852	2.08762e-06	0.000471426	595	9.03127	31.3459	37.2612	536	7.5169	25.6542	31.023	478	7.45275	24.7369	30.6508	624	8.49916	28.3197	35.2986	359	5.09375	16.82	21.726	372	5.32598	17.422	22.609	355	5.26142	16.3121	23.0504	501	6.6168	21.0021	28.5562
Rc3h2	2	complement(37370069..37422903)	ENSMUSG00000075376	1.38317	0.467978	0.000714059	0.0436516	842	2.6057	9.04393	52.7293	899	2.57048	8.77272	52.0329	655	2.08215	6.91097	42.0006	634	1.7606	5.86643	35.8643	727	2.10309	6.94461	43.9966	515	1.5033	4.91749	31.3001	403	1.21776	3.77543	26.1671	515	1.38675	4.40163	29.3541
Usp45	4	21767156..21837872	ENSMUSG00000040455	1.38374	0.468576	1.25779e-06	0.000322847	698	6.80843	23.6308	43.7114	733	6.60598	22.5454	42.4251	562	5.63099	18.6901	36.0371	688	6.02198	20.0656	38.919	563	5.13347	16.9512	34.0717	467	4.29668	14.055	28.3828	363	3.45733	10.7188	23.5698	512	4.3455	13.7929	29.1831
Lrrcc1	3	14533788..14572658	ENSMUSG00000027550	1.3838	0.468632	0.000908918	0.0513129	250	2.03109	7.04955	15.656	282	2.1168	7.22437	16.3218	202	1.68577	5.59533	12.9529	248	1.80801	6.02439	14.0289	176	1.33664	4.4137	10.6512	131	1.00389	3.28386	7.96178	160	1.26926	3.93512	10.3889	230	1.62591	5.16072	13.1096
Gdpd2	X	100729873..100738895	ENSMUSG00000019359	1.38532	0.470217	0.000993617	0.0547483	234	3.08326	10.7014	14.654	194	2.36177	8.06041	11.2285	205	2.77463	9.20943	13.1452	194	2.2938	7.64306	10.9743	138	1.69975	5.61272	8.35149	157	1.95127	6.38288	9.54198	117	1.5053	4.66689	7.59689	177	2.0293	6.4411	10.0887
Kdm5d	Y	897788..956786	ENSMUSG00000056673	1.38547	0.47037	1.08163e-05	0.00189401	662	2.65121	9.20189	41.457	782	2.89358	9.87541	45.2611	568	2.33664	7.75568	36.4219	632	2.27124	7.56791	35.7512	522	1.9542	6.45294	31.5904	496	1.87367	6.12903	30.1453	342	1.33738	4.1463	22.2063	518	1.80507	5.7294	29.5251
Ewsr1	11	complement(5069689..5099266)	ENSMUSG00000009079	1.38647	0.471416	1.28515e-07	4.60104e-05	2816	28.9512	100.484	176.349	2676	25.4192	86.7524	154.883	2136	22.5575	74.8721	136.967	2493	22.9993	76.6351	141.025	1888	18.1446	59.9151	114.258	1737	16.8445	55.1007	105.569	1630	16.363	50.7305	105.837	1915	17.1309	54.3745	109.152
Pbld1	10	63060162..63077962	ENSMUSG00000112129	1.38652	0.471463	0.00601852	0.181943	136	2.10265	7.29794	8.51684	132	1.88558	6.43524	7.63999	109	1.73106	5.74567	6.98941	154	2.13653	7.11905	8.71152	110	1.58976	5.24955	6.65699	79	1.15207	3.7686	4.80138	97	1.46435	4.53993	6.29827	89	1.19728	3.80025	5.07285
Syn2	6	115134902..115282006	ENSMUSG00000009394	1.38669	0.471641	0.000578298	0.0384215	1222	10.5549	36.6342	76.5263	1043	8.32357	28.4073	60.3675	891	7.90529	26.2389	57.1336	1544	11.9671	39.8752	87.3415	892	7.2021	23.782	53.9821	608	4.95349	16.2036	36.9524	759	6.4013	19.846	49.2824	1063	7.98905	25.3577	60.5892
Tbc1d23	16	complement(57168862..57231504)	ENSMUSG00000022749	1.38701	0.471981	8.08061e-06	0.00146461	540	3.34564	11.6121	33.8169	535	3.06254	10.452	30.9651	447	2.84479	9.44231	28.663	517	2.87433	9.57742	29.2458	419	2.42667	8.0131	25.3571	349	2.03956	6.67167	21.2111	270	1.6334	5.06405	17.5313	410	2.21028	7.01556	23.3693
Baz2b	2	complement(59899363..60209839)	ENSMUSG00000026987	1.38821	0.473229	0.000211847	0.0191566	543	1.87322	6.50161	34.0047	599	1.90923	6.51595	34.6693	407	1.44225	4.78706	26.0981	434	1.3435	4.47663	24.5507	409	1.31894	4.35525	24.7519	370	1.20397	3.93835	22.4875	293	0.98696	3.05989	19.0247	330	0.990561	3.1441	18.8094
Snhg1	19	8723475..8726443	ENSMUSG00000108414	1.38847	0.473499	7.19832e-07	0.000200994	747	15.2796	53.0326	46.78	788	14.8922	50.8251	45.6084	587	12.3335	40.9367	37.6402	933	17.125	57.0616	52.7783	583	11.1473	36.8095	35.282	511	9.85906	32.2504	31.057	456	9.10748	28.236	29.6084	603	10.7321	34.0644	34.37
2010315B03Rik	9	complement(124291804..124312696)	ENSMUSG00000074829	1.38849	0.47352	0.000509917	0.0351791	182	2.82391	9.80129	11.3975	221	3.16821	10.8127	12.7912	193	3.07605	10.2099	12.3757	200	2.78464	9.27858	11.3137	156	2.26264	7.47145	9.44082	149	2.18067	7.13328	9.05576	99	1.49988	4.65011	6.42814	159	2.14662	6.81349	9.06273
Zbtb37	1	complement(161002922..161034849)	ENSMUSG00000043467	1.38949	0.474554	0.00622206	0.185682	758	2.44674	8.49221	47.4689	819	2.44256	8.33614	47.4026	524	1.73743	5.76681	33.6005	453	1.31213	4.3721	25.6255	650	1.9613	6.47639	39.3367	470	1.43101	4.68102	28.5651	297	0.936092	2.90218	19.2844	399	1.12065	3.55701	22.7423
Uba7	9	107975505..107984060	ENSMUSG00000032596	1.38967	0.474746	0.00169566	0.0808226	172	1.56089	5.41758	10.7713	166	1.39186	4.75023	9.60786	137	1.27709	4.23887	8.78485	147	1.19708	3.98872	8.31555	105	0.890728	2.94127	6.3544	124	1.06143	3.47208	7.53634	94	0.832943	2.58238	6.10348	116	0.915969	2.90734	6.61181
Kifc5b	17	26917091..26932579	ENSMUSG00000024301	1.39028	0.475373	0.00412736	0.14229	152	3.51386	12.196	9.51882	135	2.88347	9.84092	7.81362	140	3.32449	11.0345	8.97722	168	3.48505	11.6124	9.50348	86	1.85845	6.13676	5.20455	87	1.89707	6.20559	5.28759	111	2.50557	7.76805	7.2073	136	2.73563	8.68305	7.75177
Zfp7	15	76879259..76892395	ENSMUSG00000033669	1.39437	0.479618	0.00341751	0.126436	119	1.24258	4.31276	7.45224	119	1.14806	3.91818	6.88756	96	1.02968	3.41769	6.15581	137	1.28368	4.27729	7.74986	80	0.780867	2.5785	4.84145	89	0.876578	2.86741	5.40915	76	0.774877	2.40236	4.93473	86	0.781363	2.48009	4.90186
Zc3h12a	4	complement(125118423..125127840)	ENSMUSG00000042677	1.39444	0.479688	0.00187579	0.0870002	202	4.25655	14.7737	12.65	212	4.12747	14.0865	12.2703	195	4.22083	14.0096	12.504	245	4.63268	15.4364	13.8592	159	3.13195	10.342	9.62237	127	2.52426	8.25722	7.71867	102	2.0987	6.50661	6.62293	217	3.97873	12.6287	12.3686
Plcb4	2	135659011..136014593	ENSMUSG00000039943	1.39479	0.480049	0.000763684	0.0452787	304	2.05817	7.14355	19.0376	287	1.79528	6.12705	16.6112	189	1.3144	4.36269	12.1193	258	1.56743	5.22276	14.5946	208	1.31638	4.34682	12.5878	158	1.009	3.30057	9.60275	154	1.01806	3.15629	9.99932	211	1.24299	3.94533	12.0266
Epm2aip1	9	111271929..111279093	ENSMUSG00000046785	1.39514	0.480415	0.000139141	0.0138222	688	5.8314	20.2397	43.0852	795	6.22577	21.2478	46.0136	591	5.14551	17.0788	37.8967	588	4.4722	14.9016	33.2622	593	4.6984	15.5146	35.8872	450	3.59767	11.7685	27.3496	353	2.92147	9.05748	22.9205	484	3.5695	11.3298	27.5872
Arrdc3	13	80883384..80896042	ENSMUSG00000074794	1.39572	0.481009	0.00036212	0.0278671	392	3.79923	13.1865	24.5485	443	3.96694	13.5387	25.6403	324	3.22561	10.7063	20.7759	478	4.15717	13.8519	27.0397	367	3.32497	10.9794	22.2101	300	2.74256	8.97129	18.2331	190	1.79807	5.57458	12.3368	294	2.47934	7.86956	16.7575
Fmo2	1	complement(162874317..162898726)	ENSMUSG00000040170	1.39673	0.482048	0.00134372	0.0678014	308	3.33477	11.5744	19.2881	309	3.09112	10.5496	17.8845	205	2.27995	7.56753	13.1452	219	2.12774	7.08975	12.3885	228	2.3076	7.61992	13.7981	169	1.72594	5.6458	10.2713	160	1.69152	5.24425	10.3889	175	1.64866	5.23294	9.97471
Ice1	13	complement(70551707..70637634)	ENSMUSG00000034525	1.39691	0.482243	8.5432e-07	0.000227773	620	3.36482	11.6787	38.8268	688	3.44985	11.7739	39.8205	501	2.79296	9.27029	32.1256	570	2.77591	9.24948	32.244	454	2.30323	7.60548	27.4752	454	2.32408	7.60238	27.5927	346	1.83354	5.68453	22.466	417	1.96918	6.25028	23.7683
Atg16l1	1	87755870..87792428	ENSMUSG00000026289	1.39721	0.482551	7.46474e-07	0.000207034	658	4.1504	14.4053	41.2065	672	3.9163	13.3658	38.8945	515	3.33679	11.0753	33.0234	640	3.62246	12.0703	36.2037	522	3.07784	10.1633	31.5904	424	2.52264	8.2519	25.7694	392	2.41431	7.48512	25.4528	404	2.2173	7.03783	23.0273
Pidd1	7	complement(141438113..141444025)	ENSMUSG00000025507	1.39842	0.483798	0.000317319	0.0257122	174	2.33369	8.09982	10.8965	206	2.55272	8.7121	11.923	177	2.43851	8.0938	11.3498	186	2.23855	7.45897	10.5217	122	1.52955	5.05073	7.3832	113	1.42954	4.67623	6.86779	129	1.68938	5.2376	8.37606	157	1.8322	5.8155	8.94874
Lmln	16	33062521..33127695	ENSMUSG00000022802	1.39867	0.48406	0.00242067	0.101455	167	1.55765	5.40632	10.4582	177	1.52534	5.2058	10.2445	133	1.27427	4.2295	8.52836	140	1.17176	3.90439	7.91957	121	1.05499	3.48368	7.32269	101	0.888584	2.90668	6.13847	81	0.737702	2.28711	5.25938	131	1.06317	3.37456	7.46678
Six4	12	complement(73099609..73113456)	ENSMUSG00000034460	1.39925	0.484653	0.000838935	0.0486241	189	1.05738	3.66999	11.8359	218	1.12686	3.84582	12.6176	170	0.976959	3.24268	10.9009	157	0.788188	2.62629	8.88123	142	0.742626	2.45222	8.59357	139	0.733516	2.39943	8.44799	110	0.600906	1.863	7.14237	124	0.60363	1.91596	7.06779
Zfp956	6	47953390..47965300	ENSMUSG00000045466	1.39927	0.484679	0.00597815	0.181386	99	2.02568	7.03079	6.19976	107	2.02284	6.9037	6.19302	79	1.66043	5.51123	5.06572	89	1.63413	5.44501	5.03458	68	1.30064	4.29483	4.11523	66	1.27381	4.16681	4.01128	56	1.11884	3.46875	3.63612	72	1.28188	4.06876	4.10388
Pyroxd2	19	complement(42725858..42752775)	ENSMUSG00000060224	1.39966	0.485074	1.33171e-06	0.000337624	494	9.6186	33.3845	30.9362	534	9.60657	32.786	30.9072	433	8.66024	28.7447	27.7653	490	8.56132	28.5268	27.7185	302	5.49671	18.1507	18.2765	388	7.12592	23.3099	23.5814	279	5.30435	16.4451	18.1157	401	6.79372	21.5637	22.8563
Trim11	11	58978093..58991458	ENSMUSG00000020455	1.40133	0.486801	0.00303059	0.116914	175	2.96863	10.3036	10.9592	156	2.44503	8.34457	9.02908	130	2.26526	7.51875	8.33599	130	1.97888	6.59376	7.35388	113	1.79187	5.91693	6.83854	85	1.36007	4.44897	5.16604	95	1.57356	4.87854	6.16841	122	1.80076	5.71571	6.9538
Cdkn1b	6	134920401..134925513	ENSMUSG00000003031	1.40184	0.487323	1.53183e-07	5.27526e-05	1133	15.1157	52.4639	70.9528	1213	14.9521	51.0294	70.2068	994	13.622	45.2137	63.7383	1067	12.7739	42.5632	60.3584	856	10.6754	35.2511	51.8035	728	9.16123	29.9677	44.2456	625	8.14181	25.2422	40.5817	887	10.2967	32.6825	50.5575
9430015G10Rik	4	156109982..156127265	ENSMUSG00000059939	1.40223	0.487725	1.50734e-05	0.00246209	232	3.81306	13.2345	14.5287	268	4.0697	13.8894	15.5115	192	3.24149	10.759	12.3116	277	4.08531	13.6125	15.6694	170	2.61184	8.62453	10.2881	159	2.46495	8.06319	9.66353	160	2.56773	7.96076	10.3889	188	2.68857	8.53369	10.7157
Relch	1	105663861..105755191	ENSMUSG00000026319	1.40259	0.488097	4.82508e-05	0.00611645	462	2.95338	10.2506	28.9322	473	2.7937	9.53454	27.3766	316	2.07501	6.8873	20.2629	405	2.32323	7.74112	22.9102	338	2.01978	6.66951	20.4551	290	1.74864	5.72003	17.6253	240	1.49807	4.64447	15.5834	290	1.61307	5.11998	16.5295
Cramp1l	17	complement(24961226..25015788)	ENSMUSG00000038002	1.40319	0.488711	2.29444e-05	0.00348501	807	6.22176	21.5946	50.5374	805	5.73426	19.5703	46.5923	651	5.15558	17.1122	41.7441	642	4.44155	14.7995	36.3169	617	4.44668	14.6834	37.3396	526	3.82516	12.5126	31.9687	408	3.07144	9.52244	26.4917	488	3.27369	10.3909	27.8152
Zbtb48	4	complement(152019774..152027671)	ENSMUSG00000028952	1.40327	0.488798	0.00835273	0.224871	65	1.23396	4.28284	4.07055	90	1.57859	5.38754	5.20908	76	1.48203	4.91909	4.87335	84	1.43095	4.76801	4.75174	60	1.06475	3.51591	3.63108	50	0.895325	2.92873	3.03885	45	0.834145	2.58611	2.92188	65	1.07369	3.40795	3.70489
Dock6	9	complement(21799860..21852635)	ENSMUSG00000032198	1.40368	0.489218	0.00025251	0.0218305	248	1.71498	5.95238	15.5307	250	1.59731	5.45141	14.4697	212	1.50591	4.99836	13.5941	218	1.35277	4.5075	12.3319	134	0.866209	2.86031	8.10942	154	1.00451	3.28588	9.35964	166	1.12088	3.47507	10.7785	195	1.17333	3.72421	11.1147
Satb2	1	complement(56793981..56978650)	ENSMUSG00000038331	1.40471	0.490276	0.0082592	0.223664	163	1.4583	5.06149	10.2077	134	1.10766	3.78029	7.75574	132	1.21308	4.02641	8.46424	164	1.31663	4.38707	9.27721	151	1.26284	4.17	9.13823	90	0.759496	2.48442	5.46992	65	0.567826	1.76044	4.22049	111	0.864092	2.74268	6.32681
Fcho2	13	complement(98723403..98815449)	ENSMUSG00000041685	1.40482	0.490381	6.64557e-05	0.00789162	534	2.59458	9.00531	33.4411	601	2.698	9.20792	34.7851	421	2.10118	6.97417	26.9958	499	2.17563	7.24933	28.2276	432	1.96209	6.47902	26.1438	335	1.5353	5.02219	20.3603	271	1.28569	3.98605	17.5962	401	1.6953	5.38099	22.8563
Tra2a	6	complement(49243924..49264033)	ENSMUSG00000029817	1.40644	0.492051	8.28142e-08	3.22858e-05	1416	12.382	42.9758	88.6754	1434	11.5856	39.5402	82.998	1097	9.85353	32.7054	70.343	1386	10.8755	36.2379	78.4037	1013	8.28035	27.3425	61.3048	826	6.81291	22.286	50.2017	795	6.78794	21.0447	51.6199	1093	8.31623	26.3962	62.2992
Prpf38b	3	complement(108902805..108911727)	ENSMUSG00000027881	1.4084	0.494057	1.20699e-06	0.000311744	1650	14.4199	50.0489	103.329	1650	13.3231	45.4699	95.4998	1230	11.0418	36.6495	78.8713	1502	11.779	39.2482	84.9656	1288	10.5222	34.7452	77.9473	993	8.18562	26.7763	60.3515	815	6.9547	21.5618	52.9185	1119	8.50916	27.0085	63.7811
Bard1	1	complement(71027498..71103146)	ENSMUSG00000026196	1.4087	0.494369	0.00282872	0.111625	172	1.84582	6.40651	10.7713	168	1.66576	5.68502	9.72362	113	1.24565	4.13451	7.2459	184	1.7719	5.90406	10.4086	135	1.35427	4.47193	8.16994	117	1.18433	3.87409	7.1109	80	0.838289	2.59896	5.19445	111	1.03648	3.28986	6.32681
Rest	5	77265491..77286432	ENSMUSG00000029249	1.40891	0.494575	0.000285725	0.0239991	556	4.67539	16.2274	34.8189	607	4.716	16.0951	35.1324	538	4.6471	15.4245	34.4982	566	4.2709	14.2309	32.0177	522	4.10322	13.5492	31.5904	404	3.20441	10.4821	24.5539	249	2.04449	6.33856	16.1677	415	3.03647	9.63794	23.6543
Zc3h12c	9	complement(52111344..52168572)	ENSMUSG00000035164	1.41365	0.499421	0.000749932	0.0447846	225	1.99622	6.92854	14.0904	246	2.01653	6.88214	14.2382	197	1.79535	5.95907	12.6322	178	1.41712	4.72192	10.0692	181	1.50112	4.95685	10.9538	135	1.12976	3.69559	8.20488	113	0.978923	3.03497	7.33717	161	1.24289	3.94499	9.17673
Aspn	13	49544443..49567565	ENSMUSG00000021388	1.4144	0.50019	0.000143799	0.0141488	344	8.87467	30.8024	21.5426	408	9.72515	33.1907	23.6145	309	8.18859	27.1793	19.814	292	6.75984	22.5242	16.518	297	7.16245	23.6511	17.9739	212	5.15887	16.8754	12.8847	194	4.88696	15.1511	12.5965	238	5.34256	16.9576	13.5656
Rbm25	12	83631236..83683123	ENSMUSG00000010608	1.41507	0.500873	2.04631e-07	6.81965e-05	1841	6.43435	22.3325	115.29	1957	6.31951	21.5677	113.269	1366	4.90409	16.2774	87.592	1648	5.16854	17.2219	93.2246	1343	4.38771	14.4886	81.2758	1024	3.37579	11.0427	62.2356	997	3.40243	10.5486	64.7359	1370	4.16629	13.224	78.0877
Mat2a	6	complement(72432799..72439558)	ENSMUSG00000053907	1.41508	0.500881	1.46644e-08	7.12951e-06	4090	55.3687	192.175	256.132	3911	48.9183	166.952	226.364	3042	42.3016	140.406	195.062	3738	45.4088	151.305	211.452	2999	37.9515	125.319	181.494	2295	29.3054	95.8622	139.483	2164	28.605	88.6843	140.51	2817	33.1823	105.322	160.564
Atad2b	12	4917353..5047394	ENSMUSG00000052812	1.41586	0.501675	7.56184e-05	0.00865632	630	2.53207	8.78838	39.453	736	2.7331	9.32772	42.5987	538	2.22114	7.3723	34.4982	551	1.98723	6.62155	31.1692	517	1.9424	6.41397	31.2878	451	1.70977	5.59289	27.4104	304	1.19303	3.69878	19.7389	436	1.52476	4.83967	24.8513
Crebl2	6	134830154..134858931	ENSMUSG00000032652	1.41638	0.502204	0.000141512	0.013957	260	2.55249	8.85923	16.2822	293	2.65766	9.07026	16.9585	241	2.43033	8.06664	15.4536	301	2.65165	8.83546	17.0271	219	2.00977	6.63644	13.2535	159	1.47235	4.81627	9.66353	146	1.39954	4.33902	9.47988	236	2.01595	6.39876	13.4516
Mllt10	2	18055237..18212388	ENSMUSG00000026743	1.41691	0.502752	2.02864e-07	6.81573e-05	732	7.52566	26.1202	45.8407	728	6.91523	23.6008	42.1357	583	6.15686	20.4356	37.3837	655	6.04275	20.1348	37.0523	563	5.41069	17.8666	34.0717	445	4.31537	14.1162	27.0457	366	3.67416	11.391	23.7646	501	4.48177	14.2254	28.5562
E4f1	17	complement(24443778..24470313)	ENSMUSG00000024137	1.4178	0.503653	0.000282618	0.0238351	220	3.00439	10.4277	13.7772	210	2.64969	9.04304	12.1545	177	2.48292	8.24122	11.3498	202	2.47539	8.24815	11.4268	121	1.54465	5.10058	7.32269	134	1.72609	5.64627	8.14411	155	2.06685	6.40787	10.0643	149	1.77051	5.61969	8.49275
Lrrc58	16	37868389..37888858	ENSMUSG00000034158	1.41842	0.504285	0.00064729	0.0407763	6780	47.8553	166.097	424.59	6644	43.3283	147.874	384.546	5201	37.7089	125.162	333.504	5307	33.6131	112.001	300.208	5687	37.5227	123.904	344.166	3860	25.6987	84.0642	234.599	2482	17.1059	53.0335	161.158	4719	28.982	91.9905	268.975
Pan2	10	128303335..128321358	ENSMUSG00000005682	1.41878	0.504654	9.78048e-08	3.65067e-05	937	6.71667	23.3124	58.6785	919	6.08656	20.7726	53.1905	690	5.08066	16.8635	44.2449	880	5.66053	18.8612	49.7801	674	4.51633	14.9133	40.7892	544	3.67822	12.032	33.0626	479	3.35269	10.3944	31.1018	678	4.22885	13.4226	38.6449
G2e3	12	51348061..51376986	ENSMUSG00000035293	1.4226	0.508526	9.48645e-05	0.0103165	573	4.41264	15.3155	35.8835	681	4.84544	16.5368	39.4154	456	3.60716	11.9727	29.2401	502	3.46902	11.559	28.3973	461	3.31861	10.9583	27.8988	367	2.66584	8.72034	22.3051	286	2.15057	6.66742	18.5702	416	2.7875	8.84769	23.7113
Rictor	15	6708379..6800401	ENSMUSG00000050310	1.42369	0.50964	0.000448749	0.0322616	865	3.10284	10.7694	54.1696	834	2.76409	9.43346	48.2708	618	2.27714	7.55818	39.628	626	2.01501	6.71413	35.4118	690	2.31368	7.64	41.7575	530	1.79326	5.86601	32.2118	356	1.24691	3.86582	23.1153	464	1.44824	4.59679	26.4472
Prpf40b	15	99295087..99317018	ENSMUSG00000023007	1.4237	0.509642	1.65006e-06	0.000389651	323	3.96116	13.7485	20.2275	373	4.2264	14.4242	21.5888	310	3.90516	12.9618	19.8781	325	3.57654	11.9172	18.3847	237	2.71693	8.97158	14.3428	248	2.86877	9.38415	15.0727	177	2.11951	6.57115	11.4927	256	2.73173	8.67067	14.5916
AI606181	19	41593363..41596158	ENSMUSG00000074873	1.42385	0.509801	0.00596594	0.181148	126	2.73674	9.49874	7.8906	153	3.07041	10.4789	8.85544	111	2.47653	8.21999	7.11766	156	3.04052	10.1312	8.82466	91	1.84763	6.10106	5.50714	81	1.65948	5.4284	4.92293	68	1.44217	4.47116	4.41529	137	2.58918	8.2182	7.80877
Prpf4b	13	34875302..34906064	ENSMUSG00000021413	1.42415	0.510104	6.62919e-05	0.00789162	1331	9.5885	33.28	83.3523	1270	8.45315	28.8495	73.5059	888	6.57117	21.8108	56.9412	988	6.38689	21.2815	55.8895	941	6.33685	20.9249	56.9475	722	4.90608	16.0485	43.8809	595	4.18536	12.9759	38.6337	843	5.28419	16.7723	48.0496
9030025P20Rik	17	14978468..14991572	ENSMUSG00000116953	1.42486	0.510825	0.00339421	0.125799	129	1.95902	6.79941	8.07848	112	1.57148	5.36326	6.48241	104	1.62233	5.38477	6.66879	133	1.81243	6.03911	7.52359	108	1.53315	5.0626	6.53595	74	1.06	3.4674	4.49749	70	1.03798	3.21807	4.54515	77	1.01746	3.22948	4.38887
Per2	1	complement(91415982..91459324)	ENSMUSG00000055866	1.42579	0.511757	2.86497e-05	0.00405629	396	4.10671	14.2537	24.799	378	3.62187	12.361	21.8781	338	3.60058	11.9509	21.6736	367	3.41527	11.3799	20.7606	253	2.45262	8.0988	15.3111	233	2.27919	7.45554	14.161	194	1.96446	6.09045	12.5965	345	3.11313	9.88124	19.6644
Prdm9	17	complement(15543079..15564354)	ENSMUSG00000051977	1.42619	0.512169	2.24616e-05	0.00342518	319	4.49692	15.608	19.977	305	3.97252	13.5577	17.653	231	3.34498	11.1025	14.8124	312	3.94674	13.1508	17.6493	215	2.83318	9.35543	13.0114	204	2.71256	8.87316	12.3985	161	2.21612	6.87067	10.4538	223	2.73532	8.68206	12.7106
Cntrl	2	35109492..35178822	ENSMUSG00000057110	1.42671	0.512693	0.000220688	0.0198259	486	2.89529	10.049	30.4352	487	2.68057	9.14843	28.1869	399	2.44166	8.10427	25.5851	366	1.95658	6.51942	20.704	363	2.0215	6.67518	21.9681	332	1.8656	6.10264	20.1779	206	1.1983	3.71511	13.3757	303	1.57064	4.9853	17.2705
Hnrnpdl	5	complement(100033577..100039664)	ENSMUSG00000029328	1.42819	0.514187	2.43372e-08	1.13004e-05	1215	15.3147	53.1548	76.088	1348	15.6988	53.5778	78.0205	1063	13.7633	45.6827	68.1628	1378	15.5863	51.9344	77.9512	961	11.3232	37.3902	58.1579	867	10.3081	33.7191	52.6936	692	8.51692	26.4051	44.932	917	10.0573	31.9224	52.2675
Lrrc45	11	120713925..120721128	ENSMUSG00000025145	1.42881	0.514815	2.6014e-05	0.003867	238	4.3892	15.2341	14.9045	252	4.29389	14.6545	14.5854	200	3.78875	12.5755	12.8246	234	3.87244	12.9032	13.237	134	2.31007	7.62806	8.10942	160	2.78326	9.10442	9.72431	157	2.82717	8.7651	10.1941	183	2.93655	9.32079	10.4307
Zcchc7	4	44755877..44932215	ENSMUSG00000035649	1.43219	0.51822	8.2458e-05	0.00918485	359	2.2682	7.87251	22.482	383	2.23577	7.6304	22.1675	289	1.87561	6.22543	18.5316	412	2.33584	7.78316	23.3062	323	1.90766	6.29926	19.5473	255	1.51968	4.97108	15.4981	184	1.13513	3.51927	11.9472	225	1.23694	3.92611	12.8246
Kif15	9	122951046..123018733	ENSMUSG00000036768	1.43219	0.518226	0.00013734	0.0137629	316	1.74143	6.04419	19.7891	331	1.68535	5.75186	19.1578	263	1.48878	4.94151	16.8644	268	1.3253	4.41597	15.1603	259	1.33423	4.40574	15.6742	184	0.956447	3.12867	11.183	166	0.893244	2.76933	10.7785	200	0.959019	3.04398	11.3997
Ermard	17	15041208..15090044	ENSMUSG00000036552	1.43705	0.523113	0.000437586	0.0318367	284	2.37991	8.26024	17.7852	273	2.11372	7.21384	15.8009	172	1.48057	4.91423	11.0292	274	2.0604	6.86538	15.4997	167	1.30819	4.31976	10.1065	195	1.54135	5.04197	11.8515	124	1.01463	3.14566	8.0514	199	1.45102	4.60562	11.3427
Srek1	13	complement(103739348..103774608)	ENSMUSG00000032621	1.43758	0.523639	6.25585e-08	2.4858e-05	730	4.77054	16.5577	45.7154	772	4.66127	15.9083	44.6823	563	3.77929	12.5441	36.1013	653	3.82928	12.7594	36.9391	555	3.39038	11.1954	33.5875	455	2.80466	9.17444	27.6535	380	2.42477	7.51755	24.6737	467	2.65546	8.42858	26.6182
Sirt7	11	complement(120618372..120625240)	ENSMUSG00000025138	1.43849	0.524555	0.000870239	0.049645	164	1.93466	6.71488	10.2703	151	1.64581	5.61695	8.73968	117	1.41777	4.70579	7.50239	171	1.81016	6.03157	9.67319	100	1.10274	3.64135	6.05181	95	1.05708	3.45787	5.77381	90	1.03669	3.21405	5.84376	126	1.29333	4.10512	7.18179
Miip	4	complement(147860778..147868816)	ENSMUSG00000029022	1.44159	0.527661	4.54053e-06	0.000924322	344	6.22868	21.6186	21.5426	317	5.30321	18.0992	18.3475	291	5.41237	17.9645	18.6598	347	5.63802	18.7862	19.6292	222	3.75752	12.4077	13.435	185	3.15961	10.3355	11.2437	248	4.38462	13.5937	16.1028	227	3.57636	11.3516	12.9386
Ccdc157	11	complement(4141123..4160293)	ENSMUSG00000051427	1.44234	0.528411	0.00299609	0.11593	157	1.70595	5.92104	9.83194	143	1.43564	4.89964	8.27665	104	1.1608	3.85287	6.66879	143	1.39432	4.64595	8.08927	75	0.761796	2.51552	4.53886	95	0.973676	3.18503	5.77381	100	1.06099	3.28939	6.49307	101	0.954918	3.03096	5.75683
Hoxb3	11	96323326..96347930	ENSMUSG00000048763	1.4484	0.534459	0.00622311	0.185682	71	1.0143	3.52046	4.44629	73	0.96355	3.28847	4.22514	75	1.10059	3.65305	4.80923	72	0.923	3.07549	4.07292	56	0.74784	2.46944	3.38901	43	0.579432	1.8954	2.61341	33	0.460327	1.42716	2.14271	65	0.807981	2.56458	3.70489
Ppp1r12b	1	complement(134754658..134955942)	ENSMUSG00000073557	1.44912	0.535181	9.12907e-07	0.000241833	655	2.65487	9.21457	41.0186	692	2.59149	8.84442	40.0521	530	2.20665	7.32424	33.9852	602	2.18956	7.29576	34.0541	505	1.91339	6.3182	30.5616	440	1.6822	5.50273	26.7418	320	1.26647	3.92645	20.7778	417	1.47067	4.668	23.7683
Zfp160	17	21008903..21043070	ENSMUSG00000067942	1.44967	0.535722	0.000738588	0.0443636	288	2.43121	8.4383	18.0357	351	2.73766	9.34327	20.3154	204	1.76896	5.87145	13.0811	205	1.5529	5.17435	11.5965	213	1.68082	5.55022	12.8903	180	1.43327	4.68842	10.9398	149	1.22817	3.80772	9.67467	167	1.22666	3.89349	9.51872
Mbip	12	complement(56328303..56345894)	ENSMUSG00000021028	1.45063	0.536676	0.000534931	0.0364185	158	5.67768	19.7062	9.89457	157	5.21261	17.79	9.08695	135	4.98316	16.5399	8.65661	193	6.22344	20.7369	10.9177	129	4.33326	14.3088	7.80683	114	3.86405	12.6399	6.92857	94	3.29826	10.2256	6.10348	97	3.03294	9.62672	5.52884
Fam208a	14	27428834..27483555	ENSMUSG00000040651	1.45069	0.536738	0.0002237	0.019956	673	2.99927	10.4099	42.1458	677	2.7876	9.51372	39.1839	449	2.05543	6.82231	28.7912	522	2.08752	6.95573	29.5287	499	2.0788	6.86438	30.1985	422	1.77393	5.80278	25.6479	257	1.11835	3.46722	16.6872	400	1.5511	4.92327	22.7993
Mettl17	14	51884842..51893039	ENSMUSG00000004561	1.4513	0.53735	0.000996919	0.0547834	142	2.17219	7.53929	8.89259	138	1.95043	6.65657	7.98726	122	1.91702	6.3629	7.82301	167	2.29238	7.63833	9.44691	112	1.60154	5.28845	6.77802	72	1.03888	3.39833	4.37594	97	1.44885	4.4919	6.29827	103	1.37096	4.35151	5.87083
Srsf6	2	162931528..162937121	ENSMUSG00000016921	1.45178	0.537823	3.62728e-06	0.000772914	2275	28.7235	99.694	142.469	2225	25.9554	88.5823	128.78	1646	21.3473	70.855	105.546	2381	26.9758	89.8849	134.689	1604	18.9309	62.5116	97.071	1161	13.8265	45.2284	70.562	1310	16.1499	50.0697	85.0592	1684	18.5002	58.7206	95.9852
Prdm10	9	31280538..31381723	ENSMUSG00000042496	1.452	0.538046	0.00012875	0.0131049	313	2.05296	7.12546	19.6013	329	1.99377	6.80446	19.0421	262	1.7652	5.85899	16.8002	284	1.67153	5.56964	16.0654	261	1.60025	5.28418	15.7952	210	1.29921	4.2499	12.7632	145	0.92864	2.87907	9.41495	189	1.07864	3.42366	10.7727
Zfp945	17	complement(22846697..22867134)	ENSMUSG00000059142	1.45254	0.538577	0.00338531	0.125694	174	1.03873	3.60523	10.8965	215	1.18586	4.04717	12.4439	156	0.956606	3.17513	10.0032	128	0.685679	2.28472	7.24075	153	0.853796	2.81931	9.25926	117	0.658812	2.15507	7.1109	78	0.454662	1.4096	5.06459	109	0.566182	1.79709	6.21282
Ankra2	13	98263074..98274754	ENSMUSG00000021661	1.45335	0.539378	0.000245284	0.0213619	159	2.08824	7.2479	9.95719	162	1.9658	6.70902	9.37635	138	1.86174	6.17941	8.84898	180	2.12136	7.0685	10.1823	124	1.52235	5.02695	7.50424	95	1.17688	3.84973	5.77381	96	1.23111	3.81683	6.23334	116	1.32562	4.20759	6.61181
Zfp445	9	complement(122844529..122866006)	ENSMUSG00000047036	1.45553	0.541549	2.32562e-05	0.00350752	1453	11.9099	41.337	90.9924	1515	11.4735	39.1575	87.6862	1020	8.58812	28.5053	65.4055	1186	8.72339	29.0668	67.0901	1083	8.29813	27.4012	65.5411	855	6.61045	21.6237	51.9643	632	5.05826	15.6822	41.0362	933	6.65428	21.1211	53.1794
Kifc2	15	76659858..76668196	ENSMUSG00000004187	1.45656	0.542567	0.0096222	0.245364	66	1.01937	3.53804	4.13317	59	0.84194	2.87343	3.41484	48	0.761527	2.52763	3.07791	65	0.900866	3.00174	3.67694	39	0.56307	1.85931	2.3602	40	0.582735	1.90621	2.43108	49	0.738969	2.29103	3.1816	32	0.430046	1.36499	1.82395
Plagl1	10	13060504..13131694	ENSMUSG00000019817	1.45678	0.542787	4.33004e-05	0.00560937	466	3.61939	12.5622	29.1827	502	3.60242	12.2946	29.0551	379	3.02375	10.0363	24.3026	368	2.56482	8.54612	20.8171	353	2.56292	8.463	21.3629	242	1.77292	5.79947	14.708	236	1.7898	5.54894	15.3236	330	2.23019	7.07874	18.8094
Plxna3	X	74329066..74344689	ENSMUSG00000031398	1.45895	0.544931	9.6533e-05	0.0104346	209	1.61072	5.59053	13.0884	203	1.44548	4.93324	11.7494	174	1.37746	4.57202	11.1574	174	1.20333	4.00955	9.84289	140	1.00859	3.33045	8.47253	132	0.959561	3.13886	8.02255	121	0.910547	2.82298	7.85661	118	0.791288	2.51159	6.7258
Ccdc9b	2	complement(118754158..118762661)	ENSMUSG00000045838	1.45995	0.545916	0.00179805	0.0843412	146	1.85531	6.43945	9.14308	139	1.632	5.5698	8.04514	114	1.48808	4.93916	7.31002	110	1.25434	4.17954	6.22252	108	1.28292	4.23631	6.53595	80	0.95891	3.13673	4.86215	68	0.843753	2.6159	4.41529	87	0.961969	3.05334	4.95885
Sec61a2	2	complement(5870987..5895432)	ENSMUSG00000025816	1.4604	0.54636	1.63872e-06	0.000389508	476	6.32268	21.9449	29.8089	538	6.60265	22.534	31.1387	360	4.91195	16.3035	23.0843	439	5.23261	17.4354	24.8335	359	4.45759	14.7194	21.726	264	3.30767	10.8199	16.0451	271	3.51485	10.8971	17.5962	323	3.73315	11.8492	18.4105
A530017D24Rik	11	complement(61864568..61868058)	ENSMUSG00000072847	1.46142	0.547372	0.00286573	0.11204	83	1.92829	6.69276	5.19778	82	1.76015	6.00718	4.74605	73	1.74211	5.78233	4.68098	108	2.25153	7.50224	6.10938	67	1.45506	4.80474	4.05471	58	1.271	4.15764	3.52506	44	0.998138	3.09454	2.85695	63	1.27354	4.0423	3.59089
Cd274	19	29367455..29388095	ENSMUSG00000016496	1.46376	0.549677	0.00269511	0.108871	115	1.92819	6.6924	7.20174	128	1.98291	6.76743	7.40847	103	1.77397	5.88809	6.60467	88	1.32402	4.41171	4.97801	77	1.20685	3.98514	4.65989	74	1.17033	3.82831	4.49749	65	1.06416	3.29924	4.22049	75	1.09419	3.47301	4.27487
Dgkq	5	complement(108646693..108669672)	ENSMUSG00000004815	1.46381	0.549732	2.6823e-05	0.0038897	331	2.79615	9.70493	20.7285	324	2.52883	8.63055	18.7527	251	2.17802	7.22921	16.0949	281	2.13009	7.09758	15.8957	232	1.83202	6.04951	14.0402	214	1.70518	5.57788	13.0063	166	1.36925	4.24511	10.7785	184	1.35247	4.29282	10.4877
Ctla2a	13	complement(60934155..60936625)	ENSMUSG00000044258	1.46396	0.54988	6.75417e-05	0.00795203	319	9.19011	31.8972	19.977	489	13.0161	44.4222	28.3027	359	10.6238	35.2622	23.0202	340	8.78959	29.2874	19.2332	291	7.83671	25.8776	17.6108	250	6.79351	22.2225	15.1942	258	7.25759	22.5008	16.7521	205	5.1388	16.3109	11.6847
Plekhh2	17	84511895..84622142	ENSMUSG00000040852	1.46414	0.550049	3.3952e-06	0.000730763	942	8.30777	28.8348	58.9917	958	7.80622	26.6416	55.4478	722	6.54075	21.7098	46.2968	775	6.13331	20.4365	43.8405	708	5.83684	19.2738	42.8468	539	4.4838	14.6671	32.7588	437	3.7632	11.6671	28.3747	603	4.62731	14.6874	34.37
Palb2	7	complement(122107262..122132985)	ENSMUSG00000044702	1.46432	0.550233	0.0079155	0.217637	109	0.901597	3.12928	6.826	137	1.047	3.57329	7.92938	76	0.645738	2.14331	4.87335	102	0.757087	2.52266	5.76997	90	0.695889	2.29789	5.44663	69	0.538344	1.761	4.19361	48	0.387677	1.20192	3.11667	77	0.554185	1.75902	4.38887
Krit1	5	3803184..3845564	ENSMUSG00000000600	1.46444	0.550347	7.54171e-06	0.00139758	648	1.8008	6.25024	40.5803	713	1.83072	6.24799	41.2675	534	1.52436	5.05959	34.2417	561	1.39898	4.66149	31.7348	517	1.34305	4.43487	31.2878	393	1.03016	3.36981	23.8853	304	0.824909	2.55747	19.7389	439	1.06153	3.36936	25.0223
Zfp280d	9	72274860..72363777	ENSMUSG00000038535	1.46932	0.555146	4.16281e-05	0.00544393	434	1.38595	4.81039	27.1787	432	1.27463	4.35015	25.0036	318	1.04314	3.46235	20.3911	322	0.922729	3.07458	18.215	313	0.934359	3.08534	18.9422	240	0.722926	2.36479	14.5865	198	0.6174	1.91413	12.8563	259	0.719675	2.28429	14.7626
Ccdc18	5	108132875..108233628	ENSMUSG00000056531	1.47145	0.557243	5.31728e-05	0.00657798	243	2.294	7.96206	15.2176	294	2.56434	8.75177	17.0163	191	1.85215	6.1476	12.2475	268	2.27029	7.56474	15.1603	190	1.67669	5.53657	11.4984	155	1.3802	4.51484	9.42042	123	1.1338	3.51512	7.98647	196	1.60998	5.11018	11.1717
Dzip3	16	complement(48924232..48994165)	ENSMUSG00000064061	1.47433	0.560062	0.000503191	0.0349485	228	1.52476	5.29217	14.2782	252	1.55707	5.31409	14.5854	164	1.12659	3.73935	10.5162	195	1.1702	3.89918	11.0308	180	1.12525	3.71569	10.8933	149	0.939891	3.07451	9.05576	90	0.587695	1.82204	5.84376	141	0.820473	2.60423	8.03676
4930503L19Rik	18	complement(70452212..70472509)	ENSMUSG00000044906	1.47487	0.560584	0.00380888	0.136004	87	1.46316	5.07837	5.44827	102	1.58495	5.40922	5.90363	56	0.967426	3.21104	3.59089	90	1.35824	4.52572	5.09115	57	0.896105	2.95902	3.44953	60	0.951806	3.11349	3.64661	53	0.870346	2.69834	3.44133	52	0.760947	2.41529	2.96391
Efcab7	4	99829198..99912788	ENSMUSG00000073791	1.47587	0.561569	0.0074505	0.209795	60	1.61802	5.61585	3.75743	55	1.37037	4.67688	3.18333	51	1.41273	4.68908	3.27027	69	1.66971	5.56357	3.90322	49	1.23521	4.07876	2.96539	31	0.78853	2.57939	1.88408	30	0.789944	2.44907	1.94792	46	1.07936	3.42597	2.62192
Slc25a42	8	complement(70184340..70212305)	ENSMUSG00000002346	1.47667	0.562343	1.09215e-07	4.02711e-05	803	8.13307	28.2284	50.2869	737	6.89681	23.5379	42.6566	572	5.95102	19.7524	36.6784	702	6.38022	21.2593	39.711	478	4.52562	14.944	28.9276	407	3.88828	12.7191	24.7362	425	4.20311	13.031	27.5955	564	4.97046	15.7765	32.1471
Etnk1	6	143167221..143232307	ENSMUSG00000030275	1.47697	0.562643	9.52722e-08	3.61204e-05	3950	16.9516	58.8359	247.364	3921	15.5472	53.0606	226.942	2835	12.4975	41.4812	181.789	3364	12.9547	43.166	190.296	2756	11.0561	36.5084	166.788	1996	8.07976	26.43	121.311	1963	8.22577	25.5025	127.459	2664	9.94777	31.5748	151.844
Arhgef25	10	complement(127182525..127190083)	ENSMUSG00000019467	1.4775	0.563159	2.74782e-07	8.73489e-05	288	4.3791	15.1991	18.0357	309	4.34103	14.8154	17.8845	274	4.27957	14.2046	17.5697	281	3.83406	12.7753	15.8957	192	2.72901	9.01144	11.6195	203	2.91147	9.52384	12.3377	164	2.43489	7.54892	10.6486	206	2.72545	8.65073	11.7417
Arid4b	13	14063232..14199603	ENSMUSG00000039219	1.47792	0.563568	0.000303341	0.0250211	366	1.31017	4.54737	22.9203	323	1.06829	3.64595	18.6948	262	0.963396	3.19766	16.8002	261	0.838391	2.79357	14.7643	241	0.806445	2.66296	14.5849	240	0.810368	2.65083	14.5865	129	0.450899	1.39793	8.37606	201	0.626067	1.98717	11.4567
Jrkl	9	complement(13242607..13245829)	ENSMUSG00000079083	1.47824	0.563883	0.00124291	0.0646679	132	2.48722	8.63269	8.26635	154	2.68104	9.15003	8.91332	113	2.18713	7.25945	7.2459	129	2.18117	7.26778	7.29732	110	1.93751	6.39784	6.65699	73	1.29744	4.24411	4.43671	81	1.49028	4.62034	5.25938	86	1.40999	4.4754	4.90186
Srsf11	3	complement(158010473..158036639)	ENSMUSG00000055436	1.4799	0.565495	1.62289e-07	5.4972e-05	1532	11.0156	38.2332	95.9397	1664	11.0546	37.7281	96.3101	1081	7.98421	26.5009	69.317	1368	8.82663	29.4108	77.3855	1065	7.1583	23.6374	64.4517	836	5.66996	18.5472	50.8095	780	5.4763	16.9782	50.6459	1066	6.66937	21.169	60.7602
Rbak	5	complement(143172186..143180775)	ENSMUSG00000061898	1.48099	0.566564	0.000371258	0.0281697	190	2.78509	9.66655	11.8985	200	2.70868	9.24437	11.5757	174	2.61994	8.696	11.1574	161	2.11773	7.0564	9.1075	165	2.2609	7.46569	9.98548	116	1.60387	5.24647	7.05012	92	1.31679	4.08246	5.97362	109	1.39024	4.41271	6.21282
Fam221a	6	49367739..49390539	ENSMUSG00000047115	1.4813	0.566866	0.00674797	0.196736	86	1.15115	3.99542	5.38565	66	0.816239	2.78572	3.81999	50	0.687478	2.28185	3.20615	80	0.960907	3.2018	4.52547	42	0.525523	1.73533	2.54176	43	0.542906	1.77592	2.61341	37	0.483589	1.49928	2.40243	65	0.757048	2.40291	3.70489
Ago3	4	complement(126331704..126429556)	ENSMUSG00000028842	1.48231	0.567848	4.6643e-05	0.00594914	600	2.19889	7.63195	37.5743	615	2.08242	7.10704	35.5954	439	1.65262	5.48531	28.15	472	1.55222	5.17209	26.7003	457	1.56559	5.16974	27.6568	355	1.22717	4.01424	21.5758	264	0.94471	2.9289	17.1417	336	1.07144	3.40082	19.1514
Tepsin	11	complement(120090531..120098731)	ENSMUSG00000025377	1.48425	0.569732	0.000860521	0.049459	152	2.77287	9.62415	9.51882	126	2.12373	7.24801	7.29271	131	2.45479	8.14785	8.40012	126	2.06261	6.87273	7.12761	87	1.4836	4.89899	5.26507	90	1.54865	5.06585	5.46992	75	1.33595	4.14187	4.8698	102	1.61907	5.13901	5.81383
Clcn2	16	complement(20702964..20717746)	ENSMUSG00000022843	1.48595	0.571384	0.000155401	0.0149696	169	1.7043	5.91533	10.5834	155	1.44422	4.92894	8.9712	127	1.31559	4.36665	8.14362	169	1.52935	5.09587	9.56005	99	0.933267	3.08174	5.99129	102	0.970251	3.17383	6.19925	95	0.935462	2.90023	6.16841	113	0.991554	3.14725	6.44081
Nlrc5	8	94434356..94527272	ENSMUSG00000074151	1.48664	0.572052	2.9155e-05	0.00411205	249	1.78049	6.17975	15.5933	240	1.5856	5.41143	13.8909	207	1.52043	5.04655	13.2735	239	1.53355	5.10986	13.5198	184	1.2299	4.06123	11.1353	173	1.16684	3.81688	10.5144	113	0.78897	2.44605	7.33717	148	0.92083	2.92277	8.43575
Ppox	1	complement(171275990..171281186)	ENSMUSG00000062729	1.48665	0.572067	3.54076e-09	2.15179e-06	701	9.42889	32.726	43.8993	787	9.78046	33.3794	45.5505	529	7.30895	24.2596	33.9211	729	8.79893	29.3185	41.2383	430	5.40658	17.853	26.0228	461	5.84882	19.1323	28.0182	436	5.72627	17.7532	28.3098	478	5.59434	17.7568	27.2452
Odf2l	3	145118588..145153915	ENSMUSG00000028256	1.48682	0.572231	1.76287e-06	0.000413924	358	1.95163	6.77377	22.4193	372	1.8737	6.3947	21.5309	242	1.35515	4.49796	15.5178	379	1.85402	6.1777	21.4394	238	1.21284	4.00491	14.4033	220	1.13126	3.70051	13.3709	181	0.963467	2.98705	11.7525	251	1.1906	3.77904	14.3066
Hnrnph1	11	50376990..50386528	ENSMUSG00000007850	1.48744	0.572833	1.62028e-10	1.39496e-07	2595	26.9759	93.6286	162.509	2694	25.8749	88.3076	155.925	2018	21.5485	71.5229	129.4	2129	19.8598	66.1739	120.434	1834	17.8217	58.849	110.99	1408	13.8059	45.1612	85.5739	1307	13.2665	41.1304	84.8644	1699	15.3678	48.7781	96.8402
Pitpnm2os1	5	124229725..124237137	ENSMUSG00000090220	1.48752	0.572911	0.00989234	0.24923	202	7.58182	26.3151	12.65	168	5.82604	19.8835	9.72362	96	3.70126	12.2851	6.15581	106	3.57016	11.896	5.99624	122	4.28048	14.1346	7.3832	73	2.58446	8.45412	4.43671	67	2.4555	7.61281	4.35035	119	3.8864	12.3356	6.7828
9930104L06Rik	4	124937048..124944656	ENSMUSG00000044730	1.48832	0.573683	0.000156297	0.0150209	228	2.4761	8.5941	14.2782	214	2.14728	7.32839	12.386	158	1.76257	5.85026	10.1314	189	1.84185	6.13716	10.6914	167	1.69536	5.59822	10.1065	119	1.219	3.98753	7.23245	104	1.10283	3.41913	6.75279	131	1.23789	3.92914	7.46678
Kmt2a	9	complement(44803355..44881296)	ENSMUSG00000002028	1.48857	0.57393	8.64314e-05	0.00960155	1325	4.82704	16.7538	82.9766	1414	4.75944	16.2434	81.8405	978	3.65983	12.1476	62.7123	921	3.01082	10.0322	52.0994	1039	3.53827	11.6837	62.8783	772	2.65281	8.67772	46.9198	550	1.95646	6.06563	35.7119	713	2.26013	7.17377	40.6398
Brd8	18	complement(34598615..34624601)	ENSMUSG00000003778	1.4909	0.576188	1.76411e-09	1.15717e-06	849	4.849	16.83	53.1676	844	4.45378	15.2002	48.8496	625	3.66675	12.1705	40.0769	785	4.02322	13.4056	44.4061	567	3.02718	9.99605	34.3137	550	2.963	9.69239	33.4273	404	2.25304	6.98513	26.232	523	2.59911	8.24972	29.8101
Slc29a2	19	5024006..5031971	ENSMUSG00000024891	1.49334	0.578545	0.00931093	0.241602	63	1.54772	5.37186	3.9453	72	1.63428	5.57758	4.16727	56	1.41318	4.69056	3.59089	55	1.21248	4.04005	3.11126	25	0.574121	1.8958	1.51295	46	1.06594	3.48685	2.79574	49	1.17541	3.64415	3.1816	41	0.876424	2.78182	2.33693
Arglu1	8	complement(8665075..8690521)	ENSMUSG00000040459	1.49392	0.579107	1.568e-07	5.35518e-05	866	9.60231	33.3279	54.2322	904	9.26122	31.6073	52.3223	597	6.79969	22.5692	38.2814	746	7.4226	24.7325	42.2	532	5.51417	18.2083	32.1956	438	4.58096	14.985	26.6203	457	4.94785	15.3399	29.6733	620	5.98174	18.9864	35.339
Zfp512b	2	complement(181582103..181592803)	ENSMUSG00000000823	1.49612	0.581223	3.29429e-09	2.05575e-06	681	6.07296	21.0782	42.6468	627	5.1661	17.6312	36.2899	535	4.90077	16.2664	34.3058	567	4.53729	15.1185	32.0742	464	3.86796	12.7724	28.0804	385	3.23846	10.5935	23.3991	338	2.94315	9.1247	21.9466	398	3.08827	9.80233	22.6853
Pikfyve	1	65186683..65278695	ENSMUSG00000025949	1.49764	0.582689	4.09908e-05	0.0053776	1396	4.41302	15.3168	87.4229	1570	4.58556	15.6499	90.8695	1116	3.62386	12.0282	71.5613	1245	3.53166	11.7677	70.4276	1193	3.52535	11.641	72.1981	784	2.33771	7.64698	47.6491	555	1.71311	5.31119	36.0365	984	2.7066	8.5909	56.0864
Ccnt2	1	127774164..127808061	ENSMUSG00000026349	1.50018	0.58514	1.5182e-06	0.000371241	952	4.68324	16.2547	59.6179	1100	4.9997	17.0633	63.6666	726	3.66862	12.1767	46.5533	870	3.8405	12.7968	49.2145	743	3.41672	11.2823	44.9649	593	2.75162	9.00093	36.0407	455	2.18556	6.77593	29.5435	597	2.55542	8.11104	34.028
Kbtbd3	9	4309833..4331732	ENSMUSG00000025893	1.50073	0.58566	0.00200289	0.0903596	68	1.76781	6.13577	4.25842	68	1.63335	5.5744	3.93575	54	1.44204	4.78637	3.46264	75	1.74964	5.8299	4.24263	53	1.288	4.25308	3.20746	36	0.882784	2.88771	2.18797	34	0.863077	2.67581	2.20764	50	1.13103	3.58997	2.84992
Sfswap	5	129501221..129571384	ENSMUSG00000029439	1.5008	0.585735	5.22444e-10	3.92545e-07	1018	7.72784	26.822	63.7511	967	6.78233	23.1472	55.9687	744	5.8015	19.2561	47.7075	995	6.77787	22.5842	56.2855	636	4.51314	14.9028	38.4895	616	4.41078	14.4283	37.4386	494	3.66168	11.3524	32.0757	692	4.57083	14.5081	39.4428
Cdc7	5	106964322..106984432	ENSMUSG00000029283	1.5033	0.588136	1.59907e-06	0.000386441	703	10.2063	35.4242	44.0246	687	9.21534	31.4508	39.7627	515	7.68027	25.4921	33.0234	701	9.13251	30.4301	39.6544	481	6.52783	21.5555	29.1092	361	4.94361	16.1712	21.9405	324	4.59304	14.2399	21.0375	542	6.84684	21.7323	30.8931
Clk2	3	89164795..89176921	ENSMUSG00000068917	1.50333	0.588166	2.38942e-08	1.12208e-05	348	3.98828	13.8426	21.7931	391	4.14024	14.1301	22.6306	294	3.46107	11.4879	18.8522	422	4.33989	14.4608	23.8718	258	2.764	9.12697	15.6137	226	2.44309	7.99169	13.7356	208	2.32762	7.21636	13.5056	256	2.55285	8.10288	14.5916
Gcfc2	6	81923669..81959915	ENSMUSG00000035125	1.50354	0.588366	2.46045e-05	0.00369738	264	2.04341	7.09232	16.5327	279	1.99525	6.80954	16.1482	220	1.74917	5.80577	14.1071	210	1.45858	4.86008	11.8794	195	1.41091	4.65894	11.801	145	1.05863	3.46293	8.81265	130	0.982513	3.0461	8.44099	167	1.12473	3.56995	9.51872
Il15ra	2	11705290..11734317	ENSMUSG00000023206	1.50362	0.588439	3.88089e-05	0.00520708	221	3.01872	10.4774	13.8399	204	2.57456	8.78664	11.8073	147	2.06255	6.84594	9.42608	234	2.86818	9.55694	13.237	143	1.8259	6.02931	8.65408	123	1.58475	5.18394	7.47556	114	1.52047	4.71394	7.4021	145	1.72337	5.47006	8.26476
Nbeal1	1	60180599..60338328	ENSMUSG00000073664	1.50429	0.589081	0.000162585	0.0155169	1074	2.29329	7.95962	67.258	1141	2.25104	7.68251	66.0396	801	1.75689	5.8314	51.3625	730	1.39874	4.66069	41.2949	848	1.69263	5.58923	51.3193	636	1.28096	4.19021	38.6541	386	0.804796	2.49512	25.0632	594	1.10362	3.50296	33.857
Zc3h8	2	complement(128926268..128944077)	ENSMUSG00000027387	1.50447	0.589259	0.00636025	0.188553	143	5.3475	18.5602	8.95521	124	4.28428	14.6217	7.17696	71	2.72728	9.05228	4.55273	91	3.05362	10.1748	5.14772	79	2.76155	9.11889	4.78093	61	2.15164	7.0383	3.70739	63	2.30037	7.13187	4.09063	77	2.50544	7.9524	4.38887
Ubn2	6	38433950..38524825	ENSMUSG00000038538	1.50506	0.589824	0.000101046	0.0107621	1059	2.99994	10.4122	66.3187	1137	2.9759	10.1564	65.8081	682	1.98453	6.58697	43.7319	744	1.89125	6.30175	42.0868	812	2.15022	7.10024	49.1407	544	1.45358	4.75487	33.0626	429	1.18663	3.67893	27.8553	586	1.44442	4.58466	33.401
Zfp948	17	21567008..21588699	ENSMUSG00000067931	1.50587	0.590594	4.08512e-05	0.00537636	341	7.80875	27.1028	21.3547	383	8.10341	27.6559	22.1675	269	6.32756	21.0022	17.2491	250	5.1372	17.1174	14.1421	225	4.81638	15.9041	13.6166	227	4.90317	16.039	13.7964	169	3.77882	11.7155	10.9733	190	3.78581	12.0164	10.8297
Rbm12b2	4	12089439..12096243	ENSMUSG00000052137	1.5088	0.593404	0.000605951	0.0392651	143	2.50413	8.6914	8.95521	181	2.92848	9.99451	10.476	121	2.17652	7.22423	7.75889	140	2.19993	7.3303	7.91957	130	2.12802	7.02692	7.86735	86	1.42051	4.64669	5.22681	75	1.28241	3.97586	4.8698	89	1.35609	4.30432	5.07285
2410002F23Rik	7	44246722..44252319	ENSMUSG00000045411	1.50976	0.594322	4.52508e-08	1.94791e-05	302	3.50475	12.1644	18.9124	353	3.785	12.9177	20.4312	256	3.05173	10.1292	16.4155	310	3.22828	10.7568	17.5362	181	1.96354	6.48379	10.9538	195	2.13456	6.98245	11.8515	203	2.30032	7.13172	13.1809	213	2.15084	6.82688	12.1406
Zup1	10	complement(33919142..33951269)	ENSMUSG00000039531	1.51355	0.597933	1.07169e-05	0.00188458	328	2.19569	7.62085	20.5406	365	2.25752	7.70463	21.1257	240	1.65031	5.47764	15.3895	310	1.86217	6.20485	17.5362	243	1.5206	5.02116	14.7059	212	1.33862	4.37882	12.8847	156	1.01968	3.16133	10.1292	194	1.13	3.58668	11.0577
5430416N02Rik	5	complement(100420842..100429535)	ENSMUSG00000097772	1.51893	0.603051	0.00419136	0.143693	78	1.16357	4.03856	4.88466	72	0.99237	3.38683	4.16727	54	0.827466	2.74649	3.46264	76	1.01736	3.38989	4.29919	63	0.878519	2.90095	3.81264	45	0.633193	2.07126	2.73496	27	0.393284	1.2193	1.75313	46	0.597084	1.89518	2.62192
Gigyf1	5	137518548..137527935	ENSMUSG00000029714	1.51921	0.603322	2.43268e-09	1.57079e-06	554	6.11157	21.2122	34.6936	533	5.43266	18.541	30.8493	401	4.54406	15.0825	25.7133	438	4.33588	14.4474	24.7769	330	3.40305	11.2372	19.971	312	3.24655	10.6199	18.9624	265	2.85451	8.84988	17.2066	340	3.26363	10.3589	19.3794
Ikbke	1	complement(131254343..131279606)	ENSMUSG00000042349	1.52179	0.605767	1.65642e-05	0.00266348	191	1.28624	4.46433	11.9612	193	1.20085	4.09835	11.1706	165	1.14138	3.78843	10.5803	196	1.18442	3.94656	11.0874	97	0.610623	2.01633	5.87025	121	0.768599	2.5142	7.35401	115	0.75619	2.34443	7.46703	147	0.861362	2.73401	8.37875
Slc35b3	13	complement(38932136..38960875)	ENSMUSG00000021432	1.52318	0.607084	0.00120182	0.0631874	129	1.35118	4.68969	8.07848	135	1.30647	4.4588	7.81362	83	0.893012	2.96405	5.32221	122	1.14668	3.8208	6.90134	96	0.93995	3.1038	5.80973	64	0.632305	2.06836	3.88972	57	0.582962	1.80736	3.70105	85	0.774675	2.45886	4.84486
Rbm5	9	complement(107740371..107770996)	ENSMUSG00000032580	1.52399	0.607852	2.68781e-06	0.000593976	2011	7.91287	27.4642	125.937	2151	7.81996	26.6885	124.497	1623	6.5599	21.7734	104.072	1798	6.3485	21.1536	101.71	1579	5.80785	19.1781	95.558	1232	4.57253	14.9574	74.8772	900	3.45786	10.7204	58.4376	1188	4.0674	12.9102	67.714
Rad9b	5	complement(122323223..122354233)	ENSMUSG00000038569	1.52635	0.610085	0.000828847	0.0483104	126	1.77046	6.14495	7.8906	112	1.45404	4.96244	6.48241	81	1.16912	3.88048	5.19396	125	1.57611	5.25167	7.07104	72	0.945713	3.12283	4.3573	71	0.941019	3.07821	4.31516	63	0.864369	2.67981	4.09063	79	0.965875	3.06574	4.50287
Vegfa	17	complement(46016993..46032369)	ENSMUSG00000023951	1.52831	0.611941	6.5142e-08	2.5638e-05	3967	56.2227	195.139	248.429	4188	54.8401	187.162	242.396	3079	44.8246	148.78	197.435	4786	60.867	202.812	270.736	2520	33.3858	110.243	152.506	2542	33.982	111.16	154.495	1927	26.667	82.6761	125.121	3312	40.8431	129.638	188.778
Aasdh	5	complement(76873659..76905514)	ENSMUSG00000055923	1.52845	0.612074	2.37794e-07	7.73765e-05	289	2.03158	7.05127	18.0983	283	1.83808	6.27314	16.3797	207	1.49474	4.96126	13.2735	299	1.88611	6.28464	16.9139	172	1.13026	3.73221	10.4091	177	1.17364	3.83914	10.7575	153	1.0502	3.25594	9.93439	189	1.15605	3.66937	10.7727
Ddb2	2	complement(91211572..91236982)	ENSMUSG00000002109	1.52915	0.612728	3.70748e-05	0.00502333	273	6.05964	21.0319	17.0963	276	5.66025	19.3177	15.9745	156	3.55685	11.8058	10.0032	279	5.5571	18.5166	15.7826	169	3.50657	11.579	10.2276	168	3.51737	11.5058	10.2105	126	2.73085	8.46649	8.18126	166	3.20605	10.1762	9.46172
[truncated: 188 more rows]

## Sheet: Functional Annotation Upreg.
Annotation Cluster 1	Enrichment Score: 48.03048738076906
[truncated: 884 more rows]

[truncated: 2 more sheets: Functional Annotation Downreg., KEGG Thermogenesis mmu 04174]
