# Supplementary material for: Preadipocyte IL-13/IL-13Rα1 signaling regulates beige adipogenesis through modulation of PPARγ activity
Source: J Clin Invest. 2025 Apr 8;135(11):e169152. doi: 10.1172/JCI169152 (PMC12126228; doi:10.1172/JCI169152)
Supplement: Supplemental data set 2 [file jci-135-169152-s156.xlsx]

## Sheet: Upregulated by IL-13
	Name	Chromosome	Region	Identifier	group5_vs_group6 - Fold change	group5_vs_group6 - Log fold change	group5_vs_group6 - P-value	group5_vs_group6 - FDR p-value	17-WT_B6_Day_0_S9_R1_001 trimmed (GE) - Total counts	17-WT_B6_Day_0_S9_R1_001 trimmed (GE) - RPKM	17-WT_B6_Day_0_S9_R1_001 trimmed (GE) - TPM	17-WT_B6_Day_0_S9_R1_001 trimmed (GE) - CPM	18-WT_B6_Day_0_S10_R1_001 trimmed (GE) - Total counts	18-WT_B6_Day_0_S10_R1_001 trimmed (GE) - RPKM	18-WT_B6_Day_0_S10_R1_001 trimmed (GE) - TPM	18-WT_B6_Day_0_S10_R1_001 trimmed (GE) - CPM	19-WT_B6_Day_0_S11_R1_001 trimmed (GE) - Total counts	19-WT_B6_Day_0_S11_R1_001 trimmed (GE) - RPKM	19-WT_B6_Day_0_S11_R1_001 trimmed (GE) - TPM	19-WT_B6_Day_0_S11_R1_001 trimmed (GE) - CPM	20-WT_B6_Day_0_S12_R1_001 trimmed (GE) - Total counts	20-WT_B6_Day_0_S12_R1_001 trimmed (GE) - RPKM	20-WT_B6_Day_0_S12_R1_001 trimmed (GE) - TPM	20-WT_B6_Day_0_S12_R1_001 trimmed (GE) - CPM	21-WT_B6_Day_0_IL13_Pre_S13_R1_001 trimmed (GE) - Total counts	21-WT_B6_Day_0_IL13_Pre_S13_R1_001 trimmed (GE) - RPKM	21-WT_B6_Day_0_IL13_Pre_S13_R1_001 trimmed (GE) - TPM	21-WT_B6_Day_0_IL13_Pre_S13_R1_001 trimmed (GE) - CPM	22-WT_B6_Day_0_IL13_Pre_S14_R1_001 trimmed (GE) - Total counts	22-WT_B6_Day_0_IL13_Pre_S14_R1_001 trimmed (GE) - RPKM	22-WT_B6_Day_0_IL13_Pre_S14_R1_001 trimmed (GE) - TPM	22-WT_B6_Day_0_IL13_Pre_S14_R1_001 trimmed (GE) - CPM	23-WT_B6_Day_0_IL13_Pre_S15_R1_001 trimmed (GE) - Total counts	23-WT_B6_Day_0_IL13_Pre_S15_R1_001 trimmed (GE) - RPKM	23-WT_B6_Day_0_IL13_Pre_S15_R1_001 trimmed (GE) - TPM	23-WT_B6_Day_0_IL13_Pre_S15_R1_001 trimmed (GE) - CPM	24-WT_B6_Day_0_IL13_Pre_S16_R1_001 trimmed (GE) - Total counts	24-WT_B6_Day_0_IL13_Pre_S16_R1_001 trimmed (GE) - RPKM	24-WT_B6_Day_0_IL13_Pre_S16_R1_001 trimmed (GE) - TPM	24-WT_B6_Day_0_IL13_Pre_S16_R1_001 trimmed (GE) - CPM
3664	Enah	1	complement(181896384..182019990)	ENSMUSG00000022995	-1.15134	-0.203317	0.00087536	0.00987019	2324	5.70698	21.2251	123.13	1973	5.6798	20.4043	124.31	2123	5.60603	19.7192	124.811	2051	5.37209	19.8656	113.522	2379	6.23327	21.6343	145.795	2144	5.84629	19.726	138.83	2306	5.85736	19.3233	139.137	2069	5.99495	20.5707	135.241
3649	Pfdn5	15	102326116..102331873	ENSMUSG00000001289	-1.15165	-0.203699	0.000850914	0.00963398	2183	82.4952	306.812	115.659	1995	88.38	317.499	125.696	2278	92.5687	325.61	133.923	2064	83.1941	307.645	114.242	2242	90.3987	313.754	137.399	2169	91.0165	307.099	140.449	2462	96.2355	317.479	148.549	2096	93.4591	320.689	137.006
3454	Oat	7	complement(132557478..132576398)	ENSMUSG00000030934	-1.15192	-0.20404	0.000550101	0.00657971	4658	103.974	386.696	246.789	4021	105.219	377.993	253.346	4335	104.052	366.003	254.854	4284	101.996	377.173	237.118	4778	113.795	394.958	292.815	4316	106.978	360.953	279.474	4802	110.872	365.764	289.737	4290	112.99	387.705	280.418
3441	Cyb5b	8	107150640..107187471	ENSMUSG00000031924	-1.15292	-0.205289	0.000533303	0.00640289	4231	50.9568	189.516	224.166	3612	50.9968	183.202	227.577	3962	51.3108	180.486	232.926	3774	48.4807	179.278	208.89	4297	55.2174	191.647	263.337	3902	52.1833	176.072	252.666	4286	53.3929	176.142	258.604	3905	55.4926	190.414	255.252
3607	Tomm20	8	complement(126930667..126945844)	ENSMUSG00000093904	-1.15327	-0.205731	0.000766223	0.0087761	2126	22.8283	84.9019	112.639	2000	25.1754	90.4407	126.012	2139	24.6977	86.8741	125.752	2085	23.8794	88.3043	115.404	2221	25.4455	88.3156	136.112	2211	26.3624	88.9492	143.169	2391	26.556	87.6077	144.265	1979	25.0733	86.0348	129.358
3504	Nek7	1	complement(138482875..138620141)	ENSMUSG00000026393	-1.15395	-0.206582	0.00062073	0.0073186	2890	20.6402	76.7642	153.117	2467	20.6548	74.201	155.435	2487	19.0998	67.1834	146.211	2549	19.4176	71.8046	141.086	2933	22.3501	77.5725	179.746	2609	20.6908	69.8127	168.941	2702	19.9606	65.8498	163.03	2689	22.6602	77.7545	175.768
3513	Nmt1	11	103028190..103068912	ENSMUSG00000020936	-1.15427	-0.206985	0.000628986	0.00739694	2674	28.0773	104.424	141.673	2214	27.2526	97.9028	139.495	2519	28.4418	100.044	148.092	2436	27.2822	100.887	134.832	2765	30.9771	107.515	169.45	2555	29.79	100.514	165.444	2674	29.0421	95.8093	161.341	2367	29.3256	100.626	154.72
3503	Rab5c	11	complement(100715009..100738215)	ENSMUSG00000019173	-1.15519	-0.208126	0.000620288	0.00731546	2298	55.1761	205.208	121.752	1957	55.0843	197.886	123.302	2356	60.8292	213.967	138.509	2517	64.4603	238.369	139.315	2396	61.3818	213.043	146.836	2344	62.4949	210.864	151.781	2533	62.9084	207.534	152.833	2335	66.152	226.99	152.629
3599	Galnt1	18	24205344..24286818	ENSMUSG00000000420	-1.15527	-0.208225	0.000759561	0.00871913	1940	18.5174	68.8689	102.785	1759	19.6824	70.7078	110.827	1735	17.8079	62.6392	102	1661	16.9104	62.5335	91.9358	1978	20.1444	69.9169	121.22	1795	19.0251	64.1926	116.232	1904	18.7982	62.015	114.881	1808	20.3625	69.8705	118.181
3405	Sumo3	10	77606097..77618331	ENSMUSG00000020265	-1.15558	-0.208616	0.000501676	0.00608683	3116	44.8491	166.801	165.091	2729	46.0465	165.419	171.943	3012	46.6173	163.976	177.075	3033	46.5626	172.185	167.876	3142	48.2519	167.472	192.554	2915	46.5887	157.195	188.755	3349	49.8591	164.484	202.068	3128	53.1225	182.281	204.463
3436	Ube3b	5	114380607..114421169	ENSMUSG00000029577	-1.15566	-0.208714	0.000530292	0.006376	2720	27.0659	100.662	144.11	2330	27.1798	97.6413	146.803	2962	31.6938	111.483	174.136	2790	29.6119	109.502	154.426	2767	29.3775	101.963	169.573	2898	32.0212	108.043	187.654	3077	31.6704	104.48	185.656	2646	31.067	106.601	172.957
3500	Snu13	15	complement(82040525..82047598)	ENSMUSG00000063480	-1.15571	-0.208774	0.00061504	0.00725979	2255	40.6263	151.095	119.474	1988	41.9868	150.834	125.255	2273	44.0347	154.892	133.629	2246	43.1597	159.601	124.315	2278	43.7891	151.982	139.605	2304	46.0923	155.52	149.191	2475	46.122	152.156	149.334	2181	46.363	159.087	142.562
3468	Stau1	2	complement(166947549..166996299)	ENSMUSG00000039536	-1.15624	-0.209446	0.000573763	0.00683505	2381	20.6807	76.9149	126.15	2135	21.7391	78.096	134.517	2351	21.9581	77.2376	138.215	2216	20.5298	75.9176	122.655	2529	23.4373	81.3457	154.987	2267	21.8647	73.7737	146.795	2612	23.4667	77.4163	157.6	2190	22.4443	77.0139	143.151
3423	Nsa2	13	complement(97129424..97137937)	ENSMUSG00000060739	-1.15649	-0.209758	0.000515736	0.00622453	2663	32.815	122.044	141.09	2472	35.7097	128.284	155.75	2704	35.8298	126.031	158.968	2375	31.2157	115.433	131.455	2761	36.3011	125.993	169.205	2646	36.2057	122.162	171.336	2970	37.8556	124.885	179.2	2434	35.3897	121.434	159.1
3660	Arfgap3	15	complement(83299739..83350247)	ENSMUSG00000054277	-1.15654	-0.209811	0.000868746	0.00980631	1661	22.7805	84.7241	88.0027	1236	19.8723	71.3897	77.8751	1316	19.4082	68.2682	77.3675	1459	21.3431	78.925	80.7552	1553	22.7257	78.8758	95.174	1402	21.3514	72.0418	90.7837	1537	21.8042	71.9316	92.7377	1476	23.8855	81.9592	96.4795
3432	D17Wsu92e	17	complement(27751235..27820648)	ENSMUSG00000056692	-1.15688	-0.210236	0.000527547	0.00635039	2462	24.5311	91.2348	130.441	2086	24.3657	87.532	131.43	2496	26.7429	94.0681	146.74	2488	26.4415	97.7788	137.71	2592	27.5559	95.6406	158.848	2484	27.4831	92.7306	160.846	2631	27.1158	89.4544	158.746	2348	27.6046	94.7206	153.478
3623	Rbm15b	9	complement(106880918..106887428)	ENSMUSG00000074102	-1.157	-0.210386	0.000795682	0.00907327	1584	12.8158	47.6639	83.9231	1349	12.7949	45.9649	84.9948	1581	13.7549	48.3828	92.9469	1441	12.4355	45.9854	79.7589	1623	14.0107	48.6281	99.4639	1572	14.123	47.6525	101.792	1545	12.9298	42.6551	93.2204	1541	14.7112	50.479	100.728
3558	Fh1	1	complement(175600374..175625635)	ENSMUSG00000026526	-1.15723	-0.21068	0.000692647	0.00804261	1707	26.5103	98.596	90.4399	1614	29.3847	105.562	101.691	1742	29.0915	102.329	102.412	1642	27.1996	100.582	90.8841	1840	30.4896	105.823	112.762	1739	29.9894	101.187	112.605	1926	30.9393	102.068	116.209	1591	29.1546	100.039	103.997
3353	Bmpr1a	14	complement(34410734..34503341)	ENSMUSG00000021796	-1.15756	-0.211086	0.000455185	0.00560839	2950	24.4691	91.0042	156.296	2722	26.4679	95.084	171.502	2531	22.5748	79.4067	148.797	2669	23.6131	87.3192	147.728	3008	26.621	92.3958	184.342	2795	25.7432	86.8602	180.985	2853	24.4777	80.7514	172.141	2830	27.6973	95.0386	184.985
3518	Ube2s	7	complement(4794546..4812590)	ENSMUSG00000060860	-1.15827	-0.211972	0.000632913	0.00743432	1733	17.7578	66.0439	91.8174	1519	18.2467	65.5499	95.7057	1710	18.8418	66.2759	100.531	1852	20.2413	74.8509	102.508	1823	19.931	69.176	111.721	1832	20.845	70.333	118.627	1954	20.7103	68.323	117.898	1591	19.236	66.0052	103.997
3362	Brk1	6	113604772..113616951	ENSMUSG00000033940	-1.15894	-0.212802	0.000467388	0.00574332	2404	115.653	430.132	127.368	2100	118.435	425.468	132.312	2321	120.07	422.346	136.451	2249	115.404	426.755	124.481	2426	124.528	432.208	148.675	2366	126.393	426.463	153.206	2504	124.604	411.065	151.083	2297	130.389	447.407	150.145
3609	Trak2	1	complement(58900449..58973430)	ENSMUSG00000026028	-1.15944	-0.213423	0.00077064	0.00881936	1497	11.1259	41.379	79.3137	1181	10.2896	36.9648	74.4098	1224	9.78208	34.4084	71.9589	1341	10.6304	39.3105	74.2239	1417	11.2366	38.9998	86.8394	1340	11.0587	37.3132	86.769	1373	10.555	34.8207	82.8425	1402	12.2947	42.1871	91.6425
3415	Psma6	12	55384222..55418454	ENSMUSG00000021024	-1.15963	-0.213662	0.000509677	0.00616623	1997	85.2512	317.062	105.805	1790	89.5801	321.81	112.78	2051	94.1508	331.175	120.578	1850	84.2369	311.501	102.397	2020	92.008	319.34	123.794	1935	91.7253	309.49	125.297	2298	101.472	334.753	138.654	1897	95.5532	327.875	123.998
3339	Dlst	12	85110833..85134845	ENSMUSG00000004789	-1.15965	-0.213691	0.000443806	0.00549111	2427	13.375	49.7438	128.587	2004	12.9467	46.5101	126.264	2285	13.5409	47.63	134.335	2330	13.6959	50.6462	128.965	2462	14.4765	50.2449	150.881	2312	14.1481	47.7371	149.709	2620	14.9348	49.2696	158.082	2173	14.1299	48.4845	142.039
3613	Tfe3	X	7762560..7775202	ENSMUSG00000000134	-1.16029	-0.214488	0.000779391	0.0089121	1318	7.49713	27.883	69.83	1086	7.24179	26.0156	68.4242	1320	8.07401	28.4003	77.6027	1206	7.31703	27.0578	66.7517	1313	7.96886	27.6582	80.4658	1307	8.25546	27.8547	84.6321	1369	8.05482	26.5727	82.6011	1226	8.22859	28.235	80.1382
3551	Errfi1	4	150853919..150868892	ENSMUSG00000028967	-1.16077	-0.215087	0.000681481	0.00792855	1574	23.1482	86.0916	83.3933	1230	21.2057	76.18	77.4971	1196	18.9138	66.5293	70.3127	1367	21.4432	79.2951	75.663	1428	22.4074	77.7713	87.5135	1393	22.7483	76.755	90.2009	1411	21.464	70.8095	85.1353	1433	24.8664	85.325	93.6688
3266	Rgl1	1	complement(152516760..152766351)	ENSMUSG00000026482	-1.16106	-0.215446	0.000367358	0.00464679	2553	19.4715	72.4174	135.262	2268	20.2781	72.8476	142.897	2560	20.9954	73.8512	150.502	2624	21.3462	78.9365	145.238	2715	22.0938	76.6826	166.386	2577	21.8247	73.6387	166.868	2787	21.9866	72.5333	168.159	2519	22.669	77.7848	164.656
3523	Rab8a	8	72161200..72183904	ENSMUSG00000003037	-1.16228	-0.216955	0.000636429	0.00746323	1313	14.7857	54.9903	69.5651	1171	15.4586	55.5339	73.7797	1369	16.5774	58.311	80.4834	1323	15.8908	58.7629	73.2276	1446	17.3739	60.301	88.6166	1345	16.8184	56.747	87.0928	1460	17.006	56.1026	88.0918	1241	16.4894	56.5806	81.1186
3521	Fam50a	X	74313033..74320149	ENSMUSG00000001962	-1.16246	-0.217177	0.000635373	0.00745508	1380	31.7732	118.169	73.1148	1225	33.0639	118.78	77.182	1289	31.9132	112.255	75.7802	1234	30.3043	112.063	68.3015	1403	34.466	119.624	85.9814	1301	33.2617	112.228	84.2436	1506	35.8657	118.32	90.8673	1234	33.5237	115.031	80.6611
3190	Gak	5	complement(108569411..108629755)	ENSMUSG00000062234	-1.16265	-0.217413	0.000305059	0.00395066	2913	23.832	88.6347	154.336	2512	24.0921	86.5492	158.27	2718	23.9114	84.1082	159.791	2722	23.7528	87.8361	150.662	2931	25.5851	88.8002	179.623	2865	26.0273	87.8187	185.517	3015	25.514	84.1703	181.916	2710	26.1604	89.7649	177.141
3198	Adgra2	8	27085583..27123436	ENSMUSG00000031486	-1.16275	-0.217546	0.000309041	0.00399222	2664	24.3008	90.3783	141.143	2341	25.0336	89.9313	147.496	2695	26.4351	92.9852	158.439	2849	27.7195	102.505	157.691	2790	27.1545	94.2473	170.982	2723	27.5816	93.0629	176.322	2927	27.6173	91.1089	176.606	2742	29.5127	101.268	179.232
3356	Mthfd1l	10	3973118..4167081	ENSMUSG00000040675	-1.1634	-0.218353	0.000457096	0.00562689	1691	20.0857	74.7019	89.5922	1500	20.8868	75.0342	94.5086	1685	21.5219	75.7031	99.061	1552	19.6627	72.7112	85.9027	1771	22.4447	77.9007	108.534	1703	22.4618	75.7883	110.274	1875	23.0366	75.9972	113.132	1486	20.8266	71.463	97.1332
3242	Cop1	1	159232320..159347640	ENSMUSG00000040782	-1.16365	-0.218657	0.000339916	0.0043315	2267	6.81796	25.357	120.11	2163	7.62597	27.3958	136.281	2059	6.65878	23.4222	121.048	2066	6.62737	24.5075	114.352	2335	7.49275	26.0057	143.098	2140	7.14665	24.1135	138.571	2532	7.8766	25.9848	152.773	2102	7.45917	25.5949	137.398
3133	Gspt1	16	complement(11219292..11254325)	ENSMUSG00000062203	-1.16375	-0.218783	0.00025973	0.0034248	3222	31.2697	116.297	170.707	2914	33.153	119.1	183.599	2968	30.974	108.951	174.488	2946	30.4957	112.771	163.06	3366	34.8549	120.974	206.282	3105	33.4615	112.902	201.058	3382	33.9503	112.002	204.059	2955	33.8385	116.111	193.155
3269	Polr1d	5	147077050..147111597	ENSMUSG00000029642	-1.16423	-0.219381	0.000369342	0.00466618	1926	33.342	124.004	102.043	1738	35.2713	126.71	109.504	2030	37.7892	132.923	119.344	1748	32.2764	119.356	96.7512	1990	36.757	127.576	121.955	1905	36.6198	123.559	123.354	2212	39.609	130.669	133.465	1818	37.1351	127.423	118.835
3227	Prdx4	X	complement(155323918..155340754)	ENSMUSG00000025289	-1.16447	-0.21968	0.000328872	0.00421024	2129	53.2543	198.061	112.798	2056	60.2891	216.584	129.54	2084	56.0548	197.173	122.518	1983	52.9066	195.645	109.758	2259	60.2902	209.254	138.44	2061	57.2457	193.153	133.456	2492	64.4763	212.706	150.359	1989	58.7042	201.434	130.012
3433	Itpkb	1	180330485..180424802	ENSMUSG00000038855	-1.16466	-0.219909	0.000528757	0.00636133	1363	6.86242	25.5224	72.2141	1164	6.87022	24.6808	73.3387	1409	7.62831	26.8325	82.835	1292	6.93828	25.6572	71.5118	1410	7.57447	26.2893	86.4104	1381	7.72078	26.0506	89.4239	1552	8.0825	26.664	93.6428	1218	7.23576	24.8283	79.6152
3603	Natd1	11	complement(60902246..60914750)	ENSMUSG00000018931	-1.16477	-0.220044	0.000762502	0.00874317	952	11.8084	43.9174	50.4386	925	13.4503	48.3194	58.2803	1086	14.4851	50.9512	63.8458	991	13.111	48.4836	54.8515	1107	14.6506	50.8489	67.8413	1024	14.104	47.5881	66.3071	1096	14.0617	46.3894	66.1292	984	14.4014	49.4161	64.3197
3331	Cops8	1	90602981..90613341	ENSMUSG00000034432	-1.1648	-0.220083	0.000435199	0.00539754	1630	19.3046	71.7967	86.3603	1400	19.4373	69.8272	88.2081	1537	19.5741	68.8519	90.3601	1549	19.5674	72.3586	85.7366	1742	22.0127	76.4012	106.757	1559	20.5024	69.1771	100.95	1721	21.0827	69.5515	103.84	1478	20.6539	70.8705	96.6103
3464	Plekhb2	1	34849976..34879580	ENSMUSG00000026123	-1.16483	-0.220117	0.000569043	0.00678664	1368	9.02277	33.5571	72.479	1079	8.34279	29.9709	67.9832	1209	8.57464	30.1613	71.077	1238	8.70929	32.2063	68.5229	1391	9.78887	33.975	85.246	1257	9.20609	31.0622	81.3945	1299	8.86208	29.2358	78.3775	1245	9.68899	33.2462	81.3801
3583	Chmp2a	7	complement(13032010..13034807)	ENSMUSG00000033916	-1.16487	-0.220169	0.000732257	0.00844322	1037	47.0122	174.845	54.9421	942	50.0632	179.848	59.3514	1045	50.9429	179.191	61.4355	1030	49.8054	184.177	57.0101	1109	53.6432	186.184	67.9639	1023	51.4983	173.76	66.2423	1160	54.3954	179.449	69.9907	1018	54.4546	186.852	66.5421
3565	Tmx2	2	complement(84671316..84679140)	ENSMUSG00000050043	-1.16491	-0.220215	0.000703102	0.00814797	1094	24.7343	91.9905	57.962	990	26.2393	94.2629	62.3757	1047	25.4545	89.536	61.553	1032	24.8868	92.0295	57.1208	1147	27.6692	96.0338	70.2927	1081	27.139	91.5695	69.998	1153	26.964	88.9536	69.5684	1044	27.8508	95.5653	68.2416
3069	Sept9	11	117199661..117362325	ENSMUSG00000059248	-1.16494	-0.220258	0.000209465	0.00281979	3776	26.2942	97.7923	200.059	3149	25.7062	92.3476	198.405	3878	29.0384	102.142	227.987	3790	28.1498	104.096	209.775	3999	29.712	103.124	245.075	3854	29.8007	100.55	249.558	3977	28.6455	94.5011	239.96	3665	30.1133	103.329	239.565
3177	Gga2	7	complement(121986722..122021222)	ENSMUSG00000030872	-1.16497	-0.220299	0.000292031	0.00379741	2390	12.888	47.9324	126.626	2028	12.8201	46.0553	127.776	2305	13.3658	47.0141	135.511	2344	13.482	49.8553	129.74	2508	14.43	50.0834	153.7	2232	13.365	45.0947	144.529	2626	14.6472	48.3209	158.445	2271	14.4497	49.5819	148.445
3359	Bud31	5	145140362..145148078	ENSMUSG00000038722	-1.16514	-0.220507	0.00046475	0.00571601	1520	49.7651	185.084	80.5323	1299	49.8571	179.108	81.8445	1458	51.3304	180.555	85.7157	1372	47.9119	177.175	75.9397	1538	53.7266	186.473	94.2547	1490	54.1694	182.773	96.4819	1605	54.3537	179.312	96.8406	1372	53.0018	181.867	89.6815
3284	Ncbp1	4	46138613..46172403	ENSMUSG00000028330	-1.16515	-0.220516	0.000381354	0.0047974	1830	28.4709	105.888	96.9566	1591	29.0173	104.243	100.242	1650	27.6039	97.0966	97.0034	1668	27.6793	102.356	92.3232	1821	30.2282	104.915	111.598	1723	29.7661	100.434	111.569	1936	31.1551	102.78	116.812	1684	30.9135	106.074	110.076
3422	Prmt5	14	complement(54507187..54517525)	ENSMUSG00000023110	-1.16515	-0.220518	0.000514607	0.00621272	1391	18.5135	68.8546	73.6976	1136	17.7246	63.6743	71.5745	1385	19.822	69.7238	81.424	1283	18.2136	67.3526	71.0136	1479	21.003	72.8969	90.639	1355	20.0257	67.5685	87.7403	1487	20.4713	67.5345	89.7209	1203	18.8922	64.8255	78.6348
3554	Wisp2	2	163820861..163833146	ENSMUSG00000027656	-1.16556	-0.221027	0.000689243	0.00800983	1029	28.174	104.783	54.5182	850	27.2827	98.0112	53.5549	1089	32.0624	112.779	64.0222	1126	32.8836	121.601	62.3237	1046	30.5574	106.058	64.103	1034	31.4368	106.071	66.9546	1234	34.9478	115.292	74.4556	1036	33.4694	114.845	67.7187
3160	Tram1	1	complement(13564698..13589910)	ENSMUSG00000025935	-1.16576	-0.221265	0.000278791	0.00364359	2364	39.3843	146.476	125.249	2180	42.5763	152.952	137.353	2138	38.3018	134.726	125.693	2210	39.2714	145.222	122.323	2556	45.4348	157.694	156.642	2274	42.068	141.942	147.248	2291	39.4797	130.243	138.232	2339	45.9792	157.77	152.89
3557	Mindy2	9	complement(70599014..70657174)	ENSMUSG00000042444	-1.16636	-0.222016	0.000692325	0.00804113	1082	6.62776	24.6496	57.3263	909	6.52738	23.4491	57.2722	905	5.96106	20.968	53.2049	1033	6.74913	24.9577	57.1762	1160	7.58139	26.3133	71.0894	998	6.78821	22.9041	64.6235	992	6.28526	20.735	59.8541	1024	7.40107	25.3955	66.9343
3264	Atp6v1b2	8	69088646..69113711	ENSMUSG00000006273	-1.16649	-0.222178	0.000363937	0.00460634	1764	17.5166	65.1471	93.4598	1498	17.4381	62.6452	94.3826	1472	15.7179	55.2878	86.5388	1672	17.7091	65.4869	92.5446	1717	18.1917	63.1395	105.225	1575	17.3668	58.5971	101.986	1759	18.0672	59.6033	106.132	1756	20.5746	70.5984	114.782
3038	Trpc4ap	2	complement(155634271..155692384)	ENSMUSG00000038324	-1.16691	-0.222688	0.000189891	0.00258217	3405	20.4926	76.2153	180.403	2911	20.538	73.7814	183.41	3456	22.3661	78.6727	203.178	3357	21.5496	79.6889	185.809	3573	22.9438	79.6329	218.968	3392	22.6685	76.4856	219.642	3747	23.3258	76.9515	226.082	3266	23.1927	79.582	213.484
3408	Ctps2	X	162901238..163032508	ENSMUSG00000031360	-1.16693	-0.222718	0.000505051	0.00612239	1223	13.6497	50.7652	64.7967	1115	14.5884	52.4076	70.2514	1226	14.7137	51.7554	72.0764	1198	14.2613	52.7373	66.3089	1389	16.5405	57.4086	85.1234	1116	13.8307	46.6663	72.2643	1411	16.289	53.7372	85.1353	1166	15.355	52.6881	76.2162
3066	Sod1	16	90220754..90226329	ENSMUSG00000022982	-1.1676	-0.223545	0.000206609	0.00278386	2700	35.827	133.246	143.051	2504	38.9509	139.928	157.766	2880	41.0937	144.547	169.315	2623	37.1239	137.281	145.182	2858	40.4633	140.439	175.15	2785	41.0354	138.457	180.337	3176	43.5913	143.807	191.63	2616	40.9581	140.541	170.996
3058	Dhcr24	4	106561038..106589113	ENSMUSG00000034926	-1.16774	-0.223723	0.000200846	0.00271329	2688	35.1542	130.744	142.415	2383	36.5349	131.249	150.143	3015	42.4005	149.144	177.252	2873	40.0767	148.2	159.02	2932	40.9132	142.001	179.685	2898	42.0855	142.001	187.654	3262	44.127	145.574	196.819	2601	40.1369	137.723	170.016
3055	Dnm2	9	21424908..21507759	ENSMUSG00000033335	-1.16836	-0.22449	0.00019857	0.00268568	2794	27.6145	102.702	148.031	2228	25.8144	92.7363	140.377	2752	29.2479	102.879	161.79	2659	28.0309	103.656	147.175	2746	28.9576	100.506	168.286	2787	30.5867	103.203	180.467	3080	31.4872	103.876	185.837	2499	29.1428	99.9988	163.349
3582	Pfkp	13	complement(6579768..6648777)	ENSMUSG00000021196	-1.16868	-0.224882	0.000730505	0.00842537	960	3.77374	14.0351	50.8625	791	3.64513	13.0949	49.8375	836	3.5338	12.4301	49.1484	839	3.51779	13.0085	46.4384	999	4.19003	14.5427	61.2227	865	3.77574	12.7397	56.0113	953	3.87495	12.7834	57.501	834	3.86831	13.2735	54.5149
2859	Sgpl1	10	complement(61098642..61147703)	ENSMUSG00000020097	-1.16887	-0.225109	0.000114045	0.00164787	7068	60.6113	225.423	374.475	6287	63.2028	227.052	396.117	6558	60.4734	212.715	385.544	6777	61.9873	229.224	375.105	7595	69.4923	241.193	465.452	6601	62.8569	212.085	427.434	7296	64.7164	213.498	440.217	6981	70.6366	242.378	456.317
3104	Hbs1l	10	21295979..21368898	ENSMUSG00000019977	-1.16889	-0.225139	0.000234257	0.00311777	2167	18.8655	70.1639	114.811	1901	19.4012	69.6974	119.774	2123	19.8745	69.9085	124.811	2003	18.5994	68.7792	110.865	2236	20.7699	72.0877	137.031	2109	20.3879	68.7908	136.564	2349	21.1527	69.7824	141.731	2049	21.0478	72.2222	133.934
3019	Drosha	15	12824815..12935291	ENSMUSG00000022191	-1.16907	-0.22536	0.000179241	0.00245269	2867	25.4475	94.643	151.899	2518	26.2004	94.1232	158.648	2994	28.5762	100.517	176.017	2653	25.1167	92.8795	146.843	3003	28.4396	98.7077	184.036	2875	28.3361	95.6088	186.165	3225	29.6087	97.6786	194.586	2684	28.1096	96.4534	175.441
3668	Slc11a2	15	complement(100387898..100425072)	ENSMUSG00000023030	-1.1693	-0.22565	0.000881382	0.00992726	786	6.51648	24.2358	41.6437	641	6.22995	22.3806	40.3867	784	6.98944	24.5853	46.0913	781	6.90637	25.5392	43.2281	857	7.58094	26.3118	52.5204	761	7.00585	23.6384	49.277	884	7.5808	25.0089	53.3378	690	6.74986	23.161	45.1022
3485	Chmp7	14	complement(69717000..69732541)	ENSMUSG00000034190	-1.16937	-0.225735	0.00058897	0.00698198	955	7.98294	29.6898	50.5976	879	8.61359	30.9437	55.3821	1009	9.06956	31.9021	59.319	955	8.51473	31.4868	52.8589	1075	9.58781	33.2772	65.8803	888	8.24248	27.8109	57.5006	1092	9.44179	31.1483	65.8878	1003	9.89271	33.9452	65.5616
3446	Gtf2h5	17	6079786..6086517	ENSMUSG00000034345	-1.16951	-0.225901	0.000542717	0.00650272	1000	13.6651	50.8227	52.9818	944	15.1224	54.3262	59.4774	1016	14.9294	52.5142	59.7306	1022	14.8961	55.0846	56.5674	1077	15.7029	54.5014	66.0028	1055	16.0085	54.0143	68.3144	1087	15.3644	50.6869	65.5861	1030	16.6076	56.9861	67.3265
3005	Sdc1	12	8771323..8793715	ENSMUSG00000020592	-1.16954	-0.225943	0.000172264	0.00236937	2915	40.3149	149.937	154.442	2413	39.1219	140.543	152.033	2927	43.5296	153.115	172.078	2808	41.4221	153.176	155.422	2993	44.1657	153.289	183.423	2850	43.7681	147.678	184.546	2987	42.7302	140.966	180.226	2958	48.2703	165.632	193.351
3449	Ripk1	13	34002363..34037147	ENSMUSG00000021408	-1.17013	-0.226664	0.000543187	0.00650644	983	6.20607	23.0813	52.0811	935	6.92008	24.8599	58.9104	1002	6.80247	23.9277	58.9075	946	6.37034	23.557	52.3608	1117	7.52433	26.1153	68.4542	962	6.7441	22.7553	62.2924	1052	6.86992	22.6637	63.4743	1001	7.4568	25.5868	65.4309
3226	Gtf2f1	17	complement(57003405..57011288)	ENSMUSG00000002658	-1.17015	-0.22669	0.000325607	0.00416973	1478	45.3463	168.65	78.307	1146	41.2181	148.073	72.2046	1507	49.7183	174.884	88.5964	1439	47.0908	174.138	79.6482	1476	48.3176	167.7	90.4551	1504	51.239	172.885	97.3885	1587	50.3636	166.149	95.7545	1369	49.5594	170.055	89.4854
2940	Jpt2	17	complement(24937419..24960689)	ENSMUSG00000024165	-1.17019	-0.226741	0.000146354	0.00205647	3397	36.9733	137.509	179.979	2985	38.0866	136.823	188.072	3257	38.1194	134.085	191.479	3243	37.6485	139.221	179.499	3494	40.5758	140.83	214.126	3322	40.1493	135.468	215.109	3628	40.8444	134.745	218.902	3310	42.5085	145.861	216.36
3201	Rab35	5	115631908..115647736	ENSMUSG00000029518	-1.17021	-0.226768	0.000310082	0.00400191	1532	28.6185	106.437	81.1681	1288	28.2059	101.328	81.1514	1494	30.0106	105.562	87.8321	1450	28.8911	106.837	80.257	1599	31.8705	110.615	97.9931	1483	30.7621	103.794	96.0287	1697	32.7901	108.174	102.392	1376	30.3293	104.07	89.943
3107	Htra3	5	complement(35652023..35679782)	ENSMUSG00000029096	-1.17037	-0.226965	0.000235503	0.00313047	1772	21.0289	78.2096	93.8837	1549	21.5496	77.4155	97.5959	1914	24.4248	85.914	112.524	2021	25.5816	94.5986	111.862	1916	24.2605	84.2029	117.42	1875	24.7081	83.3676	121.412	2095	25.7163	84.8377	126.406	1858	26.0168	89.2722	121.449
3061	Acox1	11	complement(116171888..116199045)	ENSMUSG00000020777	-1.1704	-0.227002	0.000202572	0.00273393	2293	23.7688	88.3998	121.487	2047	24.8746	89.3603	128.973	2019	22.5048	79.1605	118.697	2052	22.6876	83.8969	113.578	2337	25.8472	89.71	143.221	2168	24.9545	84.1987	140.384	2379	25.5076	84.1492	143.541	2102	25.7093	88.2173	137.398
2990	Chtf8	8	complement(106883863..106893601)	ENSMUSG00000046691	-1.17067	-0.227339	0.00016744	0.00231343	2701	46.8663	174.303	143.104	2221	45.1773	162.296	139.936	2735	51.0304	179.499	160.79	2534	46.8976	173.424	140.256	2806	51.9487	180.303	171.963	2705	52.1181	175.852	175.157	2959	53.1072	175.2	178.537	2417	49.4843	169.797	157.989
3245	Cog4	8	110846600..110882227	ENSMUSG00000031753	-1.17086	-0.227564	0.000341768	0.00435106	1391	18.0796	67.2407	73.6976	1152	17.5529	63.0576	72.5826	1369	19.1338	67.3029	80.4834	1230	17.052	63.0568	68.0801	1459	20.2334	70.2256	89.4133	1247	17.9975	60.7255	80.747	1464	19.6822	64.9314	88.3331	1324	20.3051	69.6734	86.544
3390	Scfd1	12	51377510..51450101	ENSMUSG00000020952	-1.17103	-0.227784	0.000491522	0.00599002	1084	4.33855	16.1357	57.4322	915	4.29312	15.4227	57.6503	935	4.02405	14.1546	54.9686	1030	4.39705	16.2599	57.0101	1125	4.80419	16.6743	68.9445	984	4.37317	14.7555	63.7169	1119	4.63253	15.2826	67.5169	1004	4.74138	16.2693	65.627
3378	Decr1	4	complement(15917240..15945507)	ENSMUSG00000028223	-1.17126	-0.228055	0.000478261	0.00584911	1042	14.151	52.6295	55.207	961	15.2995	54.9623	60.5485	1035	15.1145	53.1652	60.8476	948	13.732	50.7799	52.4715	1125	16.3013	56.5782	68.9445	1016	15.3214	51.6958	65.789	1150	16.1543	53.2928	69.3873	975	15.6235	53.6094	63.7314
3482	Vps53	11	complement(76046226..76179647)	ENSMUSG00000017288	-1.1715	-0.228362	0.00058595	0.00695217	902	9.13252	33.9652	47.7895	823	9.76832	35.092	51.8537	933	10.1578	35.7302	54.851	816	8.81215	32.5867	45.1653	989	10.6839	37.0816	60.6098	902	10.1409	34.2164	58.4072	1014	10.6193	35.0328	61.1815	817	9.76025	33.4907	53.4037
3352	Comt	16	complement(18406886..18426852)	ENSMUSG00000000326	-1.17154	-0.228401	0.000453346	0.00558739	1041	21.6583	80.5506	55.154	902	21.9997	79.0323	56.8312	1073	24.0054	84.439	63.0816	1063	23.5893	87.2314	58.8367	1110	24.6404	85.5216	68.0252	1105	25.5283	86.135	71.552	1126	24.2318	79.9401	67.9393	1016	24.9415	85.5827	66.4114
2975	Ykt6	11	5955693..5967780	ENSMUSG00000002741	-1.17157	-0.228441	0.000163148	0.00226548	2556	45.1232	167.82	135.421	2193	45.3851	163.043	138.172	2469	46.8701	164.865	145.152	2412	45.4176	167.951	133.503	2652	49.9533	173.377	162.525	2440	47.8316	161.388	157.997	2701	49.3215	162.711	162.97	2498	52.0339	178.546	163.283
3034	Plekho2	9	complement(65552698..65580040)	ENSMUSG00000050721	-1.17187	-0.228817	0.000186319	0.00253695	2220	21.083	78.4109	117.62	1788	19.906	71.5107	112.654	2106	21.5067	75.6497	123.812	2011	20.3704	75.3282	111.308	2156	21.8464	75.8241	132.128	2156	22.736	76.7135	139.607	2316	22.7505	75.0534	139.74	2049	22.9603	78.7843	133.934
3346	Htra2	6	complement(83051266..83055273)	ENSMUSG00000068329	-1.17191	-0.228858	0.00044948	0.00554968	1094	19.5624	72.7556	57.962	856	17.9438	64.4618	53.9329	979	18.8245	66.2151	57.5553	1109	21.1517	78.2172	61.3828	1098	20.9488	72.7087	67.2898	1117	22.1791	74.8344	72.3291	1090	20.1606	66.5095	65.7671	1002	21.1411	72.5422	65.4963
3134	Mta1	12	113098278..113137206	ENSMUSG00000021144	-1.17198	-0.228953	0.000260169	0.00342951	1491	25.3043	94.1104	78.9958	1266	25.1875	90.4844	79.7653	1650	30.1117	105.918	97.0034	1544	27.9493	103.354	85.4599	1552	28.1034	97.5409	95.1127	1593	30.0205	101.292	103.152	1798	31.563	104.126	108.486	1424	28.5155	97.8462	93.0805
3028	Gba	3	89202928..89208966	ENSMUSG00000028048	-1.17208	-0.229071	0.000184858	0.00252203	2068	42.5714	158.33	109.566	1874	45.2244	162.465	118.073	2170	48.0356	168.965	127.574	1921	42.1796	155.977	106.327	2328	51.1331	177.472	142.669	2005	45.8319	154.641	129.83	2259	48.1012	158.685	136.301	2017	48.9924	168.109	131.842
3135	Zfand3	17	30005051..30210828	ENSMUSG00000044477	-1.17217	-0.229181	0.000260254	0.00342953	1459	21.7915	81.046	77.3004	1340	23.4624	84.2871	84.4277	1545	24.814	87.2831	90.8304	1533	24.4221	90.3109	84.851	1585	25.2588	87.6679	97.1351	1588	26.3371	88.864	102.828	1661	25.661	84.6553	100.219	1454	25.6243	87.9255	95.0415
3181	Idh3g	X	complement(73778963..73786897)	ENSMUSG00000002010	-1.17232	-0.229364	0.000296482	0.00385044	1387	27.0514	100.608	73.4857	1245	28.4655	102.26	78.4422	1284	26.9286	94.7213	75.4862	1350	28.0837	103.851	74.722	1436	29.8826	103.716	88.0038	1339	28.9988	97.8446	86.7042	1619	32.6612	107.749	97.6853	1246	28.6739	98.3896	81.4455
3013	Scyl1	19	complement(5758427..5771401)	ENSMUSG00000024941	-1.17232	-0.22937	0.000175956	0.00241254	2185	43.6495	162.339	115.765	1668	39.0625	140.329	105.094	2008	43.1347	151.726	118.05	2465	52.5234	194.227	136.437	2246	47.8728	166.156	137.644	2102	46.6279	157.327	136.111	2375	49.0754	161.899	143.3	2148	50.6311	173.732	140.405
3473	Pdzd11	X	complement(100622883..100626568)	ENSMUSG00000015668	-1.17269	-0.229828	0.000577551	0.00687027	884	21.8939	81.4266	46.8359	766	22.24	79.8956	48.2624	847	22.5574	79.3456	49.7951	847	22.3749	82.7407	46.8812	877	23.1751	80.4357	53.746	911	25.0538	84.5341	58.99	968	24.7981	81.8084	58.406	820	23.9629	82.2247	53.5997
3327	Anxa11	14	25842156..25886804	ENSMUSG00000021866	-1.17332	-0.230597	0.000426052	0.00529044	1032	13.1475	48.8974	54.6772	855	12.7692	45.8725	53.8699	1073	14.6993	51.7049	63.0816	951	12.9226	47.7869	52.6375	1045	14.2046	49.3012	64.0417	1032	14.5992	49.259	66.8251	1133	14.9302	49.2544	68.3616	976	14.6713	50.342	63.7968
2865	Rrm2	12	24708241..24714146	ENSMUSG00000020649	-1.17358	-0.23092	0.000115592	0.00166672	3406	64.7509	240.818	180.456	2727	60.7746	218.328	171.817	2908	59.4472	209.105	170.961	3000	60.8318	224.951	166.049	3402	69.006	239.505	208.488	3327	70.2328	236.972	215.433	3303	64.9505	214.27	199.293	2842	63.75	218.748	185.769
3057	Hoxc10	15	102966796..102971893	ENSMUSG00000022484	-1.17365	-0.230998	0.00020014	0.00270464	1666	45.9734	170.982	88.2676	1481	47.9096	172.112	93.3115	1804	53.5308	188.295	106.057	1697	49.9484	184.705	93.9284	1742	51.2898	178.016	106.757	1813	55.554	187.445	117.397	1931	55.1171	181.83	116.51	1637	53.301	182.894	107.003
3039	Csk	9	complement(57626646..57653631)	ENSMUSG00000032312	-1.17372	-0.231094	0.000190817	0.00259392	1790	25.2329	93.8451	94.8374	1459	24.1105	86.6151	91.9254	1927	29.21	102.746	113.288	1726	25.9516	95.9668	95.5335	1857	27.9305	96.9405	113.804	1859	29.0991	98.1832	120.376	2032	29.6286	97.7442	122.604	1644	27.3446	93.8285	107.461
3261	Rad23a	8	complement(84834019..84840665)	ENSMUSG00000003813	-1.17376	-0.231138	0.000357722	0.00453184	1113	22.7519	84.6179	58.9687	909	21.7833	78.2548	57.2722	1160	25.4986	89.6914	68.1963	1106	24.115	89.1752	61.2167	1176	25.6497	89.0245	72.0699	1156	26.2402	88.5369	74.8544	1269	26.8323	88.5192	76.5674	991	23.903	82.0191	64.7773
3146	Asna1	8	complement(85017931..85025281)	ENSMUSG00000052456	-1.17396	-0.231378	0.000267843	0.0035172	1308	36.6317	136.239	69.3001	1169	38.3795	137.876	73.6537	1374	41.3782	145.548	80.7773	1327	39.6395	146.584	73.449	1479	44.1945	153.39	90.639	1371	42.6356	143.857	88.7763	1467	42.4963	140.195	88.5141	1234	40.7774	139.921	80.6611
3298	Hax1	3	complement(89995446..89998780)	ENSMUSG00000027944	-1.17401	-0.231451	0.000394788	0.00494532	1096	30.8915	114.89	58.068	938	30.9933	111.341	59.0994	967	29.3083	103.092	56.8498	976	29.3418	108.504	54.0213	1124	33.8023	117.32	68.8832	1025	32.0803	108.242	66.3718	1158	33.7605	111.375	69.87	953	31.694	108.753	62.2934
2878	Rcc2	4	140700541..140723220	ENSMUSG00000040945	-1.17418	-0.231658	0.000121576	0.00174509	2766	35.0686	130.426	146.548	2149	31.9403	114.743	135.399	2862	39.0186	137.248	168.257	2808	37.9727	140.42	155.422	2805	37.9447	131.698	171.902	2908	40.9399	138.135	188.302	3031	39.7489	131.131	182.881	2572	38.4763	132.025	168.12
3636	Ccdc71	9	108460527..108465938	ENSMUSG00000049305	-1.17424	-0.231723	0.000824205	0.00936494	672	10.8357	40.2997	35.6037	552	10.4343	37.4845	34.7792	659	11.4264	40.1924	38.7426	723	12.4347	45.9825	40.0178	709	12.1979	42.3364	43.4503	670	11.9963	40.4768	43.3845	767	12.7925	42.2023	46.2783	643	12.2336	41.9776	42.03
3114	Sacm1l	9	123529759..123592600	ENSMUSG00000025240	-1.17437	-0.231889	0.000238935	0.00316966	1498	21.1111	78.5153	79.3667	1316	21.7415	78.1049	82.9156	1299	19.6854	69.2432	76.3681	1397	20.9992	77.6534	77.3235	1568	23.5774	81.832	96.0933	1420	22.2215	74.9773	91.9492	1548	22.5653	74.4427	93.4014	1367	22.7312	77.9983	89.3547
3297	4833439L19Rik	13	complement(54551218..54565435)	ENSMUSG00000025871	-1.17454	-0.232097	0.000394563	0.004944	952	15.7359	58.5243	50.4386	928	17.9821	64.5993	58.4693	981	17.4365	61.333	57.6729	1020	17.9831	66.5	56.4567	1111	19.5939	68.0062	68.0865	987	18.1158	61.1246	63.9112	1041	17.7983	58.7163	62.8106	1022	19.9325	68.3951	66.8036
3596	Ppp2r2d	7	138846079..138883057	ENSMUSG00000041769	-1.17519	-0.23289	0.000749744	0.00861361	671	5.98808	22.2706	35.5508	628	6.56993	23.602	39.5676	707	6.78453	23.8646	41.5645	639	6.08238	22.4922	35.3684	713	6.789	23.5631	43.6955	716	7.09518	23.9398	46.3631	756	6.97845	23.0218	45.6146	653	6.87596	23.5937	42.6837
3400	Pdrg1	2	complement(153008890..153015427)	ENSMUSG00000027472	-1.17534	-0.233078	0.00049779	0.0060485	853	18.3935	68.4081	45.1934	781	19.7425	70.9233	49.2075	824	19.1063	67.2064	48.4429	820	18.8598	69.7419	45.3867	923	21.2357	73.7046	56.5651	824	19.73	66.5709	53.3565	903	20.1407	66.4438	54.4842	865	22.0083	75.5177	56.5412
3322	Ecd	14	complement(20319852..20348121)	ENSMUSG00000021810	-1.17547	-0.233239	0.000421424	0.00524085	940	8.74727	32.5324	49.8029	792	8.63984	31.038	49.9006	943	9.43609	33.1914	55.4389	915	9.08184	33.5839	50.6449	984	9.76992	33.9093	60.3034	926	9.56844	32.2849	59.9613	1075	10.3473	34.1354	64.8621	865	9.49764	32.5896	56.5412
2971	Sf3a1	11	4160350..4182541	ENSMUSG00000002129	-1.17555	-0.233339	0.000161961	0.00225127	1831	15.6914	58.3589	97.0096	1541	15.4815	55.6162	97.0919	1962	18.0804	63.5979	115.346	1675	15.3108	56.6181	92.7107	1975	18.059	62.6788	121.036	1866	17.7571	59.9141	120.829	1985	17.5957	58.048	119.769	1698	17.1699	58.9156	110.991
2980	Eloa	4	complement(136003368..136021763)	ENSMUSG00000028668	-1.1757	-0.233522	0.00016463	0.00228224	1768	19.7826	73.5745	93.6718	1582	20.7512	74.5473	99.6751	1828	21.9945	77.3654	107.468	1657	19.7757	73.129	91.7144	1950	23.2802	80.8006	119.504	1786	22.1906	74.8731	115.649	1874	21.6892	71.5523	113.071	1728	22.8139	78.2822	112.952
2899	Pmp22	11	63128982..63159547	ENSMUSG00000018217	-1.17578	-0.233617	0.000128783	0.00183516	2267	50.7321	188.68	120.11	1983	52.0223	186.886	124.94	2093	50.3658	177.162	123.047	2218	52.9421	195.776	122.766	2407	57.4723	199.474	147.511	2245	55.787	188.231	145.37	2292	53.054	175.024	138.292	2232	58.936	202.229	145.896
2998	Tomm22	15	79670861..79673400	ENSMUSG00000022427	-1.1758	-0.233644	0.00016883	0.00232657	1658	52.9024	196.752	87.8438	1555	58.1644	208.951	97.9739	1727	59.2541	208.426	101.53	1704	57.992	214.45	94.3158	1790	60.939	211.506	109.698	1759	62.3221	210.281	113.9	1916	63.2352	208.612	115.605	1669	62.8351	215.608	109.095
3010	Psmb2	4	126677630..126709714	ENSMUSG00000028837	-1.17605	-0.233953	0.000174822	0.00239938	1689	73.8994	274.843	89.4862	1427	73.1933	262.942	89.9092	1621	76.2658	268.265	95.2984	1620	75.6022	279.571	89.6664	1723	80.4355	279.174	105.592	1696	82.3992	278.023	109.821	1798	81.3717	268.444	108.486	1599	82.5496	283.255	104.52
2791	Sfr1	19	47731756..47735588	ENSMUSG00000025066	-1.17612	-0.23403	9.03453e-05	0.00133722	3399	113.112	420.68	180.085	2847	111.066	398.996	179.377	3257	116.549	409.962	191.479	3055	108.437	400.99	169.093	3485	123.74	429.476	213.575	3266	120.687	407.208	211.483	3565	122.713	404.826	215.101	3158	124.001	425.488	206.424
2938	Sdhc	1	complement(171127165..171150603)	ENSMUSG00000058076	-1.17615	-0.234078	0.000145919	0.00205175	2002	32.4503	120.688	106.069	1692	32.1507	115.499	106.606	1826	31.8266	111.95	107.35	1856	32.0878	118.658	102.729	2075	35.8859	124.552	127.164	1861	33.4955	113.017	120.505	2151	36.0635	118.973	129.785	1828	34.9612	119.963	119.488
2831	Ppp1r15b	1	133131143..133139783	ENSMUSG00000046062	-1.17618	-0.234104	0.000101287	0.001478	2937	27.6579	102.864	155.607	2585	28.5372	102.518	162.87	2491	25.2246	88.7275	146.446	2754	27.6622	102.293	152.433	3010	30.2436	104.969	184.465	2744	28.6936	96.815	177.682	2771	26.9913	89.0439	167.193	3011	33.4566	114.801	196.816
3256	Zdhhc9	X	complement(48171969..48208878)	ENSMUSG00000036985	-1.17658	-0.2346	0.000351785	0.00446346	1024	8.01178	29.797	54.2533	854	7.83291	28.1391	53.8069	956	8.04309	28.2915	56.2032	979	8.16996	30.2119	54.1873	1056	8.81545	30.5965	64.7159	982	8.53152	28.7862	63.5874	1116	9.03162	29.7952	67.3359	937	8.65016	29.6816	61.2475
2942	Trp53inp2	2	155381059..155389850	ENSMUSG00000038375	-1.17705	-0.235173	0.000146637	0.00205905	1735	17.386	64.6611	91.9234	1623	19.0658	68.4924	102.258	1800	19.3958	68.2247	105.822	1724	18.4266	68.1401	95.4228	1914	20.4641	71.0265	117.298	1770	19.6951	66.4533	114.613	1929	19.9942	65.9606	116.39	1784	21.0936	72.379	116.612
2725	Degs1	1	complement(182275772..182282804)	ENSMUSG00000038633	-1.17712	-0.235263	7.14854e-05	0.00108369	4284	87.1003	323.939	226.974	3655	87.1151	312.955	230.286	3860	84.3904	296.843	226.929	3856	83.621	309.224	213.428	4267	92.5645	321.271	261.499	4128	93.1957	314.451	267.3	4539	95.4559	314.907	273.869	3880	93.0802	319.389	253.618
3230	Emg1	6	complement(124704085..124712178)	ENSMUSG00000004268	-1.17713	-0.235276	0.000330331	0.00422499	1000	11.3728	42.2973	52.9818	890	11.8657	42.6268	56.0751	995	12.1682	42.8018	58.496	977	11.8515	43.8258	54.0766	1047	12.7048	44.0955	64.1643	946	11.9466	40.3091	61.2563	1191	14.0105	46.2204	71.8612	968	12.9897	44.5721	63.2739
2905	Psmd4	3	complement(95032694..95042614)	ENSMUSG00000005625	-1.1772	-0.235358	0.000131919	0.00187596	2015	37.8021	140.592	106.758	1671	36.7496	132.02	105.283	1965	39.6405	139.435	115.522	1834	36.6985	135.708	101.511	2051	41.0542	142.49	125.693	1972	41.0803	138.609	127.693	2213	42.9432	141.669	133.525	1805	39.9552	137.1	117.985
3106	Dap3	3	complement(88920803..88951181)	ENSMUSG00000068921	-1.17794	-0.236261	0.000235102	0.003127	1148	9.32832	34.6935	60.8231	1087	10.3545	37.1976	68.4873	1192	10.4153	36.6359	70.0776	1172	10.1577	37.5625	64.8698	1237	10.7246	37.2229	75.8083	1205	10.8726	36.6853	78.0273	1376	11.5652	38.1533	83.0235	1132	10.8533	37.2414	73.9938
2915	Lamtor1	7	101905904..101926675	ENSMUSG00000030842	-1.17812	-0.236481	0.000136021	0.00192766	1772	29.0349	107.985	93.8837	1541	29.6002	106.337	97.0919	1815	31.9793	112.487	106.704	1696	29.6408	109.61	93.873	1740	30.4199	105.581	106.634	1788	32.5319	109.766	115.778	2054	34.8121	114.844	123.932	1756	33.9497	116.493	114.782
3393	Nudcd3	11	complement(6105691..6200415)	ENSMUSG00000053838	-1.17867	-0.237161	0.000492586	0.00599847	749	6.07398	22.5901	39.6833	671	6.37896	22.916	42.2769	756	6.59249	23.189	44.4452	740	6.40076	23.6695	40.9587	820	7.09508	24.6255	50.2529	754	6.78967	22.909	48.8237	837	7.02085	23.1617	50.5019	725	6.93721	23.8039	47.39
3355	Abcf3	16	20548577..20561379	ENSMUSG00000003234	-1.17871	-0.237213	0.000456931	0.00562654	836	12.3776	46.0344	44.2928	680	11.8026	42.3999	42.8439	770	12.2591	43.1213	45.2682	744	11.7493	43.4481	41.1801	825	13.0328	45.234	50.5593	774	12.725	42.9354	50.1188	887	13.584	44.8134	53.5188	770	13.4517	46.1573	50.3315
2814	Ext2	2	complement(93661028..93822568)	ENSMUSG00000027198	-1.17896	-0.237518	9.49284e-05	0.00139358	2285	16.4263	61.0917	121.063	1991	16.7787	60.2764	125.444	2344	18.1195	63.7352	137.804	2307	17.6892	65.4132	127.692	2523	19.3518	67.1658	154.619	2310	18.4395	62.2168	149.579	2479	18.4332	60.8109	149.575	2289	19.4157	66.6218	149.622
3253	Osbpl5	7	complement(143688762..143756985)	ENSMUSG00000037606	-1.17899	-0.237556	0.000348154	0.00442147	876	9.38898	34.919	46.412	742	9.32297	33.4921	46.7503	958	11.0412	38.8373	56.3207	894	10.2202	37.7935	49.4826	944	10.7954	37.4684	57.8521	915	10.8898	36.7433	59.249	946	10.4876	34.5985	57.0786	924	11.6853	40.0963	60.3978
3183	Prrc1	18	57354733..57392719	ENSMUSG00000024594	-1.17899	-0.237556	0.000297032	0.00385517	1046	11.4772	42.6856	55.4189	741	9.53148	34.2411	46.6873	956	11.2798	39.6765	56.2032	1069	12.511	46.2647	59.1688	1058	12.3863	42.9903	64.8384	1005	12.245	41.3157	65.0767	1073	12.1781	40.1752	64.7414	949	12.2865	42.159	62.0319
3108	Lig3	11	82781108..82804274	ENSMUSG00000020697	-1.179	-0.23756	0.000235514	0.00313047	1199	8.67135	32.2501	63.5251	973	8.24929	29.635	61.3046	1066	8.29012	29.1605	62.67	1137	8.77074	32.4335	62.9326	1252	9.66103	33.5313	76.7275	1101	8.8418	29.8331	71.293	1263	9.44808	31.1691	76.2054	1086	9.26729	31.7992	70.987
2763	Arpc1a	5	145083830..145108761	ENSMUSG00000029621	-1.17912	-0.237707	7.90076e-05	0.00118099	2746	56.3524	209.583	145.488	2433	58.5315	210.27	153.293	2819	62.2075	218.815	165.729	2753	60.2596	222.835	152.378	2826	61.8779	214.765	173.188	2761	62.9164	212.286	178.783	3273	69.4753	229.198	197.482	2718	65.8137	225.829	177.664
2856	Adamts12	15	11064790..11349231	ENSMUSG00000047497	-1.17922	-0.237832	0.000112015	0.00162024	2048	9.87882	36.7409	108.507	1740	9.83922	35.3467	109.63	1808	9.37798	32.987	106.292	1882	9.68284	35.8064	104.168	2168	11.158	38.727	132.864	1823	9.76445	32.9462	118.045	1969	9.82412	32.4096	118.803	2076	11.8157	40.5435	135.699
3004	Ndel1	11	complement(68821434..68871858)	ENSMUSG00000018736	-1.17952	-0.238199	0.0001723	0.00236937	1416	22.9307	85.2827	75.0222	1177	22.3443	80.2701	74.1578	1247	21.7148	76.3817	73.311	1400	24.1819	89.4226	77.4895	1475	25.4857	88.4554	90.3938	1364	24.5275	82.7582	88.3231	1450	24.2881	80.1261	87.4884	1342	25.6426	87.9882	87.7206
2933	S100a10	3	93555080..93564643	ENSMUSG00000041959	-1.17973	-0.238453	0.000144173	0.00203065	1550	67.37	250.559	82.1217	1396	71.1306	255.532	87.956	1513	70.7147	248.739	88.9491	1421	65.8775	243.61	78.6519	1616	74.9425	260.109	99.0349	1536	74.1331	250.132	99.4606	1727	77.6426	256.141	104.202	1456	74.6709	256.221	95.1722
3373	Tmem120a	5	complement(135735485..135744448)	ENSMUSG00000039886	-1.17981	-0.238555	0.000474822	0.00581565	727	22.1374	82.3323	38.5177	688	24.5593	88.2275	43.348	742	24.2958	85.4604	43.6221	695	22.5727	83.4723	38.468	720	23.3924	81.1901	44.1245	743	25.1227	84.7664	48.1115	869	27.3706	90.295	52.4327	742	26.6594	91.4774	48.5012
3116	Tbc1d10b	7	complement(127197459..127208468)	ENSMUSG00000042492	-1.17987	-0.238629	0.000240171	0.00318417	1016	11.3973	42.3884	53.8295	905	11.9013	42.7545	57.0202	1134	13.6791	48.1163	66.6678	1090	13.042	48.2283	60.3311	1124	13.4533	46.6933	68.8832	1104	13.752	46.4004	71.4873	1201	13.9356	45.9732	72.4645	1035	13.6995	47.0076	67.6533
2786	Atp6v1e1	6	complement(120794305..120822793)	ENSMUSG00000019210	-1.18003	-0.238824	8.87595e-05	0.0013161	2191	28.0827	104.444	116.083	2034	30.5621	109.792	128.154	2311	31.8516	112.038	135.863	2183	29.844	110.361	120.828	2425	33.1634	115.103	148.614	2191	31.1834	105.216	141.874	2467	32.7068	107.899	148.851	2316	35.0259	120.186	151.387
2885	Cops7a	6	complement(124958413..124965538)	ENSMUSG00000030127	-1.18061	-0.239529	0.000123975	0.00177522	1602	31.1294	115.775	84.8768	1319	30.0462	107.939	83.1046	1637	34.2052	120.317	96.2391	1708	35.4001	130.907	94.5372	1591	32.986	114.487	97.5028	1705	36.789	124.13	110.404	1810	36.3797	120.016	109.21	1630	37.3724	128.237	106.546
2609	Amotl1	9	complement(14541966..14645056)	ENSMUSG00000013076	-1.18131	-0.240392	4.9722e-05	0.000787265	4199	21.9793	81.7442	222.47	3474	21.3173	76.581	218.882	3840	21.6139	76.027	225.753	4032	22.511	83.2441	223.17	4431	24.7469	85.891	271.549	3958	23.0053	77.6222	256.292	4372	23.6712	78.0908	263.793	3978	24.569	84.3044	260.024
2760	Dynll2	11	complement(87979525..87987533)	ENSMUSG00000020483	-1.18134	-0.240423	7.87137e-05	0.00117771	2150	41.3962	153.959	113.911	2112	47.6707	171.254	133.068	2324	48.1164	169.249	136.628	2213	45.4476	168.062	122.489	2464	50.619	175.688	151.004	2311	49.4091	166.711	149.644	2491	49.6098	163.662	150.299	2241	50.9118	174.695	146.484
2897	Gart	16	complement(91621186..91646952)	ENSMUSG00000022962	-1.18142	-0.240517	0.000126752	0.00180746	1541	15.7812	58.6926	81.6449	1354	16.2552	58.3955	85.3098	1558	17.1569	60.3495	91.5947	1403	15.3251	56.6709	77.6556	1542	16.8489	58.479	94.4999	1563	17.7738	59.9707	101.209	1720	18.2196	60.106	103.779	1491	18.0165	61.8205	97.46
3316	Nenf	1	complement(191306789..191318194)	ENSMUSG00000037499	-1.18189	-0.241095	0.000411961	0.00513244	756	53.673	199.618	40.0542	700	58.2596	209.294	44.104	719	54.8906	193.078	42.2699	680	51.4933	190.418	37.6378	795	60.2216	209.016	48.7208	743	58.5745	197.636	48.1115	824	60.5109	199.624	49.7175	718	60.1469	206.384	46.9325
3271	Dnajc11	4	151933691..151982137	ENSMUSG00000039768	-1.18192	-0.241134	0.000370907	0.00468451	784	3.8678	14.3849	41.5377	666	3.85175	13.8371	41.9618	775	4.11136	14.4617	45.5622	784	4.12545	15.2556	43.3941	884	4.6532	16.1502	54.175	784	4.29487	14.4913	50.7663	886	4.5212	14.9154	53.4584	692	4.02818	13.822	45.233
2779	Slc35b4	6	complement(34153380..34177111)	ENSMUSG00000018999	-1.18218	-0.241451	8.33537e-05	0.00123906	2101	12.0604	44.8546	111.315	1742	11.7225	42.1123	109.756	2063	12.7342	44.7925	121.284	1920	11.7556	43.4714	106.271	2274	13.9277	48.34	139.36	1986	12.6591	42.7129	128.599	2159	12.8192	42.2904	130.267	2019	13.675	46.9236	131.973
3248	Tnip1	11	complement(54910785..54962917)	ENSMUSG00000020400	-1.18238	-0.2417	0.000343395	0.00436775	758	11.283	41.9634	40.1602	669	11.674	41.938	42.1508	861	13.7815	48.4763	50.6181	787	12.4951	46.2059	43.5602	813	12.9122	44.8153	49.8239	834	13.7851	46.5122	54.004	873	13.4414	44.3429	52.674	797	13.9982	48.0323	52.0963
2918	Usmg5	19	complement(47083471..47090625)	ENSMUSG00000071528	-1.18243	-0.241754	0.000137761	0.00195031	1390	214.733	798.624	73.6446	1267	229.454	824.297	79.8283	1256	208.645	733.909	73.8401	1306	215.196	795.779	72.2867	1347	222.025	770.601	82.5495	1355	232.439	784.271	87.7403	1462	233.616	770.696	88.2124	1463	266.675	915.052	95.6298
3652	Dpm2	2	32570858..32573579	ENSMUSG00000026810	-1.18285	-0.242262	0.000853362	0.00965376	538	14.3792	53.4783	28.5042	472	14.7887	53.1272	29.7387	490	14.0826	49.5355	28.8071	483	13.7691	50.9171	26.7339	549	15.6558	54.3378	33.6449	514	15.2546	51.4704	33.283	565	15.6197	51.529	34.0903	511	16.1149	55.2955	33.4018
3548	Trappc1	11	69323980..69325793	ENSMUSG00000049299	-1.18287	-0.242286	0.000679043	0.00790686	583	27.6186	102.718	30.8884	526	29.2116	104.94	33.141	521	26.5403	93.3555	30.6295	562	28.3973	105.011	31.1065	606	30.6307	106.313	37.1381	569	29.9317	100.992	36.8444	642	31.4587	103.782	38.7362	548	30.6315	105.107	35.8203
3374	Clns1a	7	97696634..97720796	ENSMUSG00000025439	-1.18292	-0.242351	0.000475774	0.00582559	702	9.59042	35.6682	37.1932	598	9.57718	34.4053	37.6774	647	9.50475	33.4329	38.0371	630	9.18014	33.9474	34.8703	749	10.9178	37.8932	45.9017	666	10.1032	34.0893	43.1255	750	10.5983	34.9635	45.2526	616	9.92971	34.0721	40.2652
3167	Dut	2	125247190..125258608	ENSMUSG00000027203	-1.18324	-0.242749	0.000284831	0.00371548	908	19.8475	73.816	48.1074	737	18.8853	67.8441	46.4352	840	19.744	69.4495	49.3835	801	18.675	69.0588	44.3351	957	22.3195	77.4661	58.6488	839	20.3642	68.7109	54.3278	951	21.5017	70.9339	57.3803	799	20.6074	70.7108	52.2271
2922	Vgll4	6	complement(114860628..114969994)	ENSMUSG00000030315	-1.18343	-0.242977	0.00013886	0.00196251	1262	12.3204	45.8215	66.863	1069	12.2343	43.9509	67.3531	1311	13.7627	48.4103	77.0736	1291	13.4431	49.7116	71.4564	1312	13.6663	47.4328	80.4046	1269	13.7567	46.4163	82.1715	1322	13.3496	44.0402	79.7653	1413	16.2766	55.8504	92.3615
2768	Aph1a	3	95893969..95898288	ENSMUSG00000015750	-1.18376	-0.243376	8.02027e-05	0.0011968	1821	27.8054	103.412	96.4798	1596	28.5685	102.63	100.557	1986	32.6087	114.701	116.757	1814	29.5436	109.25	100.404	1931	31.4595	109.189	118.339	1909	32.3676	109.211	123.613	2147	33.9096	111.867	129.543	1815	32.7002	112.205	118.638
3276	Cep104	4	153975194..154008732	ENSMUSG00000039523	-1.1838	-0.243419	0.00037445	0.00472205	758	7.56406	28.1319	40.1602	591	6.91368	24.8369	37.2364	743	7.97279	28.0443	43.6809	719	7.65285	28.2996	39.7964	762	8.11321	28.1592	46.6984	777	8.60979	29.0503	50.3131	813	8.39168	27.684	49.0538	680	8.00664	27.4734	44.4486
2817	Nomo1	7	46033698..46084212	ENSMUSG00000030835	-1.18398	-0.243643	9.58497e-05	0.0014056	1597	14.1726	52.71	84.6119	1372	14.2736	51.2769	86.4439	1709	16.3088	57.3661	100.472	1506	14.2553	52.715	83.3566	1697	16.0686	55.7705	103.999	1727	17.0185	57.4221	111.828	1817	16.679	55.0239	109.632	1447	15.1519	51.9913	94.5839
2697	Psmd8	7	complement(29174188..29180701)	ENSMUSG00000030591	-1.18415	-0.243852	6.52827e-05	0.00099977	2111	36.3773	135.293	111.844	1935	39.0894	140.426	121.916	2267	42.0078	147.762	133.277	2082	38.2676	141.511	115.238	2271	41.7552	144.923	139.176	2275	43.5321	146.881	147.313	2450	43.6698	144.066	147.825	2088	42.4549	145.677	136.483
3082	Elof1	9	complement(22112989..22117172)	ENSMUSG00000013822	-1.18418	-0.243891	0.000215956	0.00289471	973	30.1156	112.004	51.5513	857	31.0953	111.708	53.9959	936	31.1523	109.578	55.0274	904	29.8438	110.36	50.0361	975	32.1984	111.754	59.7519	1022	35.1249	118.515	66.1775	1059	33.9037	111.848	63.8967	908	33.1604	113.784	59.3519
3182	Ndufa5	6	complement(24518666..24528013)	ENSMUSG00000023089	-1.18426	-0.24398	0.000296629	0.00385115	780	39.8155	148.08	41.3258	756	45.2393	162.519	47.6323	805	44.1865	155.426	47.3259	754	41.0523	151.808	41.7336	839	45.6953	158.598	51.4172	842	47.7261	161.032	54.522	915	48.3116	159.379	55.2082	754	45.4135	155.829	49.2856
2808	Idh3a	9	54586334..54604661	ENSMUSG00000032279	-1.18426	-0.243986	9.29169e-05	0.00136696	1693	17.5839	65.3972	89.6981	1446	17.6061	63.2486	91.1063	1526	17.0431	59.9491	89.7134	1564	17.3262	64.0709	86.5669	1754	19.4375	67.4632	107.492	1633	18.8335	63.546	105.742	1799	19.3269	63.7591	108.546	1543	18.9095	64.8847	100.859
3351	Trir	8	85026823..85030286	ENSMUSG00000041203	-1.18427	-0.244003	0.000453125	0.00558633	661	38.604	143.574	35.0209	598	40.9419	147.081	37.6774	646	40.5695	142.703	37.9783	620	38.6217	142.82	34.3168	625	38.946	135.173	38.3025	663	42.9962	145.073	42.9312	774	46.7568	154.25	46.7007	667	45.9634	157.716	43.5988
2875	Ppp1r7	1	93342854..93373489	ENSMUSG00000026275	-1.1843	-0.24404	0.000121078	0.00173977	1324	6.64574	24.7165	70.1479	1151	6.77277	24.3307	72.5196	1431	7.72379	27.1684	84.1284	1247	6.67621	24.6881	69.021	1385	7.41748	25.7445	84.8783	1382	7.70281	25.99	89.4886	1554	8.06824	26.617	93.7634	1255	7.43283	25.5045	82.0338
2615	Ctdsp1	1	74391509..74397285	ENSMUSG00000026176	-1.18444	-0.24421	5.0177e-05	0.000792366	2627	41.508	154.375	139.183	2330	43.1583	155.043	146.803	2955	50.2071	176.603	173.724	2784	46.9191	173.503	154.093	2864	48.2833	167.581	175.517	2894	50.7758	171.322	187.395	3167	51.7598	170.755	191.087	2645	49.312	169.206	172.892
3307	Myo5b	18	74440936..74771493	ENSMUSG00000025885	-1.18453	-0.244311	0.000402347	0.0050263	708	3.81904	14.2036	37.5111	599	3.78777	13.6073	37.7404	692	4.01386	14.1188	40.6826	651	3.7455	13.8506	36.0326	787	4.52947	15.7208	48.2305	705	4.22275	14.248	45.6509	749	4.17903	13.7865	45.1923	623	3.96519	13.6059	40.7227
2893	Eif3g	9	complement(20894349..20898623)	ENSMUSG00000070319	-1.18454	-0.244328	0.000126125	0.00180101	1260	33.4554	124.426	66.757	1129	35.142	126.245	71.1335	1336	38.145	134.175	78.5433	1232	34.8911	129.025	68.1908	1404	39.7754	138.052	86.0427	1323	39.0069	131.613	85.6682	1449	39.7958	131.286	87.4281	1189	37.2506	127.819	77.7196
2983	Slc25a44	3	complement(88410498..88425139)	ENSMUSG00000050144	-1.18462	-0.244427	0.000165223	0.00228814	1100	16.1953	60.2329	58.2799	920	15.8789	57.0439	57.9653	1118	17.7001	62.2599	65.7271	1053	16.5361	61.1493	58.2832	1164	18.2853	63.4643	71.3345	1180	19.2915	65.0913	76.4085	1171	17.8331	58.8311	70.6544	1012	17.5806	60.3248	66.1499
2879	Ddx39	8	83715177..83726892	ENSMUSG00000005481	-1.18466	-0.244476	0.00012187	0.0017487	1335	13.6424	50.7381	70.7307	1143	13.6928	49.1903	72.0156	1352	14.8567	52.2583	79.484	1209	13.1778	48.7305	66.9177	1359	14.8177	51.4289	83.2849	1369	15.5345	52.415	88.6468	1542	16.2992	53.7707	93.0394	1184	14.2763	48.9868	77.3928
2782	Cox6b1	7	complement(30616861..30626151)	ENSMUSG00000036751	-1.18511	-0.245022	8.52055e-05	0.00126522	1589	118.23	439.716	84.188	1473	128.482	461.563	92.8075	1648	131.855	463.8	96.8858	1591	126.265	466.918	88.0613	1757	139.485	484.122	107.676	1596	131.863	444.919	103.346	1868	143.765	474.279	112.709	1602	140.644	482.598	104.716
2805	Vapb	2	173737511..173784336	ENSMUSG00000054455	-1.18519	-0.245114	9.25186e-05	0.00136256	1501	11.0884	41.2394	79.5256	1348	11.6738	41.9374	84.9318	1524	12.1062	42.5835	89.5958	1538	12.1186	44.8135	85.1278	1599	12.6034	43.7436	97.9931	1608	13.1904	44.5058	104.123	1730	13.2192	43.61	104.383	1456	12.6912	43.5479	95.1722
2916	Ostf1	19	complement(18579328..18631789)	ENSMUSG00000024725	-1.18519	-0.245114	0.000137142	0.00194289	1246	13.7203	51.028	66.0153	1033	13.3347	47.9039	65.0849	1131	13.392	47.1063	66.4914	1156	13.5773	50.2077	63.9842	1258	14.7801	51.2987	77.0952	1173	14.3427	48.3936	75.9552	1319	15.0232	49.5614	79.5843	1183	15.3704	52.7411	77.3274
2937	Vamp8	6	complement(72385223..72390703)	ENSMUSG00000050732	-1.18547	-0.245454	0.000145627	0.00204834	1145	26.1002	97.0705	60.6641	1020	27.2567	97.9179	64.2659	1067	26.154	91.9966	62.7288	1113	27.0608	100.069	61.6042	1178	28.6507	99.4402	72.1925	1196	30.2729	102.144	77.4446	1223	28.8361	95.1298	73.7919	1100	29.586	101.519	71.9021
3542	Cgnl1	9	complement(71626509..71771602)	ENSMUSG00000032232	-1.18663	-0.246873	0.000672701	0.00784628	555	3.72729	13.8624	29.4049	458	3.6058	12.9536	28.8566	504	3.63971	12.8027	29.6301	470	3.36671	12.4498	26.0143	556	3.98406	13.8278	34.0739	504	3.75852	12.6816	32.6355	547	3.79979	12.5355	33.0042	542	4.29492	14.7373	35.4281
2739	Jpt1	11	complement(115497353..115514387)	ENSMUSG00000020737	-1.18688	-0.247173	7.4108e-05	0.0011177	1585	38.8535	144.502	83.9761	1358	39.0245	140.193	85.5618	1678	44.2312	155.583	98.6495	1663	43.4812	160.79	92.0465	1711	44.751	155.321	104.857	1715	46.6822	157.51	111.051	1840	46.6543	153.912	111.02	1538	44.4849	152.643	100.532
3311	Usp10	8	119910360..119957560	ENSMUSG00000031826	-1.18718	-0.247535	0.000404953	0.00505274	666	3.67028	13.6503	35.2859	513	3.3142	11.906	32.322	624	3.69782	13.0071	36.6849	636	3.73844	13.8245	35.2024	612	3.59856	12.4898	37.5058	669	4.0939	13.8132	43.3197	743	4.23532	13.9723	44.8303	613	3.98603	13.6774	40.0691
2896	Ythdf2	4	complement(132184912..132212303)	ENSMUSG00000040025	-1.18749	-0.24792	0.000126705	0.00180741	1128	12.9969	48.3375	59.7634	1038	14.0205	50.3678	65.4	1148	14.2236	50.0314	67.4908	980	12.0439	44.5372	54.2427	1222	15.0229	52.1413	74.889	1139	14.5727	49.1698	73.7536	1225	14.5996	48.1637	73.9126	1076	14.6285	50.1952	70.3333
2610	Tmed9	13	55573732..55597697	ENSMUSG00000058569	-1.18754	-0.247978	4.97493e-05	0.000787396	2275	34.8487	129.608	120.534	1823	32.7362	117.602	114.859	2132	35.1179	123.527	125.34	2060	33.6574	124.462	114.02	2324	37.9833	131.832	142.424	2171	36.9276	124.597	140.579	2354	37.2979	123.045	142.033	2123	38.3717	131.666	138.771
2914	Gnpat	8	124863033..124890057	ENSMUSG00000031985	-1.18761	-0.248058	0.000135626	0.00192273	1118	16.4191	61.065	59.2336	904	15.5636	55.9112	56.9572	1051	16.5976	58.3819	61.7882	1050	16.4476	60.8221	58.1171	1203	18.8505	65.4261	73.7246	1082	17.6449	59.5356	70.0627	1237	18.7909	61.991	74.6367	946	16.3928	56.2491	61.8358
2720	Gstm2	3	complement(107981702..107986453)	ENSMUSG00000040562	-1.18764	-0.248103	6.99464e-05	0.00106192	1571	49.2905	183.319	83.2343	1513	55.6496	199.917	95.3277	1619	54.6222	192.134	95.1809	1544	51.6705	191.073	85.4599	1698	56.8429	197.289	104.06	1617	56.3356	190.082	104.706	1858	60.2983	198.923	112.106	1610	59.603	204.518	105.239
3014	Zkscan17	11	complement(59485520..59526751)	ENSMUSG00000020472	-1.18774	-0.248218	0.000177309	0.00243028	904	10.4137	38.7301	47.8955	747	10.0877	36.2394	47.0653	976	12.0899	42.5261	57.379	920	11.304	41.8013	50.9217	930	11.4307	39.6733	56.9941	939	12.0112	40.5271	60.8031	1053	12.5469	41.3921	63.5347	919	12.4913	42.8618	60.0709
2957	Vac14	8	110618585..110720398	ENSMUSG00000010936	-1.18779	-0.248283	0.00015344	0.00214365	947	7.16768	26.6577	50.1737	813	7.21365	25.9145	51.2237	1048	8.52954	30.0026	61.6118	1011	8.16183	30.1818	55.9585	1055	8.51986	29.5706	64.6546	1021	8.58104	28.9533	66.1128	1146	8.97192	29.5982	69.146	919	8.20728	28.1619	60.0709
2430	Ugdh	5	complement(65413221..65435949)	ENSMUSG00000029201	-1.18788	-0.248393	2.574e-05	0.000437559	4623	36.0686	134.145	244.935	4100	37.4995	134.714	258.324	4105	34.4393	121.14	241.333	4467	37.1731	137.463	247.247	4893	40.7316	141.371	299.862	4378	37.9286	127.975	283.489	4892	39.4788	130.24	295.168	4580	42.1625	144.673	299.374
3224	Mief1	15	80234018..80253371	ENSMUSG00000022412	-1.18789	-0.248398	0.000325289	0.00416823	683	4.43866	16.5081	36.1865	578	4.40347	15.8191	36.4173	695	4.85682	17.0838	40.859	675	4.67889	17.3022	37.361	737	5.11034	17.7369	45.1663	728	5.25349	17.7258	47.1402	758	5.09534	16.8094	45.7353	627	4.80788	16.4974	40.9842
2510	Sec16a	2	complement(26409431..26445216)	ENSMUSG00000026924	-1.18802	-0.248561	3.62705e-05	0.000596687	2915	16.7112	62.1516	154.442	2464	16.5595	59.4886	155.246	2707	16.6876	58.6985	159.144	2760	16.8767	62.4086	152.765	3042	18.6072	64.5814	186.426	2924	18.6137	62.8044	189.338	3103	18.4003	60.7021	187.225	2682	18.1419	62.251	175.31
2740	Nedd8	14	complement(55662263..55672124)	ENSMUSG00000010376	-1.18818	-0.248748	7.4326e-05	0.00112058	1511	63.1229	234.764	80.0554	1360	66.6036	239.268	85.6878	1575	70.752	248.87	92.5941	1358	60.5105	223.763	75.1648	1567	69.8463	242.421	96.032	1568	72.7368	245.421	101.533	1691	73.0699	241.056	102.03	1475	72.7059	249.478	96.4142
3200	Vti1a	19	55316295..55627309	ENSMUSG00000024983	-1.18895	-0.249692	0.000309809	0.00399965	712	3.0484	11.3374	37.723	599	3.00645	10.8005	37.7404	676	3.11224	10.9473	39.742	615	2.8085	10.3856	34.04	736	3.36218	11.6694	45.105	658	3.12826	10.5551	42.6075	734	3.25057	10.7236	44.2872	693	3.5009	12.0128	45.2983
2497	Lman1	18	complement(65980754..66022580)	ENSMUSG00000041891	-1.1895	-0.250359	3.40239e-05	0.0005633	2894	23.7799	88.4412	153.329	2358	22.7139	81.598	148.568	2329	20.5787	72.3854	136.922	2539	22.2527	82.2887	140.533	2946	25.8283	89.6445	180.543	2676	24.4165	82.3837	173.279	2733	23.2287	76.6309	164.901	2609	25.2954	86.7969	170.539
2833	Tmem234	4	129600668..129624059	ENSMUSG00000028797	-1.18956	-0.25043	0.000102583	0.00149544	1136	14.005	52.0867	60.1873	1020	14.7415	52.9577	64.2659	1178	15.6166	54.9313	69.2545	1093	14.3725	53.1485	60.4972	1179	15.5085	53.8267	72.2538	1183	16.1948	54.6428	76.6028	1323	16.8709	55.6567	79.8256	1123	16.3358	56.0535	73.4055
3225	Ndufs5	4	complement(123712710..123718202)	ENSMUSG00000028648	-1.18987	-0.250807	0.000325429	0.00416874	667	40.8569	151.953	35.3388	589	42.2951	151.942	37.1104	576	37.94	133.454	33.863	645	42.1412	155.835	35.7005	698	45.619	158.334	42.7762	639	43.4636	146.65	41.3772	731	46.3158	152.795	44.1062	620	44.8112	153.762	40.5266
2374	Xpot	10	complement(121587380..121626332)	ENSMUSG00000034667	-1.1906	-0.251687	2.11797e-05	0.000368527	4433	38.7081	143.961	234.868	3499	35.8166	128.669	220.457	3897	36.5907	128.708	229.104	4132	38.4833	142.308	228.705	4625	43.0891	149.553	283.438	4182	40.5484	136.814	270.797	4293	38.7737	127.914	259.026	4196	43.231	148.34	274.274
2484	Uap1l1	2	complement(25359889..25365682)	ENSMUSG00000026956	-1.19063	-0.25173	3.21363e-05	0.000534419	2439	31.5608	117.38	129.223	2169	32.9027	118.201	136.659	2596	36.1224	127.061	152.619	2476	34.174	126.373	137.046	2555	35.276	122.435	156.581	2568	36.8992	124.502	166.286	3091	41.3722	136.486	186.501	2324	35.4836	121.756	151.91
3510	Ssna1	2	complement(25271039..25272438)	ENSMUSG00000026966	-1.19108	-0.252271	0.00062653	0.00737435	510	21.0551	78.3071	27.0207	400	19.359	69.5458	25.2023	437	19.4001	68.2398	25.6912	483	21.2688	78.6502	26.7339	493	21.7163	75.3725	30.213	502	23.0132	77.6487	32.506	513	21.9067	72.2698	30.9528	477	23.236	79.7303	31.1794
3125	Abhd5	9	122351608..122381524	ENSMUSG00000032540	-1.19123	-0.252451	0.00025043	0.00331063	727	6.4301	23.9145	38.5177	646	6.6981	24.0624	40.7017	646	6.144	21.6115	37.9783	648	6.11316	22.606	35.8666	748	7.05888	24.4999	45.8404	726	7.13026	24.0582	47.0107	735	6.72424	22.1831	44.3476	688	7.18004	24.6371	44.9715
3165	Creg1	1	165763746..165775308	ENSMUSG00000040713	-1.19149	-0.252769	0.000282441	0.00368663	695	15.5004	57.6483	36.8223	550	14.3799	51.6588	34.6532	666	15.9723	56.1826	39.1541	601	14.2968	52.8686	33.2651	725	17.2523	59.879	44.4309	660	16.3451	55.1499	42.737	700	16.1484	53.2731	42.2358	643	16.9209	58.0613	42.03
3270	Cog5	12	31654869..31937630	ENSMUSG00000035933	-1.19184	-0.253186	0.000369322	0.00466618	643	5.37831	20.0028	34.0673	503	4.93218	17.7185	31.6919	525	4.72204	16.6098	30.8647	551	4.91581	18.1783	30.4977	640	5.71171	19.8241	39.2217	578	5.36845	18.1137	37.4272	601	5.19975	17.1539	36.2624	593	5.85255	20.082	38.7618
3397	D6Wsu163e	6	126939962..126975967	ENSMUSG00000030347	-1.19223	-0.253665	0.000494976	0.00601968	543	4.2165	15.6818	28.7691	446	4.05997	14.5851	28.1006	479	3.99966	14.0688	28.1604	484	4.00872	14.8239	26.7892	588	4.8717	16.9086	36.035	503	4.33716	14.634	32.5708	558	4.48186	14.7856	33.6679	473	4.33379	14.8707	30.9179
2470	Psmb7	2	complement(38588036..38644087)	ENSMUSG00000026750	-1.19253	-0.254027	3.01247e-05	0.000503806	2291	35.2785	131.206	121.381	2070	37.3672	134.239	130.422	2266	37.5215	131.982	133.218	2175	35.7233	132.102	120.386	2460	40.4177	140.281	150.759	2373	40.5759	136.907	153.659	2589	41.2372	136.041	156.212	2166	39.3549	135.04	141.582
2611	Phb	11	95666957..95680773	ENSMUSG00000038845	-1.19285	-0.254409	4.99439e-05	0.000790172	1503	28.2269	104.98	79.6316	1349	29.6997	106.694	84.9948	1521	30.7164	108.045	89.4195	1488	29.8068	110.223	82.3603	1555	31.1592	108.147	95.2966	1612	33.6167	113.426	104.382	1756	34.1116	112.534	105.951	1459	32.3307	110.937	95.3683
3012	Kat14	2	144368983..144407676	ENSMUSG00000027425	-1.19286	-0.25443	0.000175794	0.00241111	799	8.95734	33.3137	42.3324	689	9.05498	32.5294	43.411	751	9.05332	31.845	44.1512	730	8.72897	32.2791	40.4053	873	10.4423	36.2431	53.5009	781	9.7223	32.804	50.5721	851	9.86812	32.5547	51.3466	726	9.60338	32.9524	47.4554
2627	Jak2	19	29251828..29313080	ENSMUSG00000024789	-1.19299	-0.254577	5.1656e-05	0.000812284	1584	16.5892	61.6977	83.9231	1416	17.3848	62.4535	89.2161	1304	14.6853	51.6555	76.662	1386	15.4825	57.2531	76.7146	1674	18.7058	64.9238	102.589	1468	17.0719	57.6022	95.0574	1572	17.0292	56.1791	94.8495	1481	18.3012	62.7976	96.8064
2818	Nfyc	4	complement(120757438..120831572)	ENSMUSG00000032897	-1.19319	-0.254823	9.68984e-05	0.00142048	990	17.7268	65.9287	52.4519	847	17.7793	63.8708	53.3659	1087	20.9296	73.6197	63.9046	993	18.965	70.131	54.9622	1066	20.3659	70.6856	65.3287	1103	21.9309	73.9969	71.4225	1158	21.4475	70.7548	69.87	939	19.8388	68.0736	61.3782
3187	Fam206a	4	56802345..56809601	ENSMUSG00000038827	-1.19325	-0.254897	0.000301459	0.00390771	610	5.76502	21.441	32.3189	547	6.0603	21.7712	34.4641	577	5.86384	20.626	33.9218	588	5.92729	21.9186	32.5456	624	6.29226	21.8391	38.2412	650	6.82134	23.0159	42.0894	682	6.66696	21.9942	41.1497	571	6.3674	21.8487	37.3237
2436	Fmod	1	134037254..134048277	ENSMUSG00000041559	-1.19345	-0.25514	2.64564e-05	0.000448629	2400	38.2425	142.23	127.156	2047	38.2374	137.365	128.973	2534	43.4187	152.725	148.974	2220	37.7308	139.525	122.876	2544	43.2517	150.117	155.906	2351	41.5981	140.356	152.234	2702	44.5341	146.917	163.03	2429	45.6686	156.704	158.773
2640	Ap3m1	14	complement(21031442..21052508)	ENSMUSG00000021824	-1.19399	-0.255788	5.37656e-05	0.000841297	1436	10.7836	40.1059	76.0818	1284	11.3035	40.6068	80.8994	1282	10.3522	36.4139	75.3687	1264	10.1243	37.4389	69.962	1437	11.5138	39.9619	88.0651	1441	12.016	40.5431	93.309	1476	11.4649	37.8224	89.0572	1381	12.2365	41.9877	90.2698
2463	Lta4h	10	93453411..93484875	ENSMUSG00000015889	-1.19436	-0.256236	2.92544e-05	0.000490641	2054	17.7323	65.9493	108.825	1837	18.5913	66.788	115.742	2078	19.2906	67.8548	122.165	1912	17.606	65.1057	105.829	2283	21.0292	72.9878	139.911	2050	19.6519	66.3075	132.744	2231	19.9222	65.723	134.611	2032	20.6988	71.0244	132.823
2423	Sdc2	15	32920723..33034935	ENSMUSG00000022261	-1.19438	-0.256257	2.51124e-05	0.000428123	2440	36.4437	135.54	129.275	2072	36.2792	130.33	130.548	2369	38.0481	133.834	139.273	2078	33.1044	122.418	115.017	2465	39.2826	136.341	151.065	2324	38.5438	130.05	150.486	2605	40.2451	132.768	157.177	2373	41.8201	143.499	155.112
3456	Lamtor2	3	complement(88549819..88553074)	ENSMUSG00000028062	-1.19446	-0.256355	0.00055303	0.00661092	454	19.6357	73.0281	24.0537	411	20.8386	74.8611	25.8954	465	21.6261	76.0699	27.3373	440	20.2979	75.06	24.3538	498	22.9811	79.7625	30.5194	486	23.3406	78.7535	31.4699	527	23.5762	77.7774	31.7975	418	21.3315	73.1956	27.3228
2900	Vps28	15	complement(76622087..76626086)	ENSMUSG00000115987	-1.1946	-0.256525	0.000129791	0.00184888	847	19.3659	72.0249	44.8756	705	18.8965	67.8841	44.4191	823	20.2344	71.1745	48.3841	848	20.6804	76.4745	46.9365	869	21.1995	73.579	53.2558	874	22.1897	74.8704	56.5941	941	22.2545	73.4171	56.777	825	22.2569	76.3708	53.9266
2600	Rarg	15	complement(102234938..102257517)	ENSMUSG00000001288	-1.19461	-0.256544	4.834e-05	0.000768031	1354	16.7396	62.2571	71.7373	1166	16.899	60.7084	73.4647	1490	19.8083	69.6758	87.597	1440	18.9888	70.219	79.7035	1468	19.3644	67.2096	89.9649	1500	20.5922	69.4801	97.1295	1613	20.6269	68.0476	97.3233	1359	19.8244	68.0243	88.8318
2638	Stard7	2	127270218..127298932	ENSMUSG00000027367	-1.19481	-0.25678	5.33377e-05	0.000835233	1411	13.3519	49.6578	74.7573	1153	12.7903	45.9483	72.6456	1227	12.4852	43.9168	72.1352	1297	13.0907	48.4086	71.7885	1459	14.7307	51.127	89.4133	1296	13.6178	45.9478	83.9199	1469	14.3784	47.4341	88.6348	1317	14.7047	50.4569	86.0864
2536	Chmp1a	8	complement(123204264..123212763)	ENSMUSG00000000743	-1.19509	-0.257114	4.04049e-05	0.000658097	1543	24.8422	92.392	81.7509	1327	25.0456	89.9745	83.6086	1503	26.0207	91.5278	88.3612	1592	27.3385	101.096	88.1167	1669	28.6703	99.5084	102.283	1577	28.193	95.126	102.115	1768	29.4428	97.1313	106.676	1488	28.2672	96.9941	97.2639
2769	Ppp3ca	3	136670124..136937727	ENSMUSG00000028161	-1.19518	-0.257233	8.02209e-05	0.0011968	1139	6.01156	22.3579	60.3462	952	5.89029	21.1604	59.9815	925	5.24978	18.4661	54.3807	975	5.48879	20.2971	53.9659	1104	6.21705	21.578	67.6575	994	5.82553	19.6559	64.3645	1204	6.57299	21.6842	72.6455	1048	6.5265	22.3946	68.5031
2670	Got1	19	complement(43499752..43524605)	ENSMUSG00000025190	-1.19537	-0.257457	6.00143e-05	0.000928525	1234	25.603	95.2213	65.3795	1028	25.0037	89.8239	64.7699	1224	27.3081	96.0563	71.9589	1140	25.2283	93.2923	63.0986	1359	30.0847	104.418	83.2849	1240	28.5682	96.3918	80.2937	1319	28.3069	93.384	79.5843	1127	27.5902	94.671	73.667
2482	Ubxn1	19	8871559..8875663	ENSMUSG00000071655	-1.19541	-0.257503	3.18087e-05	0.000529397	1800	88.7849	330.204	95.3672	1496	86.5036	310.758	94.2566	1865	98.9193	347.948	109.643	1743	91.7005	339.101	96.4745	1924	101.257	351.439	117.91	1839	100.724	339.853	119.081	2073	105.764	348.914	125.078	1696	98.7069	338.696	110.86
2309	Psma4	9	54950790..54958030	ENSMUSG00000032301	-1.19556	-0.257691	1.60581e-05	0.000287273	3450	76.6847	285.202	182.787	2992	77.9627	280.075	188.513	3173	75.8394	266.765	186.54	3010	71.3615	263.889	166.602	3533	83.7885	290.812	216.516	3298	81.4003	274.652	213.555	3776	86.8148	286.401	227.832	3179	83.3749	286.087	207.797
2361	Lrrc17	5	21543559..21575904	ENSMUSG00000039883	-1.19613	-0.258374	2.02238e-05	0.000353831	2416	35.2751	131.193	128.004	2290	39.1961	140.809	144.283	2352	36.927	129.891	138.274	2391	37.2356	137.694	132.341	2706	42.1551	146.311	165.834	2353	38.1486	128.717	152.364	2519	38.0427	125.502	151.988	2739	47.1866	161.913	179.036
2512	Lrpap1	5	complement(35091501..35105766)	ENSMUSG00000029103	-1.19632	-0.258599	3.66778e-05	0.000603148	1525	19.5179	72.5899	80.7972	1385	20.7801	74.6511	87.263	1568	21.5796	75.9063	92.1826	1452	19.8215	73.2984	80.3677	1715	23.4195	81.284	105.102	1538	21.8577	73.75	99.5901	1700	22.5052	74.2444	102.573	1526	23.0448	79.0742	99.7478
2492	Slc35b2	17	45563874..45567671	ENSMUSG00000037089	-1.19667	-0.259023	3.38387e-05	0.000560924	1552	26.331	97.9291	82.2277	1469	29.2169	104.96	92.5554	1633	29.7919	104.793	96.0039	1469	26.5831	98.3023	81.3086	1749	31.6605	109.887	107.186	1559	29.3703	99.0981	100.95	1826	32.0442	105.713	110.175	1570	31.429	107.843	102.624
2553	Pofut1	2	153241533..153270247	ENSMUSG00000046020	-1.19692	-0.259325	4.22982e-05	0.000684139	1444	7.67439	28.5422	76.5057	1193	7.43281	26.7018	75.1659	1276	7.29227	25.6505	75.0159	1355	7.68111	28.4041	74.9988	1419	8.04656	27.9279	86.9619	1386	8.17947	27.5983	89.7476	1470	8.08102	26.6591	88.6951	1467	9.19945	31.5664	95.8913
2403	Napa	7	16098458..16117975	ENSMUSG00000006024	-1.19692	-0.259328	2.38618e-05	0.000410016	2088	29.0528	108.052	110.626	1731	28.2352	101.433	109.063	2048	30.6424	107.785	120.402	1897	28.1535	104.109	104.998	2248	33.3737	115.833	137.766	2079	32.1216	108.381	134.621	2277	32.7712	108.112	137.387	1878	30.8324	105.796	122.756
2466	Atp5j	16	complement(84827866..84835625)	ENSMUSG00000022890	-1.19722	-0.259682	2.96071e-05	0.000495953	1693	28.4938	105.973	89.6981	1583	31.2328	112.201	99.7381	1631	29.5177	103.829	95.8863	1591	28.5609	105.616	88.0613	1819	32.6646	113.372	111.476	1741	32.537	109.783	112.735	1961	34.1384	112.622	118.321	1591	31.595	108.413	103.997
2674	Pdia5	16	complement(35397312..35490873)	ENSMUSG00000022844	-1.19725	-0.25972	6.0606e-05	0.000936278	1110	21.102	78.4817	58.8098	1006	22.42	80.5421	63.3838	1114	22.7731	80.1043	65.492	1006	20.3989	75.4336	55.6818	1227	24.8884	86.3823	75.1954	1139	24.0442	81.1275	73.7536	1221	24.0098	79.2081	73.6713	1046	23.4632	80.5102	68.3724
3139	Ubl4a	X	complement(74365718..74373218)	ENSMUSG00000015290	-1.19733	-0.259822	0.000263135	0.00346307	575	9.6405	35.8545	30.4645	521	10.2401	36.7869	32.826	526	9.48316	33.357	30.9235	575	10.2827	38.0246	31.8261	604	10.8049	37.5014	37.0155	601	11.189	37.7528	38.9165	612	10.6134	35.0135	36.9261	581	11.4938	39.439	37.9774
2631	Zeb1	18	5591860..5775467	ENSMUSG00000024238	-1.19748	-0.260005	5.20168e-05	0.000816715	1270	6.51689	24.2373	67.2868	967	5.817	20.8971	60.9266	1237	6.82562	24.0091	72.7231	1087	5.94941	22.0005	60.1651	1281	7.01354	24.3425	78.5048	1195	6.80911	22.9746	77.3798	1308	6.94251	22.9032	78.9206	1192	7.21719	24.7646	77.9157
2620	Fuca1	4	135920735..135940311	ENSMUSG00000028673	-1.19777	-0.260353	5.05551e-05	0.000797097	1159	18.6371	69.314	61.4059	1033	19.4729	69.9549	65.0849	1241	21.4586	75.4805	72.9583	1132	19.4155	71.7969	62.6558	1297	22.2528	77.2347	79.4853	1212	21.6412	73.0196	78.4806	1317	21.9054	72.2657	79.4636	1166	22.1232	75.912	76.2162
2595	Gsk3a	7	complement(25228258..25237851)	ENSMUSG00000057177	-1.1978	-0.260383	4.77245e-05	0.000759713	1220	22.1615	82.4221	64.6377	1064	22.6578	81.3964	67.0381	1235	24.1236	84.8547	72.6055	1190	23.0566	85.2614	65.8661	1232	23.8782	82.8761	75.5018	1293	26.081	87.9998	83.7256	1435	26.9627	88.9496	86.5833	1187	25.4417	87.2989	77.5889
2516	Spcs2	7	complement(99837569..99863462)	ENSMUSG00000035227	-1.1985	-0.261231	3.74715e-05	0.000615221	1374	17.1478	63.7754	72.7969	1155	16.8982	60.7055	72.7716	1306	17.5267	61.6503	76.7796	1401	18.6496	68.9646	77.5449	1484	19.7609	68.5859	90.9454	1376	19.0689	64.3404	89.1001	1509	19.4798	64.2635	91.0483	1351	19.8945	68.2646	88.3089
2772	Atp5mpl	12	complement(111961375..111966977)	ENSMUSG00000021290	-1.19869	-0.261454	8.0838e-05	0.0012047	822	35.5811	132.331	43.551	849	43.0815	154.767	53.4919	879	40.914	143.915	51.6763	921	42.5221	157.243	50.977	961	44.3835	154.046	58.8939	879	42.2495	142.554	56.9179	1078	48.2657	159.228	65.0431	890	45.4561	155.975	58.1753
2275	Smarcb1	10	complement(75896769..75921617)	ENSMUSG00000000902	-1.19901	-0.261839	1.45845e-05	0.000264808	2773	18.421	68.5107	146.918	2124	16.5407	59.4214	133.824	2693	19.237	67.666	158.321	2500	17.7138	65.5044	138.374	2773	19.6547	68.2171	169.94	2784	20.5362	69.291	180.272	3019	20.7444	68.4353	182.157	2448	19.1881	65.8406	160.015
2854	Morc4	X	complement(139821632..139871677)	ENSMUSG00000031434	-1.19903	-0.261867	0.000110092	0.00159354	789	6.86891	25.5465	41.8026	732	7.47064	26.8377	46.1202	733	6.86199	24.137	43.093	736	6.83434	25.2728	40.7373	923	8.57361	29.7571	56.5651	812	7.84969	26.4856	52.5794	838	7.54618	24.8947	50.5623	703	7.22139	24.779	45.952
2427	Rfc2	5	134581366..134601805	ENSMUSG00000023104	-1.19906	-0.2619	2.54722e-05	0.000433541	1588	13.2721	49.3611	84.135	1481	14.5105	52.1278	93.3115	1730	15.5479	54.6897	101.707	1665	14.8427	54.8871	92.1572	1753	15.6323	54.2564	107.431	1737	16.1204	54.3918	112.476	1888	16.3217	53.8449	113.916	1700	16.7647	57.5251	111.121
2836	Lsm6	8	complement(78804865..78821140)	ENSMUSG00000031683	-1.19956	-0.262506	0.000102831	0.00149787	803	10.3781	38.5978	42.5444	730	11.0602	39.7329	45.9942	782	10.8679	38.2278	45.9737	712	9.81503	36.2952	39.409	873	12.0384	41.7827	53.5009	849	12.1842	41.1107	54.9753	893	11.9379	39.3829	53.8808	704	10.7357	36.8379	46.0173
2329	Tbc1d9b	11	50131396..50172785	ENSMUSG00000036644	-1.19972	-0.262694	1.69563e-05	0.000300845	2173	17.8055	66.2213	115.129	1859	17.857	64.1501	117.128	2209	19.4637	68.4635	129.867	2122	18.5459	68.5812	117.452	2310	20.1956	70.0947	141.566	2227	20.2628	68.3688	144.205	2542	21.5448	71.0759	153.376	2080	20.11	69.0042	135.96
2280	Psmd7	8	complement(107580381..107588464)	ENSMUSG00000039067	-1.19972	-0.262702	1.4842e-05	0.000268892	2574	59.9716	223.044	136.375	2149	58.6961	210.862	135.399	2395	60.0037	211.063	140.802	2230	55.4179	204.931	123.43	2688	66.8218	231.924	164.731	2522	65.2481	220.153	163.307	2760	66.5149	219.431	166.53	2268	62.3498	213.943	148.249
2726	Acadm	3	complement(153922357..153944632)	ENSMUSG00000062908	-1.19982	-0.262821	7.15631e-05	0.00108447	976	13.1395	48.8677	51.7102	823	12.9886	46.6607	51.8537	820	11.8707	41.7553	48.2077	920	13.2106	48.8519	50.9217	1024	14.7089	51.0513	62.7548	953	14.2464	48.0689	61.7096	947	13.1871	43.5041	57.139	944	14.9953	51.4539	61.7051
2724	Dhdds	4	complement(133969028..134000918)	ENSMUSG00000012117	-1.20044	-0.263565	7.12015e-05	0.00107978	919	12.7939	47.5824	48.6902	785	12.8113	46.0236	49.4595	907	13.5778	47.7599	53.3225	856	12.7107	47.0031	47.3793	973	14.4528	50.1624	59.6293	901	13.9283	46.9953	58.3424	1080	15.5519	51.3054	65.1638	846	13.8967	47.6843	55.2993
2813	Nifk	1	118321839..118333822	ENSMUSG00000026377	-1.20063	-0.263788	9.42929e-05	0.00138474	833	22.3316	83.0547	44.1338	723	22.7222	81.6277	45.5532	780	22.4856	79.0932	45.8561	703	20.102	74.3355	38.9108	848	24.2562	84.1879	51.9688	886	26.3751	88.9922	57.3711	831	23.0435	76.0201	50.1399	763	24.1354	82.8167	49.8739
2328	Ralgds	2	28513125..28553081	ENSMUSG00000026821	-1.20064	-0.263803	1.69623e-05	0.000300845	2143	18.3295	68.1701	113.54	1624	16.2836	58.4975	102.321	1949	17.9257	63.0534	114.582	2145	19.5687	72.3637	118.725	2210	20.1684	70.0001	135.438	1995	18.9477	63.9313	129.182	2182	19.3043	63.6846	131.655	2194	22.1421	75.977	143.412
2331	Capn1	19	complement(5988546..6015825)	ENSMUSG00000024942	-1.20065	-0.263812	1.69827e-05	0.000300947	2028	33.49	124.554	107.447	1719	33.2781	119.549	108.307	2047	36.3497	127.86	120.343	2037	35.8795	132.679	112.747	2156	37.9881	131.848	132.128	1974	36.1976	122.134	127.822	2332	39.8335	131.41	140.705	2113	41.172	141.275	138.117
2335	Cdk5rap2	4	complement(70216856..70410443)	ENSMUSG00000039298	-1.2007	-0.263875	1.73985e-05	0.000307789	2076	8.40468	31.2583	109.99	1788	8.48589	30.4849	112.654	2002	8.71552	30.6568	117.697	1787	7.7166	28.5354	98.9098	2245	9.69754	33.658	137.582	2025	9.10342	30.7158	131.125	2326	9.74038	32.1333	140.343	1807	8.63191	29.619	118.116
2806	Necap2	4	complement(141066512..141078357)	ENSMUSG00000028923	-1.20079	-0.263983	9.28391e-05	0.00136631	742	12.6293	46.9705	39.3125	664	13.2489	47.5958	41.8358	815	14.9166	52.4692	47.9138	824	14.9593	55.3184	45.6081	870	15.7997	54.8372	53.317	812	15.3468	51.7817	52.5794	834	14.683	48.439	50.3209	818	16.428	56.3701	53.469
2303	Klhl22	16	17759618..17793382	ENSMUSG00000022750	-1.20108	-0.264332	1.58418e-05	0.000284142	2077	20.9045	77.7472	110.043	1797	21.2025	76.1686	113.221	2027	21.9378	77.1662	119.167	2118	22.7373	84.0806	117.231	2233	23.9797	83.2284	136.847	2146	23.9839	80.9239	138.96	2351	24.4754	80.7438	141.852	2054	24.3927	83.6994	134.261
2365	Pomp	5	147860461..147876456	ENSMUSG00000029649	-1.20118	-0.26445	2.03855e-05	0.000356057	1780	17.9771	66.8597	94.3075	1537	18.1974	65.3729	96.8398	1732	18.8098	66.1633	101.824	1591	17.1387	63.3776	88.0613	1851	19.9461	69.2286	113.437	1749	19.6144	66.181	113.253	2071	21.6348	71.3728	124.958	1618	19.2812	66.1602	105.761
2552	Tomm7	5	complement(23838944..23844161)	ENSMUSG00000028998	-1.20128	-0.264573	4.22234e-05	0.000683463	1112	52.0703	193.657	58.9157	1003	55.0582	197.793	63.1948	1101	55.4381	195.003	64.7277	1107	55.2893	204.455	61.2721	1188	59.3544	206.006	72.8053	1148	59.6915	201.405	74.3364	1294	62.6747	206.763	78.0759	1109	61.2734	210.249	72.4904
2517	Tmem167	13	90089123..90143907	ENSMUSG00000012422	-1.20134	-0.264648	3.7497e-05	0.000615394	1268	6.1809	22.9877	67.1809	1073	6.13152	22.027	67.6052	1170	6.13273	21.5719	68.7842	1077	5.59959	20.7068	59.6116	1314	6.83407	23.7196	80.5271	1200	6.4953	21.9158	77.7036	1277	6.43867	21.241	77.0501	1235	7.10321	24.3735	80.7265
2498	Pltp	2	complement(164839518..164857711)	ENSMUSG00000017754	-1.20194	-0.265369	3.41613e-05	0.000564686	1158	23.8104	88.5546	61.3529	972	23.4294	84.1683	61.2416	1304	28.8318	101.416	76.662	1264	27.7213	102.511	69.962	1306	28.6519	99.4445	80.0369	1221	27.8779	94.0627	79.0634	1376	29.2651	96.5449	83.0235	1246	30.2296	103.728	81.4455
2694	Mrpl15	1	complement(4773206..4785739)	ENSMUSG00000033845	-1.2023	-0.2658	6.44858e-05	0.000988822	915	5.67943	21.1227	48.4783	817	5.94486	21.3565	51.4757	851	5.68001	19.9794	50.0302	813	5.38248	19.904	44.9993	932	6.17236	21.4229	57.1167	895	6.16868	20.8137	57.9539	1066	6.84405	22.5784	64.3191	837	6.13005	21.0343	54.711
2317	Acadvl	11	complement(70010183..70015411)	ENSMUSG00000018574	-1.20246	-0.265985	1.63221e-05	0.000290863	1889	37.0479	137.787	100.083	1688	38.8097	139.421	106.354	1804	38.0456	133.825	106.057	1781	37.2566	137.772	98.5777	1987	41.5797	144.314	121.771	1865	40.6159	137.042	120.764	2227	45.1777	149.041	134.37	1789	41.3997	142.056	116.939
2182	Sdf4	4	155992872..156013610	ENSMUSG00000029076	-1.2027	-0.266274	1.0026e-05	0.000189796	2786	24.0006	89.2619	147.607	2420	24.4395	87.7972	152.474	2681	24.8355	87.359	157.616	2528	23.2288	85.8982	139.924	2956	27.1705	94.3028	181.155	2783	26.622	89.8251	180.208	3097	27.5966	91.0406	186.863	2602	26.4487	90.7542	170.081
2908	Ppm1m	9	complement(106194947..106199746)	ENSMUSG00000020253	-1.20276	-0.266352	0.000133156	0.00189161	629	12.227	45.474	33.3255	546	12.4422	44.6977	34.4011	640	13.3778	47.0563	37.6255	663	13.7464	50.8332	36.6968	702	14.5599	50.5341	43.0213	616	13.2964	44.8634	39.8878	797	16.025	52.8663	48.0884	607	13.9223	47.7722	39.6769
2215	Plin2	4	complement(86648386..86670060)	ENSMUSG00000028494	-1.20307	-0.266717	1.15781e-05	0.000215913	2322	34.8294	129.536	123.024	2123	37.331	134.109	133.761	2246	36.2267	127.427	132.042	2221	35.5336	131.401	122.932	2548	40.7788	141.534	156.152	2257	37.5924	126.841	146.147	2693	41.7823	137.839	162.487	2299	40.689	139.618	150.275
2472	Cant1	11	complement(118406289..118419086)	ENSMUSG00000025575	-1.20357	-0.267326	3.04418e-05	0.000508696	1236	14.9406	55.5665	65.4855	1010	14.3122	51.4157	63.6358	1186	15.416	54.2256	69.7248	1220	15.7296	58.1669	67.5266	1281	16.5216	57.3427	78.5048	1277	17.1406	57.8342	82.6896	1334	16.6793	55.0248	80.4893	1209	17.2438	59.1691	79.0269
2159	Phb2	6	124712336..124716950	ENSMUSG00000004264	-1.2036	-0.267353	8.95069e-06	0.000171244	2796	39.6155	147.336	148.137	2450	40.694	146.19	154.364	2838	43.2391	152.093	166.846	2623	39.6401	146.586	145.182	2931	44.3094	153.788	179.623	2971	46.743	157.715	192.381	3278	48.0408	158.486	197.784	2595	43.3831	148.862	169.624
2372	Slc12a4	8	complement(105943590..105966097)	ENSMUSG00000017765	-1.20382	-0.267614	2.10517e-05	0.000366608	1537	18.9221	70.3742	81.433	1152	16.6259	59.7272	72.5826	1481	19.6059	68.9636	87.0679	1484	19.4867	72.0601	82.1389	1491	19.585	67.9754	91.3744	1616	22.0914	74.5384	104.641	1704	21.6989	71.5843	102.814	1383	20.0897	68.9344	90.4006
3243	Gnb4	3	complement(32580332..32616585)	ENSMUSG00000027669	-1.20394	-0.267758	0.000340108	0.0043326	451	1.87191	6.96191	23.8948	411	1.99979	7.18412	25.8954	420	1.87453	6.59366	24.6918	424	1.87707	6.94127	23.4683	504	2.23198	7.74671	30.8871	479	2.20764	7.4488	31.0167	462	1.98345	6.54338	27.8756	428	2.09607	7.19233	27.9765
2201	Tbc1d20	2	152293828..152313996	ENSMUSG00000027465	-1.204	-0.267841	1.09576e-05	0.000205642	2391	30.1979	112.311	126.679	1999	29.5969	106.325	125.948	2108	28.6288	100.702	123.929	2212	29.7982	110.192	122.433	2427	32.7053	113.513	148.736	2285	32.0457	108.125	147.961	2506	32.7379	108.002	151.204	2339	34.8564	119.604	152.89
2198	Atp5l	9	complement(44912557..44920742)	ENSMUSG00000038717	-1.20404	-0.267881	1.08274e-05	0.000203476	2315	18.9278	70.3954	122.653	1997	19.141	68.7625	125.822	2300	20.2215	71.129	135.217	2151	18.7585	69.3674	119.057	2370	20.6752	71.7591	145.243	2345	21.2901	71.8349	151.846	2636	22.2929	73.544	159.048	2278	21.9765	75.4087	148.903
2950	Dhx29	13	112927454..112969432	ENSMUSG00000042426	-1.2042	-0.268078	0.000150752	0.00211108	620	5.43354	20.2082	32.8487	519	5.33205	19.155	32.7	588	5.5412	19.4912	34.5685	547	5.11312	18.9079	30.2763	623	5.82546	20.2189	38.1799	631	6.14053	20.7188	40.8591	645	5.84687	19.2887	38.9173	597	6.17334	21.1828	39.0232
2965	Bccip	7	133709333..133721145	ENSMUSG00000030983	-1.20424	-0.268128	0.000158928	0.00221433	610	15.7675	58.6418	32.3189	518	15.6964	56.3881	32.637	566	15.7321	55.3375	33.2751	533	14.695	54.3409	29.5014	644	17.7611	61.6451	39.4669	592	16.9919	57.3322	38.3338	651	17.4055	57.4205	39.2793	559	17.0491	58.501	36.5393
2228	Xpr1	1	complement(155275701..155417415)	ENSMUSG00000026469	-1.20491	-0.268922	1.2016e-05	0.000222772	2033	5.98973	22.2767	107.712	1810	6.25151	22.4581	114.04	1902	6.02582	21.1958	111.818	1879	5.9048	21.8355	104.002	2176	6.84039	23.7415	133.354	2001	6.54641	22.0882	129.571	2128	6.48507	21.3941	128.397	2075	7.21346	24.7518	135.634
2294	Wipi1	11	complement(109573331..109611967)	ENSMUSG00000041895	-1.20493	-0.268949	1.5495e-05	0.000279007	1769	21.1313	78.5907	93.7247	1482	20.7531	74.5541	93.3745	1513	19.4345	68.3609	88.9491	1655	21.0865	77.9763	91.6037	1805	23.0053	79.8464	110.618	1664	22.0718	74.4725	107.749	1907	23.5626	77.7324	115.062	1675	23.6085	81.0088	109.487
2815	Gpr108	17	complement(57234635..57248446)	ENSMUSG00000005823	-1.20495	-0.268979	9.52651e-05	0.00139802	671	12.3507	45.934	35.5508	579	12.4935	44.8818	36.4803	738	14.607	51.38	43.387	667	13.0949	48.4239	36.9182	726	14.2579	49.4861	44.4922	683	13.9596	47.1012	44.2263	810	15.4215	50.8751	48.8728	701	15.2244	52.2401	45.8212
2798	Psmf1	2	complement(151715812..151744186)	ENSMUSG00000032869	-1.20507	-0.269116	9.14695e-05	0.00134999	721	5.89684	21.9313	38.1998	562	5.38836	19.3573	35.4092	707	6.21784	21.8712	41.5645	703	6.13264	22.678	38.9108	720	6.28302	21.807	44.1245	713	6.4753	21.8483	46.1689	824	6.97082	22.9966	49.7175	700	6.75519	23.1793	45.7559
2245	Ankib1	5	complement(3690000..3802925)	ENSMUSG00000040351	-1.20523	-0.269313	1.29043e-05	0.000237431	1957	12.0703	44.8915	103.685	1648	11.9158	42.8065	103.833	1728	11.4606	40.3127	101.589	1779	11.7034	43.2783	98.467	1995	13.1287	45.567	122.262	1992	13.6428	46.0322	128.988	1983	12.651	41.7354	119.648	1841	13.3979	45.9728	120.338
2555	Acot9	X	155262443..155297654	ENSMUSG00000025287	-1.20536	-0.269468	4.23784e-05	0.000685167	990	22.9442	85.3331	52.4519	872	23.6914	85.1096	54.941	925	23.0524	81.0867	54.3807	898	22.1984	82.0881	49.704	1110	27.4481	95.2665	68.0252	979	25.1946	85.0089	63.3932	1091	26.1538	86.2811	65.8275	877	23.9824	82.2917	57.3256
3608	Cptp	4	complement(155864723..155869440)	ENSMUSG00000029073	-1.2055	-0.269635	0.000768731	0.00880239	322	6.26159	23.2878	17.0601	271	6.1778	22.1933	17.0746	338	7.06775	24.8608	19.871	323	6.69945	24.774	17.8779	348	7.22037	25.0603	21.3268	358	7.73032	26.0828	23.1816	361	7.2612	23.9546	21.7816	311	7.13583	24.4854	20.3287
2381	Ggcx	6	72414308..72430712	ENSMUSG00000053460	-1.20553	-0.269668	2.22352e-05	0.000385594	1348	21.89	81.4124	71.4194	1108	21.0927	75.7741	69.8104	1297	22.6481	79.6648	76.2505	1286	22.2744	82.369	71.1797	1495	25.903	89.9036	91.6195	1322	23.8382	80.4325	85.6034	1424	23.9188	78.9077	85.9196	1297	24.8515	85.2737	84.7791
2508	Gstt1	10	complement(75783813..75798584)	ENSMUSG00000001663	-1.20637	-0.270671	3.61089e-05	0.000594739	954	32.8899	122.323	50.5446	879	35.5254	127.622	55.3821	956	35.4412	124.664	56.2032	1034	38.0227	140.605	57.2315	1043	38.3663	133.161	63.9192	990	37.8997	127.877	64.1055	1115	39.7614	131.172	67.2756	1058	43.0383	147.679	69.1567
2695	Ube2f	1	91250304..91290337	ENSMUSG00000034343	-1.2066	-0.270944	6.508e-05	0.000997564	768	4.5756	17.0174	40.69	707	4.9379	17.7391	44.5451	709	4.54223	15.9773	41.682	761	4.83593	17.8829	42.1211	828	5.26343	18.2682	50.7431	782	5.17344	17.4557	50.6368	845	5.20735	17.1789	50.9846	786	5.52542	18.9595	51.3773
2113	Psmc1	12	100110154..100123405	ENSMUSG00000021178	-1.20683	-0.271222	7.06145e-06	0.000138039	2644	72.0555	267.986	140.084	2377	75.9401	272.809	149.765	2674	78.3615	275.636	157.204	2397	69.6758	257.656	132.673	2848	82.8128	287.425	174.537	2683	81.1918	273.949	173.732	3139	88.485	291.91	189.397	2473	79.5216	272.865	161.649
2543	Pccb	9	complement(100982032..101034898)	ENSMUSG00000032527	-1.20687	-0.271274	4.10315e-05	0.00066652	905	17.2048	63.9873	47.9485	827	18.4307	66.2111	52.1058	915	18.705	65.7948	53.7928	897	18.1887	67.2604	49.6486	1024	20.7708	72.0908	62.7548	884	18.6612	62.9646	57.2416	1049	20.6276	68.0502	63.2933	947	21.2425	72.8902	61.9012
2823	Nudcd2	11	40733667..40740046	ENSMUSG00000020328	-1.20719	-0.271656	9.8308e-05	0.00143859	674	17.2861	64.2897	35.7097	572	17.1977	61.7813	36.0393	603	16.6299	58.4957	35.4503	618	16.9057	62.516	34.2061	661	18.088	62.7795	40.5087	687	19.565	66.0142	44.4853	741	19.6575	64.8497	44.7096	626	18.9438	65.0025	40.9188
2017	Fam114a1	5	64970071..65041886	ENSMUSG00000029185	-1.20739	-0.271893	4.46236e-06	9.1381e-05	4077	72.1681	268.404	216.007	3553	73.7286	264.865	223.859	3759	71.5505	251.679	220.991	3985	75.2387	278.227	220.568	4383	82.7804	287.313	268.608	3961	77.8566	262.696	256.487	4483	82.0816	270.786	270.49	4106	85.7588	294.267	268.391
2160	Uqcrh	4	complement(116066965..116075071)	ENSMUSG00000063882	-1.20822	-0.272881	9.05113e-06	0.000173069	2004	85.3426	317.402	106.175	1821	90.9105	326.589	114.733	1913	87.6029	308.143	112.465	1794	81.4889	301.34	99.2973	2104	95.6016	331.812	128.941	1894	89.5641	302.198	122.642	2278	100.345	331.035	137.447	2040	102.507	351.736	133.346
2065	Pdap1	5	complement(145128769..145140238)	ENSMUSG00000029623	-1.20831	-0.272991	5.74916e-06	0.000114997	2826	28.3834	105.562	149.726	2395	28.199	101.303	150.899	2906	31.3851	110.397	170.843	2595	27.7995	102.801	143.632	2994	32.0845	111.358	183.484	3004	33.5026	113.041	194.518	3299	34.2726	113.065	199.051	2540	30.101	103.287	166.028
3011	Ndufa1	X	complement(37187588..37191163)	ENSMUSG00000016427	-1.20861	-0.273343	0.000175187	0.00240358	524	65.8802	245.019	27.7624	425	62.6395	225.028	26.7774	488	65.975	232.067	28.6895	499	66.9163	247.451	27.6195	518	69.4872	241.175	31.7451	512	71.4792	241.178	33.1535	574	74.6463	246.257	34.6333	528	78.3272	268.767	34.513
3085	Nosip	7	45062429..45078210	ENSMUSG00000003421	-1.20867	-0.273415	0.000218567	0.00292686	452	8.5039	31.6273	23.9478	358	7.89585	28.3653	22.5561	464	9.38714	33.0192	27.2785	520	10.435	38.5877	28.7818	505	10.1373	35.1844	30.9484	499	10.4248	35.1741	32.3117	510	9.92481	32.7418	30.7718	460	10.2116	35.0393	30.0682
2108	Slc6a8	X	73673150..73682502	ENSMUSG00000019558	-1.20901	-0.273828	6.95903e-06	0.000136359	2252	22.7703	84.6861	119.315	1944	23.0426	82.779	122.483	2158	23.4632	82.5317	126.869	2314	24.9558	92.2846	128.079	2466	26.6039	92.3362	151.126	2257	25.3406	85.5017	146.147	2588	27.0668	89.2929	156.152	2248	26.8196	92.0268	146.942
3102	Parl	16	complement(20279818..20302387)	ENSMUSG00000033918	-1.2093	-0.274174	0.00023374	0.00311289	466	6.30417	23.4462	24.6895	406	6.43878	23.1309	25.5803	450	6.54621	23.0263	26.4555	405	5.84393	21.6104	22.4166	476	6.87069	23.8467	29.1712	467	7.01527	23.6702	30.2396	523	7.3184	24.1433	31.5562	439	7.00747	24.045	28.6955
2023	Ilk	7	105736592..105742925	ENSMUSG00000030890	-1.20936	-0.27424	4.55974e-06	9.30985e-05	3208	61.5868	229.051	169.965	2707	60.9225	218.86	170.557	3168	65.3995	230.043	186.246	3088	63.2323	233.828	170.92	3352	68.6608	238.307	205.424	3272	69.7514	235.348	211.872	3619	71.8645	237.08	218.359	3181	72.0564	247.249	207.928
2761	Chchd1	14	20703006..20704425	ENSMUSG00000063787	-1.20948	-0.274382	7.86872e-05	0.00117771	699	40.5089	150.659	37.0343	611	41.5098	149.121	38.4965	599	37.3281	131.302	35.2152	611	37.7679	139.663	33.8186	689	42.6034	147.867	42.2247	650	41.8286	141.134	42.0894	773	46.3368	152.864	46.6404	668	45.6778	156.736	43.6642
2261	Clptm1l	13	73604006..73620605	ENSMUSG00000021610	-1.20953	-0.27445	1.39048e-05	0.00025403	1424	24.4508	90.9361	75.446	1252	25.2013	90.5338	78.8832	1450	26.7723	94.1716	85.2454	1261	23.0943	85.401	69.7959	1498	27.4439	95.2518	91.8034	1435	27.3602	92.3161	92.9205	1703	30.2461	99.7814	102.754	1323	26.8039	91.973	86.4786
2074	Gsto1	19	47854970..47864790	ENSMUSG00000025068	-1.2099	-0.274886	5.94827e-06	0.000118464	2252	60.2811	224.195	119.315	2235	70.1336	251.95	140.818	2409	69.3402	243.904	141.625	2256	64.411	238.187	124.869	2620	74.8282	259.712	160.564	2470	73.4168	247.715	159.94	2835	78.4943	258.951	171.055	2222	70.1798	240.81	145.242
2322	C1qtnf6	15	complement(78523346..78531416)	ENSMUSG00000022440	-1.20991	-0.274895	1.65459e-05	0.000294343	1260	24.5653	91.3623	66.757	1076	24.5924	88.3463	67.7942	1305	27.3589	96.2348	76.7208	1197	24.8917	92.0476	66.2535	1401	29.1435	101.151	85.8588	1253	27.1262	91.5265	81.1355	1391	28.0512	92.5405	83.9285	1295	29.7905	102.221	84.6484
2063	Bcap31	X	complement(73686178..73716175)	ENSMUSG00000002015	-1.21004	-0.275051	5.73509e-06	0.000114827	2461	106.352	395.539	130.388	2196	111.251	399.66	138.361	2476	115.059	404.719	145.564	2209	101.821	376.526	122.267	2654	122.373	424.731	162.648	2402	115.264	388.911	155.537	2966	132.58	437.379	178.959	2323	118.451	406.445	151.844
2190	Eif4a3	11	complement(119288363..119300089)	ENSMUSG00000025580	-1.21008	-0.275107	1.04887e-05	0.00019783	1656	41.1105	152.896	87.7378	1387	40.365	145.008	87.389	1615	43.1122	151.647	94.9457	1505	39.8508	147.365	83.3012	1724	45.6647	158.492	105.654	1689	46.5594	157.096	109.368	1848	47.4533	156.548	111.502	1543	45.1974	155.087	100.859
2357	H2-T22	17	complement(36037128..36042747)	ENSMUSG00000056116	-1.21033	-0.275398	1.93879e-05	0.000339782	1152	17.7757	66.1105	61.035	1033	18.6857	67.1272	65.0849	1127	18.6997	65.776	66.2562	1081	17.7913	65.7909	59.833	1190	19.5917	67.9986	72.9279	1200	20.5609	69.3743	77.7036	1353	21.5946	71.2401	81.6357	1111	20.2276	69.4075	72.6211
2590	Sec11a	7	complement(80904889..80947780)	ENSMUSG00000025724	-1.21042	-0.27551	4.6844e-05	0.000747136	810	9.24794	34.3945	42.9152	725	9.70363	34.8596	45.6792	729	8.95001	31.4816	42.8578	726	8.84107	32.6936	40.1839	877	10.6834	37.0799	53.746	726	9.20412	31.0556	47.0107	884	10.4396	34.4401	53.3378	816	10.9927	37.7197	53.3383
2447	Ogfr	2	180589245..180595836	ENSMUSG00000049401	-1.21065	-0.275782	2.77643e-05	0.000468692	952	19.4382	72.2934	50.4386	780	18.6702	67.0713	49.1445	984	21.6047	75.9946	57.8493	973	21.1904	78.3604	53.8552	1034	22.5263	78.1839	63.3676	1039	23.557	79.4835	67.2783	1118	23.612	77.8955	67.4566	882	21.2492	72.913	57.6524
2936	Ccdc97	7	complement(25711106..25719088)	ENSMUSG00000002608	-1.2109	-0.276074	0.000145271	0.00204404	527	7.04794	26.2124	27.9214	423	6.63175	23.8241	26.6514	492	7.07542	24.8878	28.9246	517	7.3748	27.2714	28.6158	532	7.59128	26.3477	32.6031	535	7.94495	26.807	34.6428	607	8.39678	27.7008	36.6245	488	7.70064	26.4235	31.8984
2338	Cluh	11	74649495..74670847	ENSMUSG00000020741	-1.21109	-0.276302	1.75308e-05	0.00030973	1238	10.0302	37.304	65.5914	896	8.5101	30.5719	56.4532	1102	9.60081	33.7708	64.7865	1253	10.828	40.0412	69.3531	1266	10.944	37.9842	77.5855	1194	10.7419	36.2442	77.3151	1327	11.1208	36.6872	80.067	1157	11.0606	37.9527	75.6279
2729	Elp5	11	complement(69968222..69982517)	ENSMUSG00000018565	-1.21117	-0.276398	7.21729e-05	0.00109251	641	14.7198	54.7452	33.9613	559	15.0485	54.0605	35.2202	656	16.1988	56.9794	38.5662	630	15.431	57.0625	34.8703	691	16.9307	58.7626	42.3472	650	16.5746	55.9243	42.0894	770	18.2897	60.3375	46.4594	636	17.2328	59.1316	41.5725
1895	Tcf25	8	123373753..123403835	ENSMUSG00000001472	-1.21129	-0.276543	2.43225e-06	5.30131e-05	5469	53.4511	198.793	289.757	4577	52.4404	188.388	288.377	5465	57.4348	202.027	321.287	5445	56.7616	209.9	301.379	5867	61.181	212.346	359.553	5694	61.7948	208.502	368.703	6337	64.0627	211.342	382.354	5259	60.6467	208.099	343.757
2368	Cox7c	13	complement(86044816..86046904)	ENSMUSG00000017778	-1.2116	-0.276913	2.06149e-05	0.000359608	1045	48.6734	181.024	55.3659	843	46.0298	165.359	53.1138	1085	54.3426	191.15	63.7871	1097	54.4992	201.534	60.7186	1099	54.6166	189.562	67.3511	1046	54.0994	182.537	67.7316	1255	60.4632	199.467	75.7227	1094	60.124	206.305	71.5099
2332	Keap1	9	complement(21229730..21239361)	ENSMUSG00000003308	-1.21205	-0.277446	1.71236e-05	0.000303314	1159	13.0098	48.3854	61.4059	958	12.6063	45.2873	60.3595	1139	13.7482	48.3593	66.9617	1100	13.1701	48.7019	60.8846	1252	14.9949	52.044	76.7275	1206	15.0321	50.7198	78.0921	1247	14.4786	47.7646	75.24	1108	14.6751	50.3553	72.425
2649	Mindy1	3	95281345..95296166	ENSMUSG00000038712	-1.21232	-0.277768	5.55568e-05	0.000866372	648	5.28585	19.6589	34.3322	631	6.034	21.6767	39.7566	685	6.0085	21.1349	40.2711	686	5.96859	22.0714	37.9699	790	6.87572	23.8641	48.4143	692	6.26804	21.149	44.8091	789	6.65716	21.9619	47.6058	664	6.39091	21.9294	43.4027
2407	Stx6	1	155158715..155208256	ENSMUSG00000026470	-1.21238	-0.277845	2.41416e-05	0.00041394	962	4.76424	17.7189	50.9685	809	4.69681	16.8729	50.9717	932	4.9633	17.4584	54.7922	985	5.20311	19.2407	54.5194	1009	5.33164	18.505	61.8355	1017	5.59275	18.8705	65.8538	1139	5.83465	19.2484	68.7236	912	5.32928	18.2865	59.6134
2777	Mrgprf	7	145300828..145309557	ENSMUSG00000031070	-1.2124	-0.277862	8.16335e-05	0.00121436	603	14.3475	53.3607	31.948	509	14.1976	51.0037	32.0699	603	15.4281	54.2684	35.4503	590	14.9734	55.3704	32.6563	651	16.5269	57.3614	39.8959	638	16.8565	56.8753	41.3124	647	15.9234	52.5311	39.0379	611	17.1536	58.8599	39.9383
1986	Dynll1	5	complement(115297110..115300999)	ENSMUSG00000009013	-1.21319	-0.278808	3.7876e-06	7.87732e-05	2603	35.2503	131.101	137.912	2434	38.6407	138.814	153.356	2670	38.8808	136.763	156.969	2575	37.194	137.541	142.525	2904	41.9601	145.634	177.969	2794	42.0146	141.761	180.92	3175	44.4738	146.718	191.569	2537	40.5381	139.1	165.832
2537	Isoc1	18	58659482..58679570	ENSMUSG00000024601	-1.21333	-0.278968	4.04174e-05	0.000658097	767	15.7647	58.6312	40.637	646	15.5653	55.9172	40.7017	759	16.7752	59.0066	44.6215	734	16.0914	59.5046	40.6266	852	18.6844	64.8496	52.2139	753	17.1858	57.9866	48.759	893	18.9851	62.6315	53.8808	719	17.4371	59.8324	46.9978
1921	Pttg1ip	10	77581720..77598732	ENSMUSG00000009291	-1.21333	-0.278977	2.77674e-06	5.97212e-05	3533	48.0049	178.538	187.185	3135	49.9362	179.392	197.523	3471	50.7145	178.388	204.06	3494	50.6376	187.254	193.392	3891	56.4098	195.786	238.456	3651	55.0858	185.865	236.413	3991	56.0914	185.044	240.804	3564	57.1393	196.064	232.963
3407	Jmjd8	17	25828867..25831842	ENSMUSG00000025736	-1.21362	-0.279313	0.000504448	0.00611687	327	6.24584	23.2293	17.325	281	6.29196	22.6034	17.7046	320	6.57248	23.1187	18.8128	313	6.3767	23.5805	17.3244	331	6.74564	23.4126	20.285	353	7.48693	25.2616	22.8578	373	7.36928	24.3111	22.5056	316	7.12173	24.437	20.6555
2654	Nptxr	15	complement(79786351..79804766)	ENSMUSG00000022421	-1.21371	-0.279423	5.64085e-05	0.000877996	664	6.76574	25.1628	35.1799	557	6.65332	23.9016	35.0942	688	7.53826	26.5158	40.4475	632	6.86866	25.3998	34.981	736	8.00159	27.7718	45.105	699	7.90879	26.685	45.2623	725	7.64113	25.208	43.7442	652	7.83881	26.8976	42.6183
2016	Cops4	5	100518309..100547803	ENSMUSG00000035297	-1.21374	-0.279459	4.45538e-06	9.12833e-05	2178	22.9195	85.241	115.394	2056	25.3633	91.1158	129.54	2305	26.0828	91.746	135.511	2137	23.9861	88.6987	118.282	2479	27.834	96.6056	151.923	2287	26.7238	90.1688	148.09	2715	29.5522	97.4921	163.814	2159	26.8074	91.9851	141.124
2269	Sirt2	7	28766735..28788661	ENSMUSG00000015149	-1.21378	-0.279504	1.44509e-05	0.000263077	1105	11.5611	42.9976	58.5448	938	11.5047	41.33	59.0994	1202	13.5232	47.5677	70.6655	1158	12.9227	47.7873	64.0949	1236	13.7977	47.889	75.747	1204	13.9878	47.1963	77.9626	1354	14.6531	48.3403	81.6961	1084	13.3821	45.9183	70.8563
2210	Park7	4	complement(150897133..150914437)	ENSMUSG00000028964	-1.21431	-0.280136	1.13155e-05	0.000211494	1232	26.1801	97.3679	65.2735	1087	27.0786	97.278	68.4873	1354	30.9397	108.83	79.6015	1164	26.3829	97.5618	64.427	1354	30.6995	106.551	82.9785	1276	30.1091	101.591	82.6248	1509	33.1683	109.422	91.0483	1231	30.8656	105.91	80.465
2142	Foxk2	11	121259990..121309896	ENSMUSG00000039275	-1.21432	-0.28015	8.37793e-06	0.000161558	1465	14.6776	54.5882	77.6183	1305	15.3272	55.0619	82.2225	1433	15.4383	54.3041	84.2459	1450	15.4951	57.2995	80.257	1536	16.4195	56.9885	94.1322	1544	17.1771	57.9572	99.9786	1669	17.296	57.0592	100.702	1512	17.8741	61.332	98.8327
1950	Slc4a2	5	24423837..24440950	ENSMUSG00000028962	-1.21442	-0.280264	3.2262e-06	6.83356e-05	2768	17.5217	65.1659	146.654	2128	15.7913	56.7291	134.076	2856	19.4403	68.3813	167.904	2961	19.992	73.9289	163.89	2919	19.7149	68.4263	178.888	2997	21.066	71.0788	194.065	3209	21.0113	69.3158	193.621	2714	20.271	69.5565	177.402
1960	Cdk2ap1	5	complement(124345417..124363082)	ENSMUSG00000029394	-1.21443	-0.280275	3.40306e-06	7.17142e-05	2642	66.9769	249.097	139.978	2316	68.8282	247.26	145.921	2682	73.1117	257.17	157.675	2560	69.2214	255.975	141.695	2915	78.8465	273.659	178.643	2756	77.5813	261.767	178.459	3073	80.58	265.832	185.415	2568	76.8144	263.576	167.859
2310	Rbm14	19	complement(4800569..4811634)	ENSMUSG00000006456	-1.21463	-0.280515	1.61045e-05	0.000287979	1052	14.1735	52.7134	55.7368	840	13.2671	47.6611	52.9248	1118	16.1971	56.9734	65.7271	1050	15.0889	55.7977	58.1171	1094	15.7264	54.583	67.0447	1178	17.6235	59.4634	76.279	1204	16.7788	55.3528	72.6455	1017	16.1673	55.4753	66.4768
2249	Mtfr1l	4	complement(134525550..134535387)	ENSMUSG00000046671	-1.21501	-0.280967	1.3178e-05	0.000242035	1161	11.3893	42.3584	61.5118	1025	11.7875	42.3459	64.5809	1128	11.8989	41.8545	66.315	1062	11.1121	41.0917	58.7813	1251	13.094	45.4464	76.6662	1215	13.235	44.6563	78.6749	1216	12.3387	40.7052	73.3696	1167	13.508	46.3503	76.2816
2050	Ap1s1	5	complement(137034993..137046135)	ENSMUSG00000004849	-1.21507	-0.281044	5.40625e-06	0.000108929	1764	42.2774	157.236	93.4598	1578	44.3356	159.273	99.4231	1850	47.6779	167.707	108.761	1814	46.3719	171.48	100.404	1874	47.9216	166.325	114.846	2013	53.5722	180.758	130.348	2102	52.1093	171.908	126.828	1780	50.3368	172.722	116.351
2207	H2-D1	17	35262730..35267499	ENSMUSG00000073411	-1.2152	-0.281193	1.12212e-05	0.000210017	1199	24.4909	91.0856	63.5251	1020	24.4243	87.7426	64.2659	1204	26.4453	93.0213	70.7831	1265	27.5604	101.916	70.0173	1357	29.5745	102.647	83.1623	1264	28.6694	96.7335	81.8478	1278	27.0016	89.0779	77.1105	1291	31.1149	106.765	84.3869
3564	Ubxn8	8	complement(33619586..33641967)	ENSMUSG00000052906	-1.21543	-0.281469	0.000700533	0.00812048	294	5.28949	19.6724	15.5766	271	5.71573	20.5334	17.0746	265	5.12682	18.0336	15.5793	257	4.93183	18.2375	14.2249	304	5.83568	20.2544	18.6303	291	5.8136	19.6157	18.8431	327	6.08537	20.0755	19.7301	283	6.0077	20.6144	18.4985
3610	Narfl	17	25773776..25783332	ENSMUSG00000002280	-1.21551	-0.281557	0.000770599	0.00881936	275	3.78639	14.0822	14.57	244	3.93839	14.1484	15.3734	244	3.61259	12.7073	14.3447	292	4.28828	15.8577	16.1621	309	4.53944	15.7554	18.9367	266	4.06687	13.722	17.2243	311	4.4292	14.6119	18.7648	283	4.59763	15.776	18.4985
2052	Mgat4b	11	50210890..50235103	ENSMUSG00000036620	-1.21569	-0.281777	5.43709e-06	0.000109444	1716	33.2465	123.649	90.9167	1502	34.1141	122.553	94.6346	1785	37.188	130.809	104.94	1742	35.9985	133.12	96.4191	1869	38.6357	134.096	114.54	1939	41.715	140.75	125.556	1994	39.9601	131.828	120.312	1680	38.4055	131.782	109.814
2889	Chid1	7	complement(141493136..141539857)	ENSMUSG00000025512	-1.21601	-0.282152	0.000125065	0.00178834	487	2.3634	8.78984	25.8021	441	2.50889	9.01302	27.7855	458	2.39006	8.40703	26.9258	450	2.32932	8.61363	24.9073	545	2.82199	9.79452	33.3998	481	2.59202	8.74573	31.1462	545	2.73575	9.0252	32.8836	466	2.66839	9.15613	30.4603
2629	Lman2l	1	complement(36419871..36445271)	ENSMUSG00000001143	-1.21627	-0.282466	5.17586e-05	0.000813279	648	4.63867	17.2519	34.3322	556	4.66584	16.7617	35.0312	621	4.7802	16.8143	36.5085	625	4.77207	17.6467	34.5935	712	5.43814	18.8746	43.6342	687	5.46086	18.4255	44.4853	736	5.44966	17.9783	44.4079	583	4.92428	16.8968	38.1081
1775	Cd164	10	41519414..41531048	ENSMUSG00000019818	-1.2166	-0.282856	1.25775e-06	2.9266e-05	7046	83.4292	310.286	373.309	6164	85.5606	307.37	388.367	6057	77.1203	271.27	356.091	6426	81.1566	300.111	355.677	7402	93.5138	324.566	453.624	7060	92.8252	313.201	457.156	7253	88.8312	293.053	437.623	6792	94.8917	325.605	443.963
2635	Cops9	1	complement(92637145..92641985)	ENSMUSG00000073616	-1.21739	-0.283786	5.27904e-05	0.000827604	623	21.8939	81.4269	33.0076	534	21.9995	79.0317	33.6451	622	23.5051	82.6791	36.5673	586	21.9655	81.2268	32.4349	612	22.9477	79.6464	37.5058	634	24.7406	83.4773	41.0534	744	27.0447	89.2199	44.8906	636	26.3723	90.4922	41.5725
2187	Fkbp14	6	complement(54577604..54597308)	ENSMUSG00000038074	-1.2174	-0.283804	1.02835e-05	0.000194225	1242	15.7694	58.6489	65.8033	1094	16.2835	58.4973	68.9283	1058	14.4449	50.81	62.1997	1070	14.4906	53.5851	59.2241	1393	18.8711	65.4974	85.3686	1117	15.7483	53.1362	72.3291	1277	16.771	55.3271	77.0501	1176	17.618	60.4533	76.8699
2426	Vti1b	12	complement(79156017..79172667)	ENSMUSG00000021124	-1.21776	-0.284229	2.53906e-05	0.00043233	770	25.1631	93.5852	40.796	725	27.7745	99.778	45.6792	801	28.1476	99.009	47.0907	740	25.7936	95.3828	40.9587	818	28.5218	98.9931	50.1303	868	31.4976	106.276	56.2056	907	30.6586	101.142	54.7255	783	30.1918	103.598	51.1812
2392	Wdr7	18	63708695..63989760	ENSMUSG00000040560	-1.21783	-0.284309	2.30216e-05	0.000397629	857	6.35053	23.6186	45.4054	747	6.48912	23.3117	47.0653	761	6.06387	21.3296	44.7391	784	6.1966	22.9145	43.3941	863	6.82325	23.682	52.8881	815	6.70614	22.6272	52.7737	950	7.28157	24.0218	57.32	869	7.59809	26.0716	56.8027
3174	Arl15	13	113794505..114157461	ENSMUSG00000042348	-1.21823	-0.284791	0.000289295	0.0037654	351	5.26041	19.5643	18.5966	329	5.78022	20.765	20.7289	327	5.26982	18.5366	19.2243	348	5.56288	20.5711	19.2617	381	6.09241	21.1454	23.3492	341	5.67483	19.1474	22.0808	430	6.66582	21.9904	25.9448	354	6.25995	21.48	23.1394
2125	Bach1	16	87698945..87733346	ENSMUSG00000025612	-1.21853	-0.285147	7.6433e-06	0.00014857	1320	11.2537	41.854	69.9359	1180	11.7934	42.3668	74.3468	1081	9.91016	34.859	63.5519	1322	12.0215	44.4546	73.1722	1465	13.3263	46.2526	89.781	1193	11.2939	38.1069	77.2503	1367	12.0548	39.7686	82.4804	1421	14.2945	49.0492	92.8844
2771	Rab3d	9	complement(21907491..21918192)	ENSMUSG00000019066	-1.21866	-0.285296	8.07023e-05	0.00120311	503	6.31495	23.4863	26.6498	459	6.7554	24.2683	28.9196	527	7.11457	25.0255	30.9823	505	6.76241	25.0069	27.9516	587	7.86306	27.291	35.9737	549	7.6535	25.8237	35.5494	581	7.54485	24.8903	35.0557	500	7.40675	25.415	32.6828
2011	Mrpl42	10	complement(95480805..95501940)	ENSMUSG00000062981	-1.21943	-0.286207	4.35723e-06	8.94944e-05	1647	23.5639	87.6378	87.261	1557	26.1143	93.8137	98.1	1609	24.754	87.0722	94.593	1458	22.2495	82.2768	80.6998	1772	27.0501	93.8851	108.595	1664	26.4358	89.1971	107.749	1987	29.4052	97.0073	119.889	1579	26.6558	91.4648	103.212
2177	Nfkb2	19	46304737..46312090	ENSMUSG00000025225	-1.21948	-0.286272	9.78961e-06	0.000185746	1065	17.0578	63.4406	56.4256	936	17.5746	63.1355	58.9734	1118	19.2553	67.7306	65.7271	1096	18.7237	69.2389	60.6632	1182	20.1996	70.1084	72.4376	1175	20.8976	70.5107	76.0848	1254	20.7751	68.5368	75.6624	1078	20.3727	69.9054	70.4641
2344	Ube2g2	10	77622275..77645993	ENSMUSG00000009293	-1.2197	-0.286529	1.79914e-05	0.000317055	874	18.9393	70.4382	46.3061	699	17.7568	63.7902	44.041	834	19.4337	68.3578	49.0308	863	19.9467	73.7614	47.7668	978	22.6122	78.4821	59.9357	900	21.6561	73.0699	58.2777	856	19.1866	63.2964	51.6483	897	22.9351	78.6979	58.6329
2711	D2hgdh	1	93824909..93852348	ENSMUSG00000073609	-1.22038	-0.287332	6.77387e-05	0.00103219	555	6.82945	25.3998	29.4049	441	6.36161	22.8536	27.7855	493	6.52342	22.9461	28.9834	543	7.12689	26.3547	30.0549	576	7.56252	26.2479	35.2996	537	7.33757	24.7577	34.7724	631	8.03146	26.4956	38.0725	516	7.49199	25.7075	33.7286
1847	Carm1	9	21546894..21592623	ENSMUSG00000032185	-1.22065	-0.287646	1.84549e-06	4.12689e-05	2687	29.1732	108.5	142.362	2177	27.7084	99.5404	137.164	2757	32.1877	113.22	162.084	2676	30.9892	114.596	148.116	2896	33.548	116.438	177.478	2860	34.4801	116.339	185.194	3106	34.8812	115.072	187.406	2597	33.2693	114.158	169.754
2101	Stk11	10	80115803..80130682	ENSMUSG00000003068	-1.22074	-0.287761	6.55349e-06	0.000128841	1195	13.7449	51.1192	63.3132	990	13.3488	47.9547	62.3757	1300	16.0787	56.5568	76.4269	1328	16.2921	60.2471	73.5043	1290	15.8312	54.9466	79.0563	1338	17.0889	57.6596	86.6395	1454	17.2985	57.0675	87.7297	1271	17.2494	59.1883	83.0796
2326	Max	12	complement(76937269..76962201)	ENSMUSG00000059436	-1.221	-0.288069	1.68382e-05	0.000299028	815	11.9326	44.3791	43.1801	716	12.2893	44.1483	45.1121	837	13.1776	46.3523	49.2072	851	13.2897	49.1442	47.1026	923	14.4188	50.0446	56.5651	842	13.6891	46.1883	54.522	965	14.6142	48.2121	58.225	855	14.7706	50.6828	55.8875
1891	Atp6v1h	1	5070018..5162529	ENSMUSG00000033793	-1.22109	-0.288166	2.38832e-06	5.21516e-05	2257	12.1995	45.3719	119.58	1934	12.2547	44.0242	121.853	2102	12.2174	42.9748	123.576	1962	11.3115	41.8289	108.596	2277	13.1318	45.5778	139.544	2256	13.5405	45.6871	146.083	2567	14.3519	47.3467	154.885	2104	13.4188	46.0442	137.529
2060	Psmc4	7	complement(28041707..28050101)	ENSMUSG00000030603	-1.22201	-0.289252	5.6998e-06	0.000114333	1241	30.2241	112.408	65.7504	1161	33.1474	119.08	73.1497	1294	33.8884	119.202	76.0741	1165	30.2632	111.911	64.4824	1327	34.4829	119.683	81.3238	1402	37.9153	127.93	90.7837	1500	37.7872	124.659	90.5052	1203	34.5702	118.622	78.6348
2066	Tmem259	10	complement(79974948..79984330)	ENSMUSG00000013858	-1.22204	-0.28929	5.78694e-06	0.000115697	1306	14.7542	54.8731	69.1942	955	12.6477	45.4359	60.1705	1196	14.5291	51.1061	70.3127	1393	16.7854	62.0711	77.1021	1322	15.9351	55.3073	81.0174	1415	17.7507	59.8924	91.6255	1435	16.7686	55.3193	86.5833	1212	16.1559	55.4361	79.223
2449	Smap2	4	complement(120968317..121017247)	ENSMUSG00000032870	-1.2221	-0.289359	2.79271e-05	0.000471056	666	11.1026	41.2923	35.2859	588	11.4912	41.2812	37.0474	699	12.5304	44.0755	41.0941	651	11.5755	42.8053	36.0326	739	13.1446	45.622	45.2888	727	13.4577	45.4076	47.0754	818	14.1051	46.5325	49.3555	623	12.2545	42.0491	40.7227
1917	Tex261	6	complement(83768885..83775813)	ENSMUSG00000014748	-1.22223	-0.289514	2.75447e-06	5.93166e-05	1747	22.5123	83.7267	92.5591	1616	24.412	87.6985	101.817	1877	26.0092	91.4872	110.349	1799	24.7267	91.4374	99.574	1988	27.3335	94.8685	121.833	2033	29.0904	98.1539	131.643	2126	28.3376	93.4851	128.276	1716	26.0915	89.5287	112.167
2481	Ddx56	11	complement(6258919..6267772)	ENSMUSG00000004393	-1.22233	-0.28963	3.14047e-05	0.000522885	641	13.3309	49.5798	33.9613	594	14.4819	52.0251	37.4254	610	13.6417	47.9846	35.8618	644	14.2855	52.8268	35.6452	682	15.1335	52.525	41.7957	647	14.9414	50.4139	41.8952	801	17.2309	56.8444	48.3298	647	15.8768	54.4785	42.2915
1922	Psma7	2	complement(180036374..180042433)	ENSMUSG00000027566	-1.22261	-0.289966	2.78351e-06	5.98171e-05	1802	30.911	114.963	95.4731	1605	32.2752	115.946	101.124	1748	32.243	113.415	102.765	1701	31.1222	115.087	94.1498	1863	34.0975	118.345	114.172	1836	34.9717	117.998	118.886	2156	38.2542	126.2	130.086	1799	36.412	124.942	117.593
2196	Gstt3	10	complement(75774115..75781414)	ENSMUSG00000001665	-1.22295	-0.290371	1.0674e-05	0.000200775	900	12.3402	45.8952	47.6836	799	12.8429	46.1372	50.3416	927	13.6677	48.0761	54.4982	979	14.3176	52.9455	54.1873	1079	15.7853	54.7874	66.1254	973	14.8142	49.9846	63.0047	1057	14.9909	49.4547	63.776	913	14.7709	50.6838	59.6787
3665	Tpm3	3	90072649..90100902	ENSMUSG00000027940	-1.22298	-0.290401	0.000877075	0.00988684	7059	61.1111	227.282	373.998	6162	62.5367	224.658	388.241	7255	67.5383	237.566	426.521	6543	60.4174	223.419	362.153	7402	68.3719	237.304	453.624	7700	74.0208	249.753	498.598	8412	75.3267	248.501	507.553	6682	68.2557	234.208	436.773
3625	Gns	10	121365090..121397249	ENSMUSG00000034707	-1.22377	-0.291331	0.000801777	0.00913774	12471	69.5785	258.773	660.736	11037	72.1873	259.328	695.394	13584	81.4961	286.662	798.602	11325	67.3938	249.217	626.835	14036	83.5543	289.999	860.182	13133	81.3623	274.524	850.401	15276	88.1568	290.828	921.705	11803	77.7001	266.615	771.51
2382	Mid1	X	169685199..170005736	ENSMUSG00000035299	-1.2238	-0.291363	2.22345e-05	0.000385594	680	5.33062	19.8254	36.0276	589	5.41277	19.445	37.1104	666	5.61408	19.7475	39.1541	760	6.35463	23.4989	42.0657	788	6.59092	22.8757	48.2918	744	6.4763	21.8517	48.1762	777	6.30031	20.7846	46.8817	697	6.44698	22.1217	45.5598
1830	Iqsec1	6	complement(90656088..90988685)	ENSMUSG00000034312	-1.2242	-0.291843	1.69316e-06	3.82139e-05	2161	9.81289	36.4956	114.494	1835	9.7682	35.0915	115.616	2240	10.9377	38.4733	131.689	2275	11.0187	40.7464	125.92	2411	11.6813	40.5432	147.756	2475	12.4797	42.1076	160.264	2486	11.6766	38.5209	149.997	2127	11.3963	39.1046	139.033
3612	S100a6	3	90612882..90624181	ENSMUSG00000001025	-1.22424	-0.291891	0.00077749	0.00889283	14750	568.409	2114	781.481	12654	571.654	2053.62	797.275	13968	578.814	2035.98	821.178	13334	548.072	2026.73	738.032	15750	647.592	2247.65	965.222	14355	614.268	2072.6	929.529	17174	684.563	2258.36	1036.22	13926	633.214	2172.77	910.281
2155	Ptdss1	13	66932830..66998401	ENSMUSG00000021518	-1.22427	-0.291917	8.89046e-06	0.000170407	957	11.7405	43.6648	50.7035	860	12.3683	44.4322	54.1849	941	12.4137	43.6651	55.3213	950	12.431	45.969	52.5822	1025	13.4169	46.567	62.8161	979	13.3366	44.9989	63.3932	1169	14.8342	48.9376	70.5337	970	14.0411	48.1799	63.4046
3196	Gorasp1	9	complement(119925257..119937565)	ENSMUSG00000032513	-1.22445	-0.292128	0.000308617	0.00398924	337	4.28192	15.9251	17.8549	275	4.09616	14.7152	17.3266	276	3.77097	13.2644	16.226	308	4.17414	15.4356	17.0477	312	4.22975	14.6805	19.1206	354	4.99456	16.8521	22.9226	349	4.58676	15.1317	21.0576	319	4.78249	16.4103	20.8516
3616	Tmbim6	15	99392882..99410049	ENSMUSG00000023010	-1.22463	-0.292341	0.000783307	0.00894945	9248	106.417	395.78	489.975	8202	110.641	397.471	516.773	10377	128.401	451.651	610.063	9872	121.164	448.057	546.412	10559	129.639	449.949	647.097	10584	135.238	456.305	685.346	11561	137.604	453.952	697.554	9470	128.578	441.194	619.012
2145	Cryab	9	50751325..50756636	ENSMUSG00000032060	-1.22473	-0.292458	8.44523e-06	0.000162571	951	33.8727	125.978	50.3857	865	36.1178	129.751	54.5	991	37.9559	133.51	58.2608	916	34.7995	128.686	50.7003	1129	42.9057	148.916	69.1896	1022	40.4209	136.384	66.1775	1095	40.3419	133.087	66.0688	920	38.6645	132.671	60.1363
2083	Get4	5	139252324..139270051	ENSMUSG00000025858	-1.22507	-0.292865	6.07148e-06	0.000120395	1054	22.8399	84.9449	55.8428	947	24.0568	86.4225	59.6664	1089	25.3756	89.2586	64.0222	1118	25.8406	95.5565	61.8809	1132	26.1728	90.8402	69.3734	1193	28.7064	96.8582	77.2503	1234	27.6593	91.2474	74.4556	1141	29.1738	100.105	74.5821
2267	Slc25a12	2	complement(71271063..71367749)	ENSMUSG00000027010	-1.2251	-0.292901	1.41878e-05	0.000258515	814	5.84047	21.7216	43.1272	669	5.62711	20.215	42.1508	786	6.06431	21.3312	46.2089	770	5.8928	21.7911	42.6192	886	6.78279	23.5416	54.2976	807	6.42958	21.694	52.2557	922	6.84269	22.5739	55.6306	780	6.60348	22.6588	50.9851
3611	Calm1	12	100199435..100209814	ENSMUSG00000001175	-1.22546	-0.293326	0.000771951	0.00883191	7374	82.5446	306.996	390.688	6939	91.0581	327.12	437.197	7424	89.3633	314.335	436.456	6904	82.4318	304.826	382.134	7937	94.7968	329.019	486.411	7949	98.8062	333.382	514.721	8806	101.962	336.37	531.326	7417	97.9646	336.149	484.816
2147	Mea1	17	46678793..46683111	ENSMUSG00000002768	-1.22552	-0.293399	8.45774e-06	0.000162717	900	25.711	95.6232	47.6836	877	29.3706	105.512	55.256	959	29.4599	103.625	56.3795	886	26.9972	99.8335	49.0398	1061	32.3403	112.246	65.0223	989	31.3732	105.856	64.0407	1051	31.0565	102.455	63.414	955	32.1911	110.458	62.4241
2240	Ufm1	3	complement(53853376..53863830)	ENSMUSG00000027746	-1.22609	-0.294067	1.26624e-05	0.0002335	868	7.67462	28.5431	45.9882	743	7.70126	27.6662	46.8133	767	7.29236	25.6509	45.0919	694	6.54493	24.2026	38.4127	844	7.96216	27.6349	51.7237	878	8.6202	29.0854	56.8531	925	8.45963	27.9082	55.8116	790	8.24175	28.2802	51.6388
2410	Mrps16	14	complement(20389304..20393634)	ENSMUSG00000049960	-1.22615	-0.294141	2.41502e-05	0.00041394	674	12.3498	45.9308	35.7097	557	11.9644	42.9812	35.0942	638	12.5706	44.2171	37.508	599	11.7067	43.2905	33.1544	677	13.2355	45.9375	41.4892	707	14.3848	48.5358	45.7804	769	14.5747	48.0816	46.399	607	13.1233	45.0305	39.6769
2422	Eif1ad	19	5366813..5371511	ENSMUSG00000024841	-1.22643	-0.294461	2.50859e-05	0.000427933	629	13.4205	49.9127	33.3255	548	13.7067	49.2403	34.5272	640	14.6836	51.6495	37.6255	604	13.7455	50.8299	33.4312	656	14.9339	51.8322	40.2023	695	16.466	55.5578	45.0033	711	15.6913	51.7653	42.8995	645	16.238	55.7179	42.1608
3639	Ppm1g	5	complement(31202664..31220687)	ENSMUSG00000029147	-1.22652	-0.294567	0.000827624	0.00939675	3674	39.8154	148.08	194.655	3046	38.6971	139.016	191.916	3668	42.7442	150.353	215.641	3188	36.8501	136.269	176.455	4009	46.3553	160.889	245.687	3668	44.1395	148.931	237.514	4111	46.0821	152.024	248.045	3421	43.7442	150.101	223.616
2657	Plpp5	8	25720037..25724887	ENSMUSG00000031570	-1.22681	-0.29491	5.67584e-05	0.000882446	538	8.03325	29.8769	28.5042	397	6.94921	24.9645	25.0133	429	6.88814	24.229	25.2209	506	8.05875	29.8006	28.0069	512	8.157	28.3112	31.3774	534	8.85393	29.874	34.5781	543	8.38651	27.667	32.7629	499	8.79154	30.1667	32.6174
3614	Zmiz1	14	25459185..25666743	ENSMUSG00000007817	-1.22688	-0.29499	0.000779718	0.00891337	4405	18.53	68.9159	233.385	3400	16.7666	60.2327	214.22	4337	19.618	69.0062	254.972	4573	20.5182	75.8746	253.114	4767	21.3957	74.2597	292.141	4717	22.0334	74.3427	305.44	4613	20.0718	66.2164	278.334	4542	22.544	77.3561	296.89
3527	Rpl4	9	64173375..64178666	ENSMUSG00000032399	-1.22737	-0.295573	0.000642772	0.00752907	35003	918.746	3416.96	1854.52	33189	1021.22	3668.67	2091.1	36001	1016.11	3574.16	2116.5	31844	891.509	3296.73	1762.55	38725	1084.51	3764.1	2373.22	37280	1086.56	3666.14	2413.99	42681	1158.77	3822.76	2575.24	34284	1061.79	3643.34	2240.99
1914	Eif2ak1	5	143817788..143904251	ENSMUSG00000029613	-1.22765	-0.295899	2.72402e-06	5.87526e-05	1429	13.2766	49.3777	75.7109	1237	13.4729	48.4003	77.9381	1397	13.9568	49.0931	82.1295	1364	13.5169	49.9844	75.4969	1590	15.7617	54.7055	97.4415	1514	15.6195	52.7016	98.036	1570	15.0878	49.7745	94.7288	1403	15.3804	52.7753	91.7079
1827	Drg1	11	complement(3187360..3266415)	ENSMUSG00000020457	-1.22775	-0.296022	1.68482e-06	3.80673e-05	1788	27.2226	101.245	94.7314	1690	30.1637	108.361	106.48	1791	29.322	103.14	105.293	1636	26.5676	98.245	90.552	1994	32.392	112.426	122.2	1844	31.1751	105.188	119.405	2166	34.1109	112.531	130.69	1756	31.5458	108.244	114.782
1712	Gna11	10	complement(81528724..81545190)	ENSMUSG00000034781	-1.22798	-0.29629	8.65508e-07	2.08798e-05	2746	35.3079	131.316	145.488	2306	34.759	124.869	145.291	2748	37.9948	133.647	161.555	2747	37.6737	139.314	152.046	2922	40.087	139.133	179.072	2979	42.5332	143.511	192.899	3263	43.3972	143.166	196.879	2650	40.2043	137.954	173.219
1679	Itpripl2	7	complement(118485111..118491975)	ENSMUSG00000095115	-1.22801	-0.296317	7.17197e-07	1.76418e-05	3369	25.8522	96.1484	178.496	2871	25.8265	92.78	180.89	2968	24.4904	86.1451	174.488	3068	25.1108	92.8578	169.813	3589	29.3848	101.988	219.948	3277	27.9228	94.2143	212.196	3358	26.6533	87.9286	202.611	3510	31.7804	109.049	229.433
2759	Bcas3	11	85353167..85826058	ENSMUSG00000059439	-1.22807	-0.296395	7.82023e-05	0.00117091	418	3.61871	13.4585	22.1464	381	3.86668	13.8908	24.0052	421	3.91918	13.7857	24.7506	438	4.04445	14.9561	24.2432	452	4.1751	14.4909	27.7004	446	4.28744	14.4662	28.8798	517	4.62957	15.2729	31.1941	442	4.51497	15.4924	28.8916
2193	Atraid	5	31048312..31054623	ENSMUSG00000013622	-1.22839	-0.296765	1.055e-05	0.000198714	799	20.2164	75.1879	42.3324	662	19.6359	70.5406	41.7098	774	21.0588	74.0743	45.5034	837	22.5887	83.5311	46.3277	870	23.487	81.5183	53.317	800	22.4767	75.8386	51.8024	956	25.02	82.5406	57.682	814	24.3017	83.3872	53.2076
1840	Upf1	8	complement(70331525..70353278)	ENSMUSG00000058301	-1.22855	-0.296956	1.80092e-06	4.04254e-05	1661	18.9476	70.4689	88.0027	1370	18.3206	65.8155	86.3179	1698	20.8285	73.264	99.8253	1681	20.4531	75.634	93.0428	1880	22.882	79.4183	115.214	1894	23.9911	80.9482	122.642	1761	20.7786	68.5481	106.253	1638	22.0472	75.6512	107.069
3532	Rpl11	4	complement(136028265..136053428)	ENSMUSG00000059291	-1.22864	-0.297065	0.00065742	0.0076854	7683	150.068	558.125	407.059	6859	157.056	564.211	432.156	8075	169.604	596.58	474.729	7189	149.773	553.848	397.909	8357	174.164	604.486	512.15	8236	178.632	602.721	533.306	9298	187.853	619.725	561.012	7596	175.064	600.703	496.517
1822	Psmb6	11	70525367..70527858	ENSMUSG00000018286	-1.2288	-0.297256	1.65245e-06	3.74588e-05	1667	46.9102	174.466	88.3206	1450	47.8339	171.84	91.3583	1793	54.256	190.845	105.41	1708	51.2658	189.577	94.5372	1772	53.2043	184.661	108.595	1875	58.5894	197.686	121.412	2091	60.8637	200.788	126.164	1686	55.9815	192.091	110.206
2080	Gtf3a	5	146948657..146955614	ENSMUSG00000016503	-1.22947	-0.298034	6.03234e-06	0.000119737	918	18.9793	70.587	48.6373	781	18.9289	68.0007	49.2075	1021	22.6986	79.8424	60.0245	912	20.1113	74.3702	50.4789	999	22.0371	76.4861	61.2227	1013	23.2559	78.4677	65.5948	1142	24.4218	80.5669	68.9047	923	22.5162	77.2606	60.3324
1676	Rab2a	4	8535644..8607778	ENSMUSG00000047187	-1.22999	-0.298647	6.9973e-07	1.72429e-05	2753	67.9913	252.87	145.859	2581	74.7258	268.447	162.618	2652	70.4297	247.736	155.911	2629	69.2541	256.096	145.514	3005	79.185	274.834	184.158	2843	77.9668	263.067	184.093	3150	80.4692	265.467	190.061	2926	85.2661	292.576	191.26
1949	Cuedc2	19	complement(46329812..46338660)	ENSMUSG00000036748	-1.23004	-0.298701	3.2035e-06	6.78895e-05	1155	31.3469	116.584	61.1939	1042	33.1525	119.098	65.652	1187	34.6416	121.852	69.7836	1193	34.5351	127.708	66.0321	1318	38.1662	132.467	80.7723	1245	37.5204	126.597	80.6175	1427	40.0598	132.157	86.1006	1151	36.8589	126.475	75.2357
3553	Ncor2	5	complement(125017153..125179219)	ENSMUSG00000029478	-1.23008	-0.298752	0.00068874	0.00800849	3515	17.6517	65.6495	186.231	2576	15.1651	54.4794	162.303	4094	22.1078	77.7642	240.686	4129	22.1164	81.7848	228.539	3785	20.2805	70.3894	231.96	4330	24.1455	81.4692	280.38	4396	22.8345	75.3308	265.241	3494	20.7033	71.04	228.387
3480	Rpl15	14	complement(18267823..18271391)	ENSMUSG00000012405	-1.2302	-0.298891	0.000583558	0.00692923	12199	259.859	966.455	646.325	10895	272.068	977.383	686.448	13090	299.84	1054.68	769.56	12064	274.102	1013.61	667.738	12943	294.171	1021	793.198	13281	314.145	1059.96	859.984	15710	346.148	1141.94	947.892	12338	310.108	1064.09	806.48
3560	Cox7a2l	17	complement(83501919..83514333)	ENSMUSG00000024248	-1.23025	-0.298953	0.000696069	0.0080778	3184	146.234	543.865	168.694	3058	164.645	591.474	192.672	3529	174.286	613.049	207.47	3335	163.372	604.138	184.591	3683	180.479	626.404	225.709	3582	182.678	616.372	231.945	4058	192.779	635.973	244.847	3428	185.768	637.431	224.073
2367	2210016L21Rik	5	114942158..114949783	ENSMUSG00000029559	-1.23025	-0.298956	2.06145e-05	0.000359608	575	9.17058	34.1068	30.4645	529	9.89056	35.5311	33.33	619	10.6159	37.3413	36.391	627	10.6661	39.4423	34.7042	658	11.1971	38.8628	40.3248	645	11.4229	38.5418	41.7657	705	11.6303	38.3681	42.5375	629	11.8368	40.6161	41.1149
3572	Ctbp1	5	complement(33247723..33274994)	ENSMUSG00000037373	-1.23037	-0.299093	0.000716114	0.00828251	2890	34.013	126.5	153.117	2413	33.2921	119.599	152.033	3070	38.8527	136.664	180.485	3124	39.2163	145.019	172.912	3091	38.8149	134.718	189.429	3275	42.8001	144.412	212.066	3524	42.8999	141.526	212.627	3001	41.6744	142.999	196.162
1735	Gosr2	11	complement(103676849..103697898)	ENSMUSG00000020946	-1.23061	-0.299374	1.00452e-06	2.39123e-05	2062	33.2591	123.696	109.248	1905	36.0207	129.402	120.026	2020	35.0355	123.237	118.756	1975	33.9779	125.648	109.316	2346	40.3739	140.129	143.772	2109	37.7732	127.45	136.564	2269	37.8555	124.884	136.904	2220	42.2503	144.975	145.112
1708	Plbd2	5	complement(120483282..120503625)	ENSMUSG00000029598	-1.2307	-0.299483	8.26287e-07	1.99803e-05	2245	17.8647	66.4416	118.944	1919	17.9016	64.31	120.908	2475	21.1783	74.4945	145.505	2333	19.8017	73.2251	129.131	2490	21.1412	73.3767	152.597	2519	22.2584	75.1019	163.113	2788	22.948	75.7051	168.219	2282	21.4265	73.5214	149.164
1773	Ssbp3	4	106910701..107049694	ENSMUSG00000061887	-1.23089	-0.299707	1.22994e-06	2.86512e-05	1800	14.4063	53.5792	95.3672	1549	14.5334	52.2102	97.5959	1853	15.9474	56.0951	108.938	1772	15.127	55.9383	98.0796	1982	16.9252	58.7438	121.465	1963	17.4456	58.8631	127.11	2107	17.4428	57.5436	127.13	1781	16.819	57.7114	116.416
2068	Gle1	2	29935426..29960371	ENSMUSG00000019715	-1.23093	-0.299751	5.8075e-06	0.000115996	943	8.16105	30.3522	49.9618	782	7.93373	28.5013	49.2705	910	8.4686	29.7883	53.4988	886	8.17855	30.2436	49.0398	1008	9.30779	32.3053	61.7742	998	9.59071	32.36	64.6235	1084	9.70367	32.0122	65.4051	863	8.81253	30.2387	56.4105
2341	Ssu72	4	155704800..155733879	ENSMUSG00000029038	-1.23131	-0.300197	1.77002e-05	0.000312323	621	12.1657	45.2462	32.9017	520	11.9423	42.9017	32.763	637	13.4191	47.2015	37.4492	626	13.0806	48.3712	34.6489	659	13.7748	47.8092	40.3861	677	14.7272	49.6911	43.8378	722	14.6304	48.2655	43.5632	640	14.7939	50.7627	41.834
1740	Arhgap29	3	121952541..122016753	ENSMUSG00000039831	-1.23165	-0.300595	1.02485e-06	2.43262e-05	2037	12.1732	45.2742	107.924	1747	12.239	43.9675	110.071	1787	11.4835	40.3933	105.058	1847	11.7731	43.5359	102.231	2139	13.6388	47.3375	131.086	2113	14.0217	47.3106	136.823	2072	12.8079	42.253	125.018	2002	14.1167	48.4393	130.862
1732	Srp68	11	complement(116245166..116274217)	ENSMUSG00000020780	-1.23194	-0.300938	9.95113e-07	2.37294e-05	1951	37.5509	139.657	103.367	1676	37.8158	135.85	105.598	1968	40.7309	143.271	115.699	1823	37.4246	138.393	100.902	2132	43.7826	151.96	130.657	2055	43.9198	148.19	133.067	2256	44.9133	148.168	136.12	1899	43.1264	147.981	124.129
3484	2610507B11Rik	11	78261752..78290623	ENSMUSG00000010277	-1.23253	-0.301624	0.000587904	0.00697134	4519	27.058	100.633	239.425	3993	28.0278	100.688	251.582	4494	28.9349	101.779	264.202	4158	26.555	98.1983	230.144	4929	31.4894	109.293	302.069	4546	30.2252	101.983	294.367	5322	32.9611	108.738	321.113	4536	32.0466	109.963	296.498
2319	Tmem9b	7	complement(109735834..109752875)	ENSMUSG00000031021	-1.23259	-0.301695	1.63808e-05	0.000291783	611	16.0774	59.7942	32.3719	590	18.1996	65.3807	37.1734	592	16.7506	58.9203	34.8036	593	16.6432	61.5452	32.8223	727	20.4108	70.8414	44.5534	641	18.7291	63.1939	41.5067	707	19.2427	63.4813	42.6581	610	18.9391	64.9863	39.873
1995	Polr1c	17	complement(46243920..46248054)	ENSMUSG00000067148	-1.23273	-0.30186	4.07467e-06	8.43615e-05	915	21.1595	78.6954	48.4783	896	24.29	87.2601	56.4532	997	24.7922	87.2064	58.6135	973	23.9996	88.7488	53.8552	1059	26.1295	90.6899	64.8997	1038	26.6543	89.9341	67.2136	1169	27.9622	92.2467	70.5337	994	27.1222	93.0655	64.9734
2585	Mustn1	14	30879200..30881610	ENSMUSG00000042485	-1.23278	-0.301916	4.634e-05	0.000740526	475	20.2448	75.2934	25.1663	390	19.4859	70.0016	24.5722	466	21.357	75.1233	27.3961	426	19.3659	71.6134	23.579	480	21.8279	75.7599	29.4163	466	22.0542	74.4129	30.1749	559	24.6436	81.2987	33.7283	470	23.6359	81.1027	30.7218
2343	Asb8	15	complement(98134637..98165625)	ENSMUSG00000048175	-1.23282	-0.301961	1.79709e-05	0.000316829	593	12.9621	48.208	31.4182	514	13.171	47.316	32.385	594	13.9618	49.1107	34.9212	609	14.1986	52.5054	33.7079	660	15.3927	53.4249	40.4474	628	15.2428	51.4308	40.6649	675	15.2615	50.3474	40.7274	633	16.326	56.0199	41.3764
1723	Crtap	9	complement(114375134..114390675)	ENSMUSG00000032431	-1.23289	-0.302042	9.29766e-07	2.22869e-05	1868	55.533	206.536	98.9699	1641	57.1898	205.45	103.392	1957	62.5605	220.057	115.052	1850	58.6616	216.926	102.397	2170	68.8312	238.898	132.986	2009	66.3193	223.768	130.089	2145	65.959	217.597	129.422	1909	66.963	229.773	124.783
1641	Uqcrc1	9	108936633..108949623	ENSMUSG00000025651	-1.23292	-0.302077	5.29339e-07	1.33221e-05	2618	33.3528	124.044	138.706	2314	34.559	124.151	145.795	2790	38.221	134.442	164.024	2766	37.5857	138.989	153.097	2803	38.101	132.24	171.779	2947	41.6896	140.665	190.827	3320	43.7495	144.329	200.318	2734	41.0975	141.019	178.709
3471	Rps27	3	complement(90212522..90213651)	ENSMUSG00000090733	-1.23293	-0.302089	0.000576626	0.00686321	4616	233.141	867.088	244.564	4026	238.376	856.35	253.661	4202	228.215	802.747	247.035	4316	232.511	859.806	238.889	4816	259.532	900.78	295.144	4638	260.118	877.662	300.324	5362	280.126	924.129	323.526	4497	267.998	919.59	293.949
3420	Uba1	X	20658326..20683179	ENSMUSG00000001924	-1.23298	-0.302148	0.00051253	0.00619377	10916	119.329	443.801	578.349	9671	123.933	445.221	609.329	11732	137.908	485.09	689.723	10212	119.069	440.309	565.231	12150	141.713	491.854	744.6	11944	144.983	489.186	773.41	13371	151.188	498.766	806.764	10506	135.511	464.982	686.73
1905	Tjp2	19	complement(24094505..24225030)	ENSMUSG00000024812	-1.23314	-0.302339	2.58081e-06	5.5956e-05	1184	11.6911	43.4809	62.7304	997	11.5408	41.4593	62.8167	1166	12.3805	43.5483	68.549	1115	11.7432	43.4254	61.7149	1355	14.2756	49.5475	83.0398	1195	13.1026	44.2094	77.3798	1308	13.3593	44.0721	78.9206	1161	13.5267	46.4145	75.8894
3442	Rps17	7	complement(81342732..81345254)	ENSMUSG00000061787	-1.23337	-0.302602	0.000536241	0.0064363	6170	255.125	948.85	326.897	5388	261.175	938.253	339.475	6360	282.788	994.706	373.904	5417	238.91	883.472	299.829	6664	294.005	1020.43	408.396	6357	291.881	984.836	411.635	7443	318.338	1050.19	449.087	5867	286.246	982.206	383.5
1715	Slc35e1	8	complement(72480641..72492614)	ENSMUSG00000019731	-1.23342	-0.30266	8.98533e-07	2.16386e-05	1917	22.5919	84.0226	101.566	1721	23.7765	85.4152	108.433	1807	22.8994	80.5486	106.233	1800	22.6262	83.6697	99.6294	2153	27.0723	93.9622	131.944	1957	25.6098	86.4101	126.722	2150	26.2084	86.4612	129.724	1898	26.3926	90.5617	124.064
2926	Fbxo4	15	complement(3965445..3979573)	ENSMUSG00000022184	-1.23347	-0.302726	0.00013974	0.00197293	315	8.10644	30.1491	16.6893	309	9.32211	33.489	19.4688	336	9.29811	32.7061	19.7534	323	8.86605	32.786	17.8779	360	9.88494	34.3085	22.0622	344	9.83024	33.1682	22.275	399	10.621	35.0385	24.0744	341	10.3545	35.5298	22.2897
1636	Abcf2	5	complement(24565345..24577467)	ENSMUSG00000028953	-1.23367	-0.302959	5.18302e-07	1.30762e-05	2674	54.8321	203.929	141.673	2226	53.51	192.231	140.251	2704	59.6233	209.725	158.968	2474	54.1105	200.096	136.935	2806	61.3921	213.079	171.963	2835	64.5524	217.806	183.575	3102	65.7942	217.054	187.165	2601	62.9317	215.939	170.016
1640	Ankrd13a	5	114774677..114806200	ENSMUSG00000041870	-1.23374	-0.303033	5.28849e-07	1.33179e-05	2624	23.1038	85.9264	139.024	2198	22.6873	81.5024	138.487	2666	25.2415	88.7868	156.734	2400	22.5392	83.3481	132.839	2875	27.009	93.7423	176.191	2707	26.4663	89.2997	175.286	3028	27.577	90.9761	182.7	2528	26.2634	90.1185	165.244
1719	Ivns1abp	1	151344477..151364422	ENSMUSG00000023150	-1.2339	-0.30323	9.15432e-07	2.19943e-05	2045	19.8213	73.7183	108.348	1615	18.3504	65.9226	101.754	1573	16.3947	57.6682	92.4765	1771	18.309	67.7053	98.0242	2085	21.5623	74.8382	127.777	1811	19.4914	65.7658	117.268	2000	20.0512	66.1486	120.674	1970	22.5299	77.3077	128.77
1687	Tnfaip1	11	complement(78522850..78536332)	ENSMUSG00000017615	-1.23395	-0.303284	7.66288e-07	1.876e-05	2049	28.5478	106.174	108.56	1674	27.3415	98.2224	105.472	2038	30.5331	107.4	119.814	1947	28.9338	106.995	107.766	2183	32.4516	112.632	133.783	2148	33.2316	112.127	139.089	2371	34.1692	112.724	143.059	1972	32.4185	111.239	128.901
1756	Sfxn1	13	54071869..54108342	ENSMUSG00000021474	-1.23399	-0.303335	1.08773e-06	2.55835e-05	1649	8.82712	32.8294	87.3669	1544	9.68906	34.8073	97.2809	1608	9.25593	32.5577	94.5342	1547	8.83277	32.6629	85.6259	1798	10.2693	35.6424	110.189	1711	10.1703	34.3156	110.792	2005	11.1016	36.624	120.975	1648	10.409	35.7169	107.722
1837	Mrpl13	15	complement(55534094..55557748)	ENSMUSG00000022370	-1.23405	-0.303407	1.78169e-06	4.0059e-05	1302	8.64265	32.1433	68.9823	1186	9.22904	33.1547	74.7248	1344	9.59337	33.7446	79.0136	1193	8.44665	31.2351	66.0321	1389	9.83761	34.1442	85.1234	1401	10.3267	34.8432	90.7189	1563	10.7317	35.4036	94.3065	1314	10.2917	35.3142	85.8903
1518	Eif1	11	100319885..100322096	ENSMUSG00000035530	-1.23421	-0.303583	2.22473e-07	6.05247e-06	5390	135.338	503.344	285.572	4930	145.116	521.318	310.618	5655	152.686	537.074	332.457	5490	147.032	543.714	303.87	6062	162.405	563.673	371.503	5901	164.529	555.138	382.107	6620	171.934	567.208	399.43	5626	166.681	571.939	367.747
3479	Kars	8	complement(111993443..112011323)	ENSMUSG00000031948	-1.23441	-0.303826	0.000583824	0.00692923	3047	35.9572	133.73	161.435	2684	37.1306	133.389	169.107	3308	41.9773	147.655	194.477	2744	34.5387	127.721	151.879	3352	42.2055	146.486	205.424	3195	41.8668	141.263	206.886	3803	46.4208	153.141	229.461	2962	41.2433	141.52	193.613
3419	Ptms	6	complement(124913681..124920103)	ENSMUSG00000030122	-1.23445	-0.303865	0.000512677	0.00619377	5380	175.054	651.054	285.042	4734	180.574	648.699	298.269	6357	222.423	782.371	373.727	5495	190.707	705.219	304.146	6051	210.073	729.116	370.829	6303	227.732	768.39	408.138	7146	240.506	793.426	431.167	5303	203.595	698.603	346.634
1726	Sh3d19	3	85971109..86130526	ENSMUSG00000028082	-1.23446	-0.30388	9.40514e-07	2.25054e-05	1824	10.8108	40.2071	96.6387	1555	10.8044	38.814	97.9739	1688	10.7583	37.8421	99.2374	1629	10.2982	38.0821	90.1646	2039	12.8944	44.7538	124.958	1782	11.7281	39.5717	115.39	1898	11.636	38.3868	114.519	1820	12.728	43.674	118.965
3385	Clic4	4	complement(135213969..135272814)	ENSMUSG00000037242	-1.23457	-0.304014	0.000485221	0.00592196	8536	68.4218	254.471	452.252	7558	71.0204	255.136	476.197	8222	70.8685	249.28	483.371	7951	67.9782	251.378	440.085	9587	81.9925	284.578	587.529	8813	78.4422	264.672	570.668	9204	76.3114	251.75	555.34	8756	82.8135	284.161	572.341
1586	Swi5	2	complement(32278816..32288075)	ENSMUSG00000044627	-1.23458	-0.304021	3.79642e-07	9.88577e-06	3203	30.3965	113.049	169.701	2857	31.7843	114.183	180.007	2890	29.4917	103.737	169.903	2939	29.7491	110.01	162.673	3468	35.1154	121.878	212.533	3110	32.7727	110.578	201.382	3719	36.5061	120.433	224.393	3113	34.8579	119.609	203.483
3431	Srp72	5	76974683..76999937	ENSMUSG00000036323	-1.23471	-0.304175	0.000526694	0.00634196	4519	41.6401	154.866	239.425	4047	43.7158	157.046	254.984	4516	44.7465	157.396	265.495	4268	41.9471	155.117	236.232	5058	49.7279	172.595	309.974	4805	49.1642	165.885	311.138	5268	50.2097	165.641	317.854	4444	48.3169	165.791	290.484
3027	Atpaf2	11	complement(60400626..60418457)	ENSMUSG00000042709	-1.23499	-0.304494	0.000183222	0.00250054	316	7.78969	28.9711	16.7422	287	8.29375	29.7947	18.0827	281	7.44861	26.2005	16.52	282	7.41464	27.4188	15.6086	327	8.60067	29.8511	20.0399	342	9.36149	31.5866	22.1455	344	8.7713	28.9364	20.7559	300	8.72589	29.9414	19.6097
3347	Rpl7a	2	26910764..26913318	ENSMUSG00000062647	-1.23505	-0.304566	0.000450593	0.00555922	15397	455.418	1693.77	815.76	14352	497.648	1787.76	904.259	16702	531.224	1868.58	981.909	14893	469.855	1737.49	824.322	16853	531.866	1845.99	1032.82	17097	561.538	1894.68	1107.08	19625	600.421	1980.78	1184.11	15770	550.378	1888.53	1030.81
3440	Ube2l3	16	complement(17152013..17202649)	ENSMUSG00000038965	-1.23505	-0.304572	0.000532689	0.00639822	3758	33.8928	126.052	199.105	3558	37.6177	135.139	224.174	4015	38.9378	136.964	236.042	3755	36.1217	133.575	207.838	4315	41.5224	144.115	264.44	4197	42.0315	141.818	271.768	4745	44.2649	146.029	286.298	3796	40.3954	138.61	248.128
3445	Psmc3	2	91054009..91066369	ENSMUSG00000002102	-1.23534	-0.304911	0.00054272	0.00650272	3472	70.1579	260.928	183.953	2891	68.4827	246.019	182.15	3534	76.789	270.105	207.764	3221	69.4217	256.716	178.281	3803	81.9926	284.578	233.063	3614	81.0906	273.608	234.017	4025	84.1269	277.533	242.856	3351	79.8962	274.151	219.04
3382	Eif3h	15	complement(51786558..51865523)	ENSMUSG00000022312	-1.23558	-0.305186	0.000482333	0.00589194	5690	185.945	691.559	301.466	5402	206.949	743.449	340.357	6035	212.073	745.967	354.797	5485	191.187	706.993	303.593	6422	223.921	777.18	393.566	6177	224.149	756.299	399.979	7191	243.072	801.889	433.882	5794	223.412	766.601	378.728
3427	Eif3d	15	complement(77958998..77970813)	ENSMUSG00000016554	-1.23558	-0.305193	0.000519737	0.00626549	3894	41.2907	153.566	206.311	3425	42.5748	152.947	215.795	3916	44.6513	157.061	230.221	3759	42.5144	157.215	208.059	4221	47.7555	165.749	258.68	4170	49.0996	165.667	270.02	4680	51.3304	169.338	282.376	3850	48.1695	165.286	251.657
3369	Serf2	2	121449195..121458313	ENSMUSG00000074884	-1.23569	-0.305314	0.000471597	0.005783	6465	62.4326	232.196	342.527	5651	63.9741	229.822	356.046	6768	70.2812	247.214	397.89	6713	69.1461	255.697	371.562	7151	73.682	255.734	438.242	6899	73.9801	249.616	446.731	7721	77.1239	254.43	465.861	7084	80.7192	276.974	463.05
2835	Abhd6	14	8002902..8056763	ENSMUSG00000025277	-1.23579	-0.305438	0.000102703	0.00149654	338	7.52876	28.0006	17.9078	309	8.06865	28.986	19.4688	348	8.3353	29.3194	20.4589	346	8.22036	30.3982	19.151	406	9.64904	33.4897	24.8813	343	8.48372	28.6249	22.2103	373	8.59385	28.351	22.5056	389	10.2238	35.0812	25.4272
1727	Srp9	1	182124737..182132407	ENSMUSG00000026511	-1.23583	-0.30548	9.44085e-07	2.25698e-05	1617	15.373	57.1747	85.6715	1493	16.6397	59.7769	94.0676	1606	16.4184	57.7517	94.4166	1526	15.4743	57.2229	84.4636	1787	18.127	62.9148	109.514	1708	18.0311	60.8388	110.598	1899	18.6744	61.6066	114.58	1651	18.5205	63.5499	107.919
2173	Use1	8	71366848..71369732	ENSMUSG00000002395	-1.23602	-0.305704	9.42497e-06	0.000179157	679	16.2365	60.3861	35.9746	556	15.586	55.9915	35.0312	676	17.3822	61.142	39.742	696	17.7517	65.6445	38.5234	738	18.8292	65.3519	45.2276	722	19.1711	64.685	46.7517	824	20.3809	67.2362	49.7175	654	18.4525	63.3168	42.7491
3425	Tmed10	12	complement(85340614..85374847)	ENSMUSG00000021248	-1.23609	-0.305789	0.000517985	0.00624802	3455	31.3209	116.487	183.052	3175	33.7417	121.214	200.043	3669	35.766	125.807	215.7	3313	32.0344	118.461	183.373	3869	37.4229	129.887	237.108	3867	38.9266	131.342	250.4	4193	39.3173	129.707	252.992	3458	36.9885	126.92	226.034
1883	Gtpbp1	15	79690845..79721479	ENSMUSG00000042535	-1.2363	-0.306024	2.321e-06	5.09104e-05	1071	14.1013	52.4448	56.7435	936	14.4471	51.9002	58.9734	1114	15.7721	55.4784	65.492	1036	14.5491	53.8015	57.3422	1160	16.2959	56.5596	71.0894	1167	17.0618	57.5683	75.5667	1348	18.3583	60.5636	81.334	1021	15.8617	54.4268	66.7382
3514	Pip5k1c	10	81292963..81319973	ENSMUSG00000034902	-1.23651	-0.306275	0.000630135	0.00740834	1745	16.0427	59.6654	92.4532	1459	15.7244	56.4888	91.9254	1964	19.416	68.2958	115.463	1908	18.7098	69.1874	105.607	1960	19.2261	66.7295	120.117	2053	20.9584	70.7156	132.938	2194	20.8637	68.8291	132.379	1773	19.233	65.9948	115.893
3439	Ptpa	2	30416039..30447806	ENSMUSG00000039515	-1.23657	-0.306345	0.000532759	0.00639822	2886	29.3045	108.988	152.905	2484	29.5682	106.222	156.506	3034	33.1275	116.526	178.369	2807	30.401	112.421	155.366	3131	33.9213	117.733	191.88	3205	36.137	121.93	207.533	3483	36.5817	120.682	210.153	2839	34.0141	116.714	185.573
1834	Ints5	19	8892987..8897890	ENSMUSG00000071652	-1.23715	-0.307026	1.73564e-06	3.90873e-05	1205	19.2709	71.6713	63.843	957	17.9416	64.454	60.2965	1210	20.8082	73.1929	71.1358	1153	19.6676	72.7293	63.8182	1354	23.1038	80.1884	82.9785	1265	22.4642	75.7963	81.9125	1414	23.3903	77.1642	85.3163	1075	20.2851	69.605	70.268
1954	Tom1	8	75033705..75070121	ENSMUSG00000042870	-1.23718	-0.307057	3.28456e-06	6.94294e-05	892	18.8034	69.9327	47.2597	816	20.165	72.4412	51.4127	960	21.761	76.5442	56.4383	889	19.9885	73.9161	49.2058	967	21.7495	75.4878	59.2616	994	23.2672	78.5057	64.3645	1116	24.3337	80.2764	67.3359	942	23.4303	80.3971	61.5743
1774	Tmem183a	1	complement(134346097..134361979)	ENSMUSG00000042305	-1.23721	-0.307095	1.25322e-06	2.9177e-05	1406	20.7819	77.2911	74.4924	1203	20.845	74.8841	75.7959	1328	21.1074	74.245	78.073	1222	19.2655	71.2421	67.6373	1407	22.1894	77.0146	86.2265	1465	24.0449	81.1299	94.8631	1647	25.1806	83.0704	99.3747	1309	22.8294	78.3354	85.5635
1462	Slc25a4	8	complement(46206797..46211284)	ENSMUSG00000031633	-1.23723	-0.307114	1.62996e-07	4.6041e-06	5413	121.186	450.711	286.79	4731	124.167	446.059	298.08	5600	134.815	474.213	329.224	5333	127.349	470.926	295.18	5847	139.669	484.761	358.327	5957	148.091	499.674	385.734	6557	151.843	500.926	395.629	5450	143.969	494.004	356.242
1923	Pqbp1	X	complement(7894519..7899269)	ENSMUSG00000031157	-1.23734	-0.307243	2.79329e-06	5.99963e-05	1021	32.8761	122.271	54.0944	846	31.9345	114.723	53.3029	951	32.9284	115.826	55.9092	937	32.1812	119.003	51.8626	1101	37.8262	131.287	67.4736	1025	36.6492	123.658	66.3718	1118	37.2365	122.843	67.4566	992	37.6896	129.326	64.8426
1648	Zmpste24	4	complement(121059237..121098241)	ENSMUSG00000043207	-1.23734	-0.307246	5.76554e-07	1.44488e-05	2049	15.107	56.1851	108.56	1756	15.1774	54.5235	110.638	1904	15.0952	53.0972	111.936	1772	13.935	51.5306	98.0796	2206	17.3537	60.231	135.192	2000	16.3739	55.247	129.506	2392	18.2419	60.1796	144.326	1863	16.207	55.6117	121.776
2521	Slirp	12	87443896..87452206	ENSMUSG00000021040	-1.23741	-0.307318	3.87525e-05	0.000634991	445	7.55224	28.0879	23.5769	392	7.79898	28.0173	24.6983	421	7.68305	27.0251	24.7506	432	7.82002	28.9178	23.9111	489	8.85475	30.7329	29.9679	464	8.74419	29.5038	30.0454	512	8.98791	29.6509	30.8925	442	8.85102	30.3708	28.8916
3306	Rpl9	5	complement(65388364..65391444)	ENSMUSG00000047215	-1.23746	-0.307386	0.000402181	0.00502574	14021	239.731	891.598	742.857	12744	255.439	917.647	802.945	13751	252.823	889.303	808.42	12431	226.704	838.335	688.052	15350	280.031	971.926	940.709	14328	272.03	917.857	927.781	16594	293.474	968.166	1001.23	13686	276.107	947.416	894.593
1650	Aldh9a1	1	167349991..167368532	ENSMUSG00000026687	-1.23769	-0.307649	5.82726e-07	1.45858e-05	1911	29.7575	110.673	101.248	1692	30.8867	110.958	106.606	1952	32.6852	114.97	114.758	1739	28.8831	106.807	96.2531	2118	35.1895	122.135	129.799	2004	34.6513	116.917	129.765	2248	36.208	119.45	135.637	1880	34.5421	118.525	122.887
2468	Gfer	17	complement(24693191..24696156)	ENSMUSG00000040888	-1.23814	-0.308174	2.98075e-05	0.000498905	465	13.8004	51.3259	24.6365	423	14.7169	52.8693	26.6514	475	15.1589	53.3215	27.9252	425	13.4535	49.7501	23.5236	492	15.5796	54.0734	30.1517	494	16.2799	54.93	31.988	562	17.2523	56.9152	33.9093	472	16.5286	56.7152	30.8525
1820	Tubg1	11	101119938..101126419	ENSMUSG00000035198	-1.23834	-0.308407	1.64009e-06	3.72194e-05	1164	27.0602	100.641	61.6708	937	25.536	91.7363	59.0364	1182	29.5482	103.936	69.4897	1150	28.5157	105.449	63.6521	1306	32.3946	112.435	80.0369	1204	31.0806	104.869	77.9626	1329	31.9577	105.428	80.1876	1165	31.9565	109.653	76.1509
2015	Med28	5	45520229..45529276	ENSMUSG00000015804	-1.23855	-0.308653	4.41501e-06	9.05011e-05	780	8.19989	30.4966	41.3258	744	9.16901	32.939	46.8763	802	9.06616	31.8902	47.1495	770	8.634	31.9279	42.6192	872	9.78096	33.9476	53.4396	853	9.95745	33.5974	55.2343	969	10.5368	34.7608	58.4664	808	10.0226	34.3908	52.8154
3315	Gpi1	7	complement(34201330..34230336)	ENSMUSG00000036427	-1.23864	-0.308759	0.000411315	0.00512593	5971	48.7518	181.315	316.354	5186	49.6377	178.32	326.748	6724	59.0346	207.654	395.303	5595	48.725	180.181	309.681	6477	56.4246	195.838	396.936	6808	61.7232	208.26	440.838	7578	63.9986	211.13	457.232	5732	55.2211	189.482	374.675
3268	Rpl6	5	121204481..121209241	ENSMUSG00000029614	-1.23865	-0.308771	0.000369221	0.00466618	21757	365.012	1357.54	1152.72	19317	379.913	1364.81	1217.08	23853	430.315	1513.63	1402.32	19790	354.129	1309.54	1095.37	24121	431.772	1498.59	1478.23	24115	449.243	1515.79	1561.52	27132	470.828	1553.25	1637.06	20686	409.487	1405.09	1352.15
3384	Vdac3	8	complement(22577075..22593813)	ENSMUSG00000008892	-1.23878	-0.308919	0.000483458	0.00590219	2846	27.6613	102.877	150.786	2599	29.6129	106.382	163.752	2765	28.8981	101.649	162.554	2556	26.4976	97.9862	141.474	3024	31.3597	108.843	185.323	2955	31.892	107.607	191.345	3413	34.3121	113.195	205.93	2804	32.1567	110.34	183.285
3289	Tcp1	17	12915701..12925067	ENSMUSG00000068039	-1.23893	-0.309097	0.00038454	0.00483013	9448	98.9486	368.005	500.572	8573	105.254	378.117	540.148	9898	111.469	392.091	581.903	8537	95.3637	352.647	472.52	10635	118.839	412.464	651.755	10440	121.41	409.65	676.021	11585	125.498	414.017	699.002	8701	107.521	368.941	568.746
1473	Arl1	10	88730858..88744094	ENSMUSG00000060904	-1.23895	-0.309122	1.72797e-07	4.84452e-06	4409	98.0421	364.634	233.597	3834	99.9449	359.045	241.564	3818	91.2944	321.128	224.46	3914	92.8328	343.288	216.639	4616	109.519	380.117	282.887	4299	106.151	358.165	278.373	4826	111.002	366.195	291.186	4320	113.347	388.933	282.379
1716	Dnpep	1	complement(75307896..75317990)	ENSMUSG00000026209	-1.24017	-0.310537	9.04244e-07	2.17635e-05	1392	17.097	63.5865	73.7506	1102	15.8672	57.0016	69.4323	1331	17.579	61.8343	78.2494	1454	19.0482	70.4388	80.4784	1479	19.3821	67.2711	90.639	1439	19.6258	66.2195	93.1795	1670	21.2163	69.9924	100.762	1376	19.9414	68.4255	89.943
3492	Ccnd3	17	47505051..47599691	ENSMUSG00000034165	-1.24025	-0.310626	0.000599324	0.00709048	1321	7.93037	29.4943	69.9889	1157	8.14254	29.2515	72.8977	1517	9.79291	34.4465	89.1843	1455	9.31669	34.4524	80.5338	1501	9.61441	33.3695	91.9872	1635	10.8992	36.7749	105.871	1653	10.2645	33.8623	99.7368	1378	9.76102	33.4933	90.0737
3263	Sqstm1	11	complement(50199366..50210827)	ENSMUSG00000015837	-1.24025	-0.310636	0.000363825	0.00460633	8016	125.827	467.969	424.702	7480	137.643	494.472	471.283	8730	147.355	518.322	513.236	8200	137.29	507.686	453.867	9192	153.949	534.324	563.322	8800	153.385	517.537	569.826	10090	163.825	540.455	608.799	8696	161.061	552.654	568.419
2796	Cox19	5	complement(139336189..139351418)	ENSMUSG00000045438	-1.24047	-0.310884	9.1091e-05	0.00134585	335	4.70976	17.5163	17.7489	297	4.89493	17.5847	18.7127	320	4.83771	17.0166	18.8128	331	4.96352	18.3547	18.3207	363	5.44518	18.899	22.2461	353	5.5108	18.594	22.8578	387	5.62779	18.566	23.3504	348	5.77283	19.8085	22.7472
3333	Gcn1l1	5	115565254..115622654	ENSMUSG00000041638	-1.24049	-0.310905	0.000438742	0.00543821	2859	8.45407	31.442	151.475	2264	7.8481	28.1937	142.645	3076	9.78079	34.4039	180.838	3069	9.67959	35.7944	169.868	3024	9.54081	33.1141	185.323	3309	10.8651	36.66	214.268	3537	10.8183	35.6894	213.411	2860	9.97868	34.2402	186.945
3255	Rps3	7	complement(99477896..99483738)	ENSMUSG00000030744	-1.24058	-0.31102	0.000350612	0.00444995	10229	120.199	447.04	541.95	9508	130.977	470.524	599.059	10621	134.205	472.067	624.408	9425	118.129	436.834	521.671	11290	141.551	491.294	691.896	11015	143.727	484.95	713.254	12569	152.771	503.99	758.374	10303	142.853	490.175	673.461
3637	Tmem134	19	4125934..4132307	ENSMUSG00000024845	-1.24066	-0.311107	0.000825611	0.00937833	881	10.087	37.515	46.6769	741	9.9458	35.7296	46.6873	874	10.7605	37.85	51.3824	823	10.0506	37.1664	45.5528	912	11.1412	38.6687	55.891	896	11.3915	38.4359	58.0187	1141	13.5127	44.5783	68.8443	814	10.9968	37.7336	53.2076
1555	Zfp706	15	complement(36997027..37007773)	ENSMUSG00000062397	-1.24067	-0.311124	3.23181e-07	8.58318e-06	2278	24.0921	89.6022	120.692	2135	26.4701	95.0918	134.517	2153	24.485	86.1261	126.575	2037	22.9784	84.9724	112.747	2505	28.267	98.1088	153.516	2376	27.9032	94.1479	153.853	2618	28.6394	94.4807	157.962	2260	28.2023	96.7716	147.726
2450	Gpd1l	9	complement(114899341..114933987)	ENSMUSG00000050627	-1.24081	-0.311281	2.82916e-05	0.00047701	480	4.98049	18.5232	25.4312	393	4.78034	17.173	24.7613	421	4.6973	16.5227	24.7506	432	4.78104	17.6799	23.9111	485	5.36938	18.6359	29.7227	438	5.0465	17.0274	28.3618	537	5.76338	19.0133	32.4009	492	6.02353	20.6687	32.1598
1894	Adrm1	2	180171485..180176286	ENSMUSG00000039041	-1.24137	-0.311938	2.42804e-06	5.29491e-05	955	11.2875	41.98	50.5976	759	10.5165	37.7799	47.8214	916	11.642	40.9506	53.8516	858	10.8166	39.9989	47.49	981	12.3713	42.9381	60.1196	1051	13.7938	46.5416	68.0554	1033	12.629	41.6627	62.3279	880	12.2725	42.111	57.5217
1943	Osbpl2	2	180119306..180162680	ENSMUSG00000039050	-1.24147	-0.312048	3.15797e-06	6.71486e-05	876	11.0215	40.9905	46.412	716	10.5605	37.9378	45.1121	810	10.9586	38.5469	47.6198	788	10.5747	39.1045	43.6155	953	12.7932	44.4024	58.4036	855	11.945	40.3036	55.3638	937	12.194	40.2279	56.5356	865	12.8412	44.0625	56.5412
1926	Mrpl54	10	complement(81264713..81266934)	ENSMUSG00000034932	-1.24169	-0.312302	2.85222e-06	6.11666e-05	858	54.7862	203.758	45.4584	711	53.2218	191.195	44.7971	878	60.2857	212.055	51.6175	829	56.4607	208.787	45.8849	857	58.387	202.649	52.5204	934	66.2241	223.447	60.4793	1011	66.774	220.286	61.0005	905	68.1848	233.965	59.1558
3235	Gnb1	4	155491361..155559269	ENSMUSG00000029064	-1.24175	-0.31237	0.000336205	0.00429347	8871	109.493	407.221	470.001	7715	111.631	401.027	486.089	8603	114.182	401.636	505.77	8157	107.387	397.109	451.487	9841	129.6	449.812	603.095	9343	128.052	432.059	604.987	9885	126.201	416.335	596.43	8734	127.198	436.46	570.903
3215	Serpinf1	11	complement(75409769..75422701)	ENSMUSG00000000753	-1.24176	-0.312382	0.000318255	0.00408951	17038	380.477	1415.05	902.703	15439	404.171	1451.95	972.746	18433	442.631	1556.95	1083.67	16454	391.913	1449.26	910.723	19306	459.995	1596.54	1183.15	18774	465.535	1570.76	1215.67	20603	475.897	1569.98	1243.12	17795	468.881	1608.89	1163.18
1568	Eif1ax	X	159372178..159389928	ENSMUSG00000067194	-1.24201	-0.312672	3.35344e-07	8.83243e-06	2047	20.4774	76.1586	108.454	1929	22.6217	81.2668	121.538	1971	21.2021	74.5784	115.875	1841	19.6435	72.6401	101.899	2141	22.852	79.3145	131.209	2150	23.8826	80.5821	139.219	2513	26.0029	85.7831	151.626	2046	24.15	82.8668	133.738
3262	Cox4i1	8	120668222..120674207	ENSMUSG00000031818	-1.24271	-0.313486	0.000358272	0.00453742	4095	139.175	517.611	216.96	3573	142.356	511.403	225.12	4367	159.597	561.382	256.736	4083	148.011	547.332	225.993	4517	163.798	568.506	276.82	4386	165.524	558.493	284.007	5080	178.584	589.145	306.511	4310	172.838	593.064	281.726
3338	Lrp10	14	54464137..54471497	ENSMUSG00000022175	-1.24275	-0.313539	0.000441848	0.00546851	1955	23.0758	85.8226	103.579	1695	23.454	84.2567	106.795	2287	29.0277	102.105	134.453	2054	25.8594	95.6262	113.688	2257	28.4246	98.6555	138.318	2338	30.6437	103.395	151.392	2573	31.414	103.634	155.247	1909	26.5872	91.2294	124.783
3234	Rpl34	3	complement(130726831..130730398)	ENSMUSG00000062006	-1.24286	-0.313669	0.000335611	0.00428721	5736	114.327	425.2	303.903	5118	119.585	429.6	322.463	5893	126.303	444.269	346.449	5145	109.379	404.475	284.774	6159	130.979	454.6	377.448	6077	134.498	453.809	393.504	7089	146.15	482.145	427.728	5570	130.994	449.484	364.086
3566	Rbck1	2	complement(152316334..152332653)	ENSMUSG00000027466	-1.24319	-0.314041	0.000704376	0.00816045	872	9.98394	37.1318	46.2001	712	9.55656	34.3312	44.8601	976	12.0163	42.2673	57.379	944	11.5283	42.6308	52.2501	883	10.7869	37.4391	54.1137	1072	13.6291	45.9858	69.4152	1140	13.5009	44.5392	68.784	875	11.8209	40.5613	57.1949
3321	Banf1	19	complement(5364641..5366645)	ENSMUSG00000024844	-1.24333	-0.314212	0.000421152	0.00523905	2053	131.89	490.52	108.772	1934	145.652	523.244	121.853	2317	160.061	563.014	136.216	2071	141.91	524.771	114.629	2356	161.492	560.503	144.385	2435	173.703	586.092	157.674	2653	176.292	581.586	160.074	2085	158.047	542.311	136.287
1854	Dock5	14	complement(67752135..67933442)	ENSMUSG00000044447	-1.24344	-0.314342	1.98975e-06	4.43269e-05	944	4.08653	15.1984	50.0148	832	4.22223	15.1681	52.4208	843	3.92415	13.8032	49.5599	887	4.09557	15.1451	49.0951	1070	4.94217	17.1532	65.5738	907	4.35989	14.7107	58.731	1046	4.68368	15.4514	63.1123	954	4.87289	16.7205	62.3587
1618	Vps26b	9	complement(27007771..27030065)	ENSMUSG00000031988	-1.24389	-0.314864	4.59373e-07	1.17318e-05	1561	16.1271	59.9791	82.7045	1475	17.8641	64.1754	92.9335	1564	17.375	61.1166	91.9474	1454	16.0223	59.2492	80.4784	1766	19.4668	67.5651	108.227	1705	19.5597	65.9964	110.404	1861	19.8871	65.6072	112.287	1554	18.9434	65.0013	101.578
1990	Gpx7	4	complement(108400390..108406961)	ENSMUSG00000028597	-1.24421	-0.315234	3.92444e-06	8.14553e-05	676	27.6269	102.748	35.8157	662	31.716	113.938	41.7098	747	32.8277	115.471	43.9161	685	29.8596	110.418	37.9145	815	35.5381	123.345	49.9464	742	33.6724	113.614	48.0467	857	36.2275	119.514	51.7087	737	35.5392	121.947	48.1744
1924	Tbl3	17	complement(24697949..24707660)	ENSMUSG00000040688	-1.24464	-0.31573	2.83887e-06	6.09436e-05	780	7.22646	26.8763	41.3258	641	6.96185	25.01	40.3867	800	7.96997	28.0343	47.0319	809	7.99443	29.5628	44.7779	855	8.45179	29.3343	52.3978	897	9.22803	31.1363	58.0834	873	8.366	27.5993	52.674	810	8.85464	30.3832	52.9461
3348	Ndufa9	6	complement(126821721..126849136)	ENSMUSG00000000399	-1.24474	-0.315844	0.000450657	0.00555922	1701	42.6497	158.621	90.122	1357	39.8866	143.29	85.4988	1730	46.6437	164.069	101.707	1413	37.7887	139.74	78.2091	1790	47.8868	166.205	109.698	1693	47.1362	159.042	109.627	2034	52.7515	174.026	122.725	1536	45.4421	155.927	100.401
3290	Ipo4	14	complement(55625400..55635957)	ENSMUSG00000002319	-1.24482	-0.315932	0.000386315	0.00485095	2249	25.3748	94.3729	119.156	1762	23.3054	83.7228	111.016	2364	28.6812	100.886	138.979	2321	27.9317	103.289	128.467	2422	29.1568	101.197	148.43	2483	31.1083	104.962	160.782	2789	32.5488	107.378	168.279	2172	28.9154	99.2183	141.974
2291	Coa3	11	complement(101277968..101279114)	ENSMUSG00000017188	-1.24493	-0.31607	1.54653e-05	0.00027872	483	28.7178	106.806	25.5902	422	29.4139	105.667	26.5884	489	31.2643	109.972	28.7483	476	30.1869	111.629	26.3464	526	33.3688	115.816	32.2354	502	33.1431	111.828	32.506	581	35.7316	117.878	35.0557	514	36.0597	123.733	33.5979
2131	Plekhm1	11	complement(103364275..103412687)	ENSMUSG00000034247	-1.24543	-0.316647	8.03733e-06	0.000155789	629	5.55213	20.6492	33.3255	491	5.08073	18.2522	30.9358	546	5.18247	18.2293	32.0993	539	5.07464	18.7656	29.8335	637	5.99929	20.8222	39.0379	604	5.92013	19.9751	39.1108	659	6.01682	19.8494	39.762	602	6.2699	21.5141	39.3501
1725	Srprb	9	complement(103188032..103202137)	ENSMUSG00000032553	-1.24562	-0.31686	9.33932e-07	2.23608e-05	1106	13.5906	50.5456	58.5978	926	13.3392	47.9203	58.3433	1156	15.2749	53.7293	67.9611	1070	14.0241	51.8601	59.2241	1224	16.0479	55.6986	75.0116	1161	15.8417	53.4515	75.1782	1311	16.6632	54.9717	79.1016	1142	16.5579	56.8157	74.6475
3150	Atp5a1	18	77773729..77782869	ENSMUSG00000025428	-1.24565	-0.316902	0.000270272	0.00354459	10184	171.127	636.447	539.566	9156	180.361	647.933	576.881	10579	191.153	672.379	621.938	9709	174.013	643.488	537.39	11684	209.48	727.061	716.042	11063	206.423	696.492	716.362	12251	212.934	702.464	739.186	10141	201.065	689.921	662.872
1524	Cox7a2	9	complement(79755361..79759878)	ENSMUSG00000032330	-1.24575	-0.31701	2.44019e-07	6.61253e-06	2007	111.999	416.54	106.334	1730	113.174	406.57	109	2000	120.014	422.148	117.58	1814	107.972	399.272	100.404	2172	129.323	448.853	133.109	2078	128.765	434.465	134.557	2359	136.165	449.207	142.335	1981	130.438	447.578	129.489
1711	Atp6v0e	17	26676396..26699644	ENSMUSG00000015575	-1.24575	-0.317011	8.54417e-07	2.06243e-05	1138	18.3835	68.3712	60.2932	1025	19.4109	69.7324	64.5809	1119	19.438	68.3733	65.7859	1095	18.8673	69.7697	60.6079	1245	21.4589	74.4792	76.2985	1165	20.8977	70.5109	75.4372	1400	23.3931	77.1734	84.4716	1168	22.2631	76.392	76.347
3249	Ube2v1	2	complement(167607638..167632095)	ENSMUSG00000078923	-1.24582	-0.317094	0.00034392	0.00437307	2629	50.8979	189.297	139.289	2411	54.7195	196.576	151.907	2948	61.3723	215.877	173.313	2444	50.4683	186.628	135.275	2960	61.1438	212.217	181.401	3227	69.3735	234.073	208.958	3229	64.6621	213.319	194.828	2477	56.5836	194.157	161.91
3233	Dctn1	6	83165920..83200117	ENSMUSG00000031865	-1.24585	-0.317128	0.000331453	0.0042354	2968	24.0208	89.337	157.25	2346	22.2581	79.9605	147.811	3242	28.2145	99.2444	190.597	3187	27.5115	101.735	176.399	3263	28.1768	97.7956	199.97	3372	30.3038	102.248	218.347	3662	30.6559	101.133	220.953	3030	28.9349	99.2851	198.058
1670	Timm17a	1	complement(135295213..135313778)	ENSMUSG00000062580	-1.24591	-0.317199	6.60775e-07	1.63414e-05	1336	8.91666	33.1624	70.7836	1107	8.66122	31.1148	69.7474	1199	8.60499	30.268	70.4891	1158	8.24351	30.4839	64.0949	1457	10.3754	36.0109	89.2907	1327	9.8345	33.1826	85.9272	1402	9.67868	31.9298	84.5922	1267	9.97763	34.2366	82.8181
3273	Shisa5	9	109038565..109057777	ENSMUSG00000025647	-1.24635	-0.317715	0.000372373	0.00470016	1921	30.6935	114.154	101.778	1734	32.4791	116.679	109.252	2220	38.1423	134.166	130.514	1984	33.8118	125.033	109.814	2254	38.4259	133.368	138.134	2204	39.1035	131.939	142.716	2456	40.5901	133.906	148.187	2040	38.4595	131.968	133.346
3127	Rpl31	1	39367842..39371911	ENSMUSG00000073702	-1.2467	-0.318109	0.000254352	0.00335936	10801	342.35	1273.25	572.256	10143	376.885	1353.93	639.067	11305	385.312	1355.34	664.62	10396	351.464	1299.69	575.415	12085	408.7	1418.51	740.617	11995	422.175	1424.46	776.712	13273	435.159	1435.58	800.851	11283	421.975	1447.94	737.519
3627	Snrpa1	7	66059003..66074587	ENSMUSG00000030512	-1.24697	-0.318425	0.000803211	0.00914904	640	10.6288	39.5302	33.9083	575	11.1946	40.2158	36.2283	680	12.1436	42.7152	39.9771	623	11.0357	40.8092	34.4828	680	12.0494	41.8208	41.6731	783	14.4395	48.7203	50.7016	784	13.4677	44.4297	47.3041	620	12.1493	41.6883	40.5266
1644	Usp39	6	complement(72318678..72345184)	ENSMUSG00000056305	-1.247	-0.318464	5.47446e-07	1.37527e-05	1269	27.3414	101.687	67.2339	1184	29.9052	107.432	74.5988	1310	30.3505	106.758	77.0148	1186	27.2553	100.788	65.6447	1435	32.9885	114.496	87.9425	1404	33.5901	113.336	90.9132	1551	34.5655	114.031	93.5824	1254	31.8795	109.389	81.9684
1651	Fcgrt	7	complement(45092990..45103851)	ENSMUSG00000003420	-1.24725	-0.31875	5.86157e-07	1.46628e-05	1203	30.1488	112.128	63.7371	1040	30.5544	109.765	65.526	1360	36.6505	128.918	79.9543	1177	31.4622	116.345	65.1465	1317	35.2162	122.228	80.711	1293	35.9823	121.408	83.7256	1449	37.5618	123.916	87.4281	1381	40.837	140.125	90.2698
1397	Parp1	1	180568924..180601254	ENSMUSG00000026496	-1.2474	-0.318919	1.01331e-07	2.99537e-06	3221	32.0573	119.226	170.654	2519	29.39	105.582	158.711	3043	32.5667	114.553	178.898	2907	30.8595	114.116	160.901	3522	37.4004	129.809	215.842	3261	36.039	121.599	211.159	3400	35.0015	115.469	205.145	3101	36.416	124.956	202.699
2229	Gne	4	complement(44034075..44084177)	ENSMUSG00000028479	-1.24753	-0.319073	1.21711e-05	0.000225547	507	4.20073	15.6232	26.8618	401	3.89491	13.9922	25.2653	493	4.39238	15.4502	28.9834	494	4.36568	16.144	27.3427	522	4.61465	16.0165	31.9902	565	5.19818	17.5392	36.5854	584	5.00498	16.5113	35.2367	483	4.72193	16.2025	31.5716
3105	Dync1h1	12	110601452..110666945	ENSMUSG00000018707	-1.24777	-0.319355	0.000234372	0.0031183	16351	55.0105	204.593	866.305	13244	52.2344	187.648	834.448	16042	58.0358	204.141	943.108	15062	54.0495	199.871	833.677	17720	63.6087	220.772	1085.95	16963	63.3709	213.82	1098.4	18572	64.6298	213.212	1120.58	15821	62.8045	215.503	1034.15
1464	Nploc4	11	complement(120380370..120437708)	ENSMUSG00000039703	-1.24806	-0.319686	1.64569e-07	4.63903e-06	2158	23.8026	88.5256	114.335	1861	24.0633	86.4458	117.254	2143	25.4174	89.4057	125.987	2061	24.2471	89.6638	114.076	2435	28.6565	99.4606	149.226	2326	28.4885	96.1228	150.615	2480	28.2942	93.3421	149.635	2124	27.6429	94.8519	138.836
3232	Cnih1	14	complement(46775567..46788411)	ENSMUSG00000015759	-1.2486	-0.320309	0.000331045	0.00423149	2038	66.149	246.018	107.977	1894	72.0668	258.895	119.333	2163	75.4938	265.549	127.163	1872	64.8087	239.657	103.615	2376	82.2843	285.591	145.611	2204	79.4358	268.024	142.716	2549	85.5779	282.32	153.799	1982	75.9063	260.46	129.555
2013	Tmem50b	16	complement(91574503..91597800)	ENSMUSG00000022964	-1.24861	-0.320324	4.37845e-06	8.98409e-05	622	13.3959	49.8214	32.9547	588	14.8455	53.3313	37.0474	610	14.1269	49.6913	35.8618	606	13.9207	51.4778	33.5419	691	15.8785	55.111	42.3472	699	16.7165	56.4029	45.2623	736	16.3958	54.0893	44.4079	638	16.2128	55.6314	41.7032
3626	Fastk	5	complement(24438440..24445287)	ENSMUSG00000028959	-1.24865	-0.320371	0.000803025	0.00914904	579	6.97648	25.9466	30.6764	432	6.10207	21.9212	27.2185	612	7.92948	27.8919	35.9794	739	9.49752	35.1211	40.9034	632	8.12505	28.2003	38.7315	666	8.91082	30.066	43.1255	774	9.64653	31.8237	46.7007	609	8.65825	29.7093	39.8076
1742	St6galnac6	2	32599709..32620806	ENSMUSG00000026811	-1.2488	-0.320545	1.03326e-06	2.44837e-05	925	10.1201	37.6381	49.0081	846	10.8505	38.9795	53.3029	984	11.5764	40.7198	57.8493	959	11.191	41.3834	53.0803	1084	12.6538	43.9187	66.4318	1038	12.6103	42.5483	67.2136	1184	13.3988	44.2024	71.4388	932	12.0313	41.2834	60.9207
3302	Mllt1	17	complement(56892611..56935415)	ENSMUSG00000024212	-1.24884	-0.320592	0.00039877	0.00498915	1299	17.4656	64.9571	68.8233	1118	17.6218	63.3051	70.4404	1485	21.4702	75.5212	87.303	1495	21.4399	79.283	82.7477	1502	21.5474	74.7863	92.0485	1595	23.8133	80.3484	103.281	1689	23.4896	77.4917	101.909	1362	21.6076	74.1427	89.0279
1893	Adprh	16	complement(38444030..38452703)	ENSMUSG00000002844	-1.24911	-0.320904	2.3948e-06	5.22519e-05	708	12.5748	46.7675	37.5111	632	13.1589	47.2724	39.8196	746	14.2476	50.1158	43.8573	758	14.3596	53.1009	41.955	795	15.0656	52.2893	48.7208	823	16.2313	54.7658	53.2917	853	15.6707	51.6973	51.4673	768	16.0947	55.2263	50.2007
1438	Hint1	11	54866383..54870501	ENSMUSG00000020267	-1.24938	-0.321207	1.39587e-07	4.00863e-06	2113	127.65	474.75	111.95	1958	138.666	498.147	123.365	2266	147.203	517.786	133.218	1998	128.743	476.083	110.589	2369	152.7	529.987	145.182	2248	150.801	508.816	145.565	2725	170.279	561.746	164.418	2190	156.106	535.653	143.151
1546	Vps33a	5	complement(123528659..123573038)	ENSMUSG00000029434	-1.24954	-0.321396	2.94639e-07	7.87062e-06	1511	16.6175	61.8032	80.0554	1356	17.4823	62.8038	85.4358	1514	17.9046	62.9792	89.0079	1391	16.3169	60.3386	76.9914	1665	19.5375	67.8102	102.038	1570	19.1729	64.6912	101.662	1761	20.0325	66.0867	106.253	1588	20.6067	70.7084	103.8
3163	Copz1	15	103272714..103299868	ENSMUSG00000060992	-1.24964	-0.321511	0.000280801	0.00366755	2854	41.0557	152.692	151.21	2468	41.6199	149.516	155.498	2893	44.7511	157.412	170.079	2565	39.3563	145.537	141.972	3147	48.3023	167.647	192.861	3090	49.3587	166.541	200.087	3301	49.1176	162.038	199.172	2767	46.966	161.156	180.866
1437	Psmb4	3	complement(94884093..94886961)	ENSMUSG00000005779	-1.24986	-0.321769	1.35611e-07	3.89717e-06	2141	57.8092	215.001	113.434	1971	62.3883	224.125	124.184	2166	62.889	221.212	127.339	1962	56.5051	208.951	108.596	2386	68.7389	238.578	146.224	2279	68.3299	230.552	147.572	2589	72.3078	238.542	156.212	2164	68.9434	236.568	141.451
1646	Chpf2	5	24586741..24594556	ENSMUSG00000038181	-1.24987	-0.321781	5.66494e-07	1.42139e-05	1158	10.9167	40.6007	61.3529	890	9.83575	35.3342	56.0751	1092	11.0698	38.938	64.1986	1292	12.9913	48.0407	71.5118	1278	12.8548	44.616	78.3209	1271	13.3049	44.8921	82.301	1286	12.5399	41.369	77.5932	1200	13.348	45.8016	78.4387
3060	Rpl7	1	complement(16101295..16104662)	ENSMUSG00000043716	-1.25024	-0.3222	0.000202064	0.00272797	22096	433.195	1611.12	1170.69	21106	485.078	1742.61	1329.8	23729	500.248	1759.62	1395.03	20188	422.154	1561.09	1117.4	25697	537.532	1865.65	1574.81	24200	526.831	1777.58	1567.02	28063	569.084	1877.4	1693.23	21907	506.767	1738.89	1431.96
3115	Bag6	17	35135178..35147322	ENSMUSG00000024392	-1.25029	-0.322262	0.000239	0.00316966	4453	37.7441	140.376	235.928	3531	35.0857	126.043	222.473	4981	45.3993	159.692	292.833	4591	41.5061	153.486	254.11	4895	44.2691	153.648	299.985	5103	48.0295	162.056	330.434	5770	50.5877	166.888	348.143	4259	42.5951	146.158	278.392
2097	Tmcc3	10	94311949..94590956	ENSMUSG00000020023	-1.25049	-0.322498	6.42948e-06	0.000126644	531	3.91061	14.5441	28.1333	480	4.14407	14.8873	30.2428	545	4.316	15.1815	32.0405	550	4.32036	15.9764	30.4423	605	4.75397	16.5	37.0768	567	4.6368	15.645	36.7149	648	4.93625	16.2846	39.0983	582	5.0574	17.3536	38.0427
3285	Tufm	7	126487361..126490731	ENSMUSG00000073838	-1.25073	-0.322769	0.000381843	0.00480208	1311	32.4999	120.872	69.4591	1098	31.9093	114.632	69.1803	1446	38.5463	135.587	85.0102	1129	29.8525	110.392	62.4898	1460	38.6174	134.033	89.4746	1426	39.254	132.447	92.3378	1612	41.3348	136.363	97.263	1204	35.2177	120.844	78.7001
1374	Fads3	19	10041548..10059671	ENSMUSG00000024664	-1.25077	-0.322813	8.31406e-08	2.49875e-06	2656	42.8007	159.182	140.72	2302	43.4875	156.226	145.039	2706	46.8907	164.938	159.086	2780	47.7832	176.699	153.872	2919	50.189	174.195	178.888	3071	54.9526	185.415	198.856	3206	53.4391	176.295	193.44	2717	51.6616	177.268	177.598
3424	Mvp	7	complement(126986860..127014621)	ENSMUSG00000030681	-1.25089	-0.32296	0.000516879	0.0062365	820	5.66367	21.064	43.445	671	5.43303	19.5178	42.2769	951	7.06318	24.8447	55.9092	871	6.41668	23.7284	48.2096	924	6.80938	23.6339	56.6264	926	7.102	23.9628	59.9613	1052	7.51575	24.7943	63.4743	878	7.1554	24.5526	57.391
3173	Ttll12	15	complement(83575090..83595157)	ENSMUSG00000016757	-1.25113	-0.323234	0.000288411	0.00375506	2024	26.3982	98.1789	107.235	1732	26.4818	95.134	109.126	2323	32.5798	114.599	136.569	2118	29.4644	108.957	117.231	2310	32.146	111.572	141.566	2430	35.193	118.744	157.35	2544	34.3205	113.223	153.497	2077	31.9636	109.678	135.764
1818	Rhbdd1	1	82316452..82445366	ENSMUSG00000026142	-1.2519	-0.324123	1.63921e-06	3.72194e-05	822	6.21622	23.1191	43.551	689	6.10815	21.9431	43.411	749	6.09076	21.4242	44.0336	703	5.67045	20.9689	38.9108	841	6.78581	23.5521	51.5398	835	7.01175	23.6583	54.0687	874	6.83657	22.5537	52.7344	831	7.41499	25.4433	54.3188
1371	Pitpna	11	75588097..75628804	ENSMUSG00000017781	-1.25215	-0.324409	8.06406e-08	2.42892e-06	2488	31.7427	118.056	131.819	2281	34.1157	122.558	143.716	2532	34.737	122.187	148.856	2388	32.4964	120.169	132.175	2890	39.3407	136.543	177.111	2641	37.4151	126.242	171.013	2928	38.6399	127.472	176.666	2624	39.5013	135.542	171.519
1458	Mast2	4	complement(116306762..116464183)	ENSMUSG00000003810	-1.25228	-0.324559	1.57591e-07	4.46365e-06	1794	12.3618	45.9755	95.0493	1501	12.1249	43.5577	94.5716	1825	13.5226	47.5655	107.292	1631	11.9873	44.3282	90.2753	1980	14.5572	50.5248	121.342	1974	15.104	50.9625	127.822	2133	15.2028	50.1538	128.698	1635	13.2933	45.6138	106.873
3026	Col3a1	1	45311538..45349706	ENSMUSG00000026043	-1.25231	-0.324586	0.000183184	0.00250054	19089	102.444	381.005	1011.37	14792	93.0606	334.314	931.981	15998	92.3219	324.742	940.521	20208	115.674	427.752	1118.51	21780	124.713	432.852	1334.76	18601	110.847	374.01	1204.47	16832	93.4354	308.242	1015.59	22298	141.197	484.493	1457.52
3606	Ttll1	15	complement(83483769..83510893)	ENSMUSG00000022442	-1.25236	-0.324651	0.000764838	0.00876266	573	10.3693	38.5651	30.3585	440	9.33435	33.533	27.7225	552	10.7416	37.7837	32.452	568	10.9636	40.5424	31.4386	625	12.0678	41.8846	38.3025	588	11.8157	39.8672	38.0748	663	12.4103	40.9413	40.0033	558	11.9147	40.8835	36.474
1435	5031439G07Rik	15	complement(84943936..84988551)	ENSMUSG00000036046	-1.25274	-0.325089	1.32762e-07	3.82061e-06	1867	10.2407	38.0867	98.9169	1608	10.3397	37.1446	101.313	1912	11.2774	39.6682	112.406	1775	10.3847	38.4016	98.2456	2118	12.3955	43.022	129.799	1985	12.0902	40.7933	128.535	2126	12.0621	39.7925	128.276	1956	12.6593	43.4383	127.855
3505	Camta2	11	complement(70669463..70688105)	ENSMUSG00000040712	-1.25286	-0.32523	0.000620992	0.0073196	662	6.69743	24.9088	35.0739	508	6.0249	21.644	32.0069	678	7.37591	25.9447	39.8596	663	7.15437	26.4563	36.6968	681	7.35104	25.5139	41.7344	771	8.66144	29.2245	49.9246	797	8.34029	27.5145	48.0884	616	7.35336	25.2318	40.2652
1390	Acsl5	19	55251938..55297720	ENSMUSG00000024981	-1.25289	-0.325265	9.66021e-08	2.86994e-06	2117	22.9279	85.2725	112.162	1968	24.9865	89.7621	123.995	2175	25.3302	89.099	127.868	2087	24.1087	89.1523	115.515	2552	29.4901	102.354	156.397	2372	28.5262	96.2503	153.594	2546	28.5217	94.0925	153.618	2093	26.7466	91.7765	136.81
3326	Igsf8	1	172261641..172319841	ENSMUSG00000038034	-1.25293	-0.325303	0.000425808	0.005289	901	9.09791	33.8365	47.7366	721	8.5347	30.6603	45.4271	1052	11.4227	40.1793	61.847	1049	11.298	41.779	58.0618	1032	11.1185	38.5901	63.2451	1134	12.715	42.9016	73.4299	1117	11.6666	38.4878	67.3962	963	11.4736	39.3696	62.947
1521	Nsf	11	complement(103821782..103954056)	ENSMUSG00000034187	-1.25353	-0.325995	2.32319e-07	6.30788e-06	1459	9.20905	34.2498	77.3004	1240	9.17523	32.9613	78.1271	1325	8.99313	31.6333	77.8966	1396	9.39837	34.7545	77.2681	1641	11.0515	38.3572	100.567	1464	10.2609	34.6213	94.7984	1597	10.4265	34.3967	96.3579	1492	11.1118	38.1282	97.5254
1902	Dcaf11	14	55560006..55570065	ENSMUSG00000022214	-1.25368	-0.326174	2.50965e-06	5.44989e-05	678	4.42582	16.4603	35.9216	584	4.46903	16.0547	36.7954	629	4.4152	15.5305	36.9789	632	4.40037	16.2722	34.981	768	5.34905	18.5654	47.0661	684	4.95799	16.7288	44.291	767	5.17883	17.0849	46.2783	666	5.12972	17.6018	43.5335
1619	Cyb5r1	1	134405559..134411740	ENSMUSG00000026456	-1.25429	-0.32687	4.67256e-07	1.19194e-05	1146	13.6061	50.6031	60.7171	915	12.7352	45.7502	57.6503	972	12.4094	43.65	57.1438	1063	13.4614	49.7791	58.8367	1214	15.3787	53.376	74.3987	1148	15.1348	51.0662	74.3364	1203	14.7736	48.7379	72.5852	1114	15.6059	53.549	72.8172
1309	Rhoc	3	104788375..104794459	ENSMUSG00000002233	-1.25444	-0.327044	5.35633e-08	1.6897e-06	2777	90.4139	336.263	147.13	2357	89.9611	323.179	148.505	2873	100.584	353.805	168.903	2751	95.534	353.277	152.267	3046	105.813	367.255	186.671	3051	110.303	372.173	197.561	3409	114.804	378.738	205.688	2810	107.95	370.411	183.677
3429	Usf2	7	complement(30945248..30956803)	ENSMUSG00000058239	-1.25496	-0.327645	0.00052609	0.00633838	659	13.0952	48.7032	34.915	568	13.2316	47.5336	35.7873	752	16.0687	56.5217	44.21	698	14.7942	54.7078	38.6341	732	15.52	53.8664	44.8599	745	16.4388	55.4661	48.241	892	18.3343	60.4847	53.8204	699	16.3893	56.2371	45.6905
3164	Ndufv2	17	complement(66078638..66101559)	ENSMUSG00000024099	-1.25498	-0.327663	0.000281926	0.00368107	1344	32.9765	122.645	71.2075	1422	40.9017	146.936	89.5942	1567	41.3438	145.427	92.1238	1473	38.5493	142.552	81.53	1604	41.9915	145.743	98.2995	1662	45.2817	152.785	107.619	1883	47.7891	157.655	113.614	1529	44.2658	151.891	99.9439
1272	Derl1	15	complement(57869502..57892448)	ENSMUSG00000022365	-1.25501	-0.327695	3.92854e-08	1.27531e-06	3409	53.9612	200.69	180.615	2996	55.5945	199.719	188.765	3270	55.6593	195.781	192.243	3110	52.5077	194.169	172.137	3707	62.6078	217.298	227.18	3475	61.0794	206.088	225.017	4038	66.114	218.109	243.64	3435	64.1559	220.14	224.531
3045	Psmb1	17	complement(15475021..15499751)	ENSMUSG00000014769	-1.25512	-0.327829	0.000192227	0.00260794	3874	44.4132	165.179	205.251	3641	48.9338	175.791	229.404	4007	49.3978	173.756	235.571	3634	44.437	164.325	201.141	4357	53.2956	184.977	267.014	4153	52.8689	178.385	268.919	4867	57.7146	190.4	293.659	4034	54.5687	187.243	263.685
3487	Taf10	7	complement(105739393..105744361)	ENSMUSG00000043866	-1.25515	-0.327857	0.000590822	0.00699992	592	6.80322	25.3022	31.3652	551	7.42302	26.6667	34.7162	683	8.44014	29.6882	40.1535	559	6.85193	25.3379	30.9405	723	8.86508	30.7688	44.3083	665	8.48595	28.6324	43.0607	727	8.64172	28.5089	43.8649	623	8.44766	28.9867	40.7227
3466	Psenen	7	complement(30561863..30563627)	ENSMUSG00000036835	-1.25524	-0.327964	0.000571271	0.00680928	647	26.732	99.4205	34.2792	562	27.2207	97.7885	35.4092	652	28.9675	101.893	38.331	591	26.0449	96.3121	32.7116	725	31.9608	110.929	44.4309	661	30.326	102.323	42.8017	824	35.215	116.174	49.7175	604	29.4456	101.038	39.4808
1519	Pmepa1	2	complement(173224458..173276533)	ENSMUSG00000038400	-1.25526	-0.327991	2.27185e-07	6.17659e-06	1317	14.1214	52.5195	69.777	1108	13.9273	50.0328	69.8104	1381	15.9228	56.0085	81.1889	1308	14.9591	55.3177	72.3974	1327	15.1815	52.6915	81.3238	1538	18.3119	61.7861	99.5901	1607	17.8229	58.7976	96.9613	1379	17.4466	59.865	90.1391
3642	Bahd1	2	118900377..118924528	ENSMUSG00000040007	-1.25537	-0.328108	0.00083393	0.00945983	469	5.29727	19.7014	24.8484	379	5.01827	18.0278	23.8792	477	5.7934	20.3783	28.0428	475	5.72243	21.1611	26.2911	480	5.78458	20.077	29.4163	499	6.25843	21.1166	32.3117	545	6.3672	21.0053	32.8836	534	7.11665	24.4196	34.9052
2951	Hsp90b1	10	complement(86690209..86705509)	ENSMUSG00000020048	-1.25539	-0.328138	0.000150817	0.00211129	41223	538.588	2003.09	2184.07	36452	558.309	2005.68	2296.69	37178	522.323	1837.27	2185.69	36804	512.885	1896.61	2037.09	48009	669.255	2322.84	2942.18	42717	619.732	2091.03	2766.05	43374	586.164	1933.74	2617.05	39788	613.373	2104.69	2600.76
1497	Mmp23	4	complement(155650655..155653384)	ENSMUSG00000029061	-1.25548	-0.328243	1.94281e-07	5.35957e-06	1367	30.7745	114.455	72.4261	1155	30.4817	109.503	72.7716	1401	33.9153	119.297	82.3647	1467	35.2257	130.262	81.1979	1572	37.7595	131.055	96.3384	1481	37.0222	124.917	95.8992	1610	37.4904	123.68	97.1423	1504	39.9507	137.084	98.3098
1408	Slc7a1	5	complement(148327410..148399904)	ENSMUSG00000041313	-1.25555	-0.328317	1.07088e-07	3.14083e-06	1851	8.45697	31.4528	98.0692	1491	7.98587	28.6886	93.9416	1815	8.91704	31.3657	106.704	1768	8.61586	31.8608	97.8582	1977	9.63755	33.4498	121.158	2067	10.4866	35.3828	133.844	2091	9.88177	32.5998	126.164	1787	9.63359	33.0561	116.808
2992	Lmna	3	complement(88480147..88509956)	ENSMUSG00000028063	-1.25591	-0.328729	0.000167708	0.00231559	5920	53.4189	198.673	313.652	4797	50.7434	182.292	302.239	6918	67.1259	236.115	406.709	6989	67.2662	248.745	386.839	6594	63.4854	220.344	404.106	7541	75.5594	254.945	488.302	7716	72.0176	237.585	465.559	6306	67.1402	230.38	412.195
1587	Minos1	4	complement(139101814..139131113)	ENSMUSG00000050608	-1.25602	-0.328858	3.81606e-07	9.93066e-06	1105	21.0449	78.2694	58.5448	1005	22.4382	80.6075	63.3208	1026	21.0121	73.9098	60.3185	1007	20.4561	75.6451	55.7371	1228	24.9537	86.6089	75.2567	1117	23.6224	79.7043	72.3291	1251	24.6442	81.3009	75.4814	1153	25.9102	88.9064	75.3665
1282	Actr1b	1	complement(36698114..36714422)	ENSMUSG00000037351	-1.25604	-0.328881	4.30967e-08	1.38813e-06	2932	36.1383	134.404	155.343	2401	34.6922	124.629	151.277	2891	38.3166	134.779	169.962	2861	37.6122	139.087	158.355	3138	41.2674	143.23	192.309	3187	43.6185	147.173	206.368	3469	44.2262	145.902	209.308	2899	42.1606	144.667	189.495
3465	Sh3glb2	2	complement(30344809..30359337)	ENSMUSG00000026860	-1.25616	-0.32902	0.000570805	0.00680569	620	8.18571	30.4439	32.8487	432	6.68628	24.02	27.2185	670	9.51208	33.4587	39.3892	654	9.20981	34.0571	36.1987	612	8.6212	29.9223	37.5058	697	10.2184	34.4779	45.1328	796	10.8705	35.8617	48.0281	609	9.48718	32.5537	39.8076
1292	Rtraf	14	complement(19811351..19823824)	ENSMUSG00000021807	-1.25626	-0.329134	4.63262e-08	1.48061e-06	2705	73.9475	275.022	143.316	2560	82.0412	294.727	161.295	2681	78.8113	277.219	157.616	2436	71.0299	262.663	134.832	3045	88.8167	308.264	186.61	2842	86.2712	291.087	184.028	3403	96.2256	317.446	205.326	2658	85.7366	294.191	173.742
1721	Prelid3b	2	complement(174465067..174473081)	ENSMUSG00000016257	-1.25626	-0.329135	9.22474e-07	2.21378e-05	878	24.8668	92.4833	46.518	718	23.8388	85.6393	45.2381	788	23.9986	84.4151	46.3265	751	22.6868	83.8939	41.5676	891	26.9249	93.4504	54.604	889	27.9584	94.3343	57.5654	937	27.4497	90.5559	56.5356	872	29.1405	99.9906	56.9988
1389	Grk2	19	complement(4286001..4306222)	ENSMUSG00000024858	-1.25628	-0.329156	9.46681e-08	2.81615e-06	1863	21.9261	81.5463	98.705	1561	21.5371	77.3703	98.352	1862	23.5648	82.889	109.467	1791	22.4828	83.1398	99.1312	2023	25.4036	88.1703	123.977	2000	26.1375	88.1903	129.506	2196	26.7333	88.1927	132.5	1889	26.2322	90.0114	123.476
1780	Scrn1	6	complement(54501173..54566489)	ENSMUSG00000019124	-1.25649	-0.3294	1.29368e-06	3.00176e-05	742	4.53824	16.8784	39.3125	623	4.46691	16.0471	39.2526	709	4.663	16.4021	41.682	760	4.95798	18.3342	42.0657	854	5.57305	19.3428	52.3365	760	5.16158	17.4157	49.2123	858	5.42804	17.907	51.769	774	5.58572	19.1665	50.5929
3171	Aup1	6	83054521..83057808	ENSMUSG00000068328	-1.2565	-0.329416	0.000287164	0.00374119	1299	20.8883	77.6868	68.8233	1050	19.7933	71.1061	66.156	1385	23.9486	84.239	81.424	1282	21.9882	81.3107	70.9583	1378	23.6426	82.0582	84.4493	1484	26.498	89.4069	96.0934	1632	27.1448	89.5502	98.4697	1255	23.8118	81.7063	82.0338
1492	P3h1	4	119232915..119248975	ENSMUSG00000028641	-1.25654	-0.329451	1.90647e-07	5.27341e-06	1460	19.9978	74.3747	77.3534	1091	17.5182	62.9328	68.7393	1340	19.7364	69.4229	78.7785	1332	19.4599	71.9612	73.7257	1596	23.3245	80.9543	97.8092	1370	20.837	70.306	88.7116	1498	21.2233	70.0153	90.3846	1508	24.3717	83.6273	98.5712
3375	Cycs	6	complement(50562563..50566538)	ENSMUSG00000063694	-1.25658	-0.329504	0.000476008	0.00582673	783	12.1174	45.0665	41.4847	660	11.9737	43.0146	41.5838	704	11.7154	41.2088	41.3881	595	9.82139	36.3187	32.933	914	15.092	52.3809	56.0135	795	13.6616	46.0955	51.4786	678	10.853	35.8039	40.9084	755	13.7864	47.3057	49.351
2929	Ddb1	19	10605625..10629813	ENSMUSG00000024740	-1.25663	-0.329556	0.00014247	0.00200941	29894	379.01	1409.6	1583.84	26157	388.768	1396.62	1648.04	29641	404.106	1421.44	1742.59	27013	365.298	1350.84	1495.16	33673	455.512	1580.98	2063.61	31453	442.807	1494.07	2036.68	34662	454.562	1499.59	2091.4	29646	443.494	1521.78	1937.83
1350	Tm9sf4	2	153161303..153210466	ENSMUSG00000068040	-1.2567	-0.329636	7.08043e-08	2.16579e-06	2071	14.984	55.7277	109.725	1818	15.4197	55.3942	114.544	2107	16.3926	57.6608	123.87	1981	15.2876	56.5323	109.648	2385	18.4114	63.9019	146.162	2186	17.5623	59.2571	141.55	2502	18.7243	61.7713	150.963	2084	17.791	61.0467	136.222
2928	Gnas	2	174284320..174346744	ENSMUSG00000027523	-1.25683	-0.329794	0.000142434	0.00200941	21726	102.316	380.528	1151.08	19618	108.306	389.082	1236.05	24135	122.221	429.912	1418.89	20736	104.159	385.171	1147.73	24623	123.724	429.42	1509	24755	129.453	436.786	1602.96	28035	136.564	450.522	1691.54	21760	120.914	414.897	1422.35
2682	Jtb	3	90231597..90235838	ENSMUSG00000027937	-1.25687	-0.32984	6.31577e-05	0.000972789	308	10.5977	39.4146	16.3184	254	10.2455	36.8061	16.0035	237	8.76893	30.8447	13.9332	302	11.0835	40.986	16.7156	315	11.5644	40.1376	19.3044	305	11.6533	39.3193	19.7497	348	12.3855	40.8596	20.9972	293	11.8956	40.8177	19.1521
1603	Gpd2	2	57237635..57370719	ENSMUSG00000026827	-1.2569	-0.329871	4.20035e-07	1.08217e-05	1117	8.98495	33.4164	59.1806	849	8.00583	28.7604	53.4919	972	8.40746	29.5732	57.1438	978	8.39092	31.029	54.132	1226	10.5222	36.5201	75.1341	1078	9.62869	32.4881	69.8037	1183	9.84283	32.4713	71.3785	998	9.47215	32.5021	65.2348
1743	Pfdn1	18	complement(36403679..36454495)	ENSMUSG00000024346	-1.25693	-0.329901	1.03281e-06	2.44837e-05	807	39.4726	146.805	42.7563	678	38.8765	139.661	42.7179	750	39.4475	138.756	44.0924	750	39.1283	144.693	41.5122	835	43.5773	151.247	51.1721	822	44.6457	150.639	53.227	952	48.165	158.895	57.4407	812	46.8633	160.804	53.0768
1795	Lynx1	15	complement(74747852..74753046)	ENSMUSG00000022594	-1.25696	-0.329944	1.36331e-06	3.1369e-05	685	7.74027	28.7872	36.2925	624	8.26582	29.6944	39.3156	728	8.84571	31.1147	42.7991	723	8.71388	32.2233	40.0178	819	9.87418	34.2711	50.1916	774	9.71163	32.768	50.1188	835	9.75943	32.1962	50.3812	737	9.82626	33.7172	48.1744
1320	H6pd	4	complement(149979475..150009023)	ENSMUSG00000028980	-1.25698	-0.329958	5.70871e-08	1.78451e-06	2315	23.291	86.623	122.653	1991	23.4826	84.3594	125.444	2367	25.6078	90.0753	139.156	2127	22.8251	84.4056	117.729	2652	28.4684	98.8076	162.525	2413	26.9576	90.9575	156.249	2612	27.1821	89.6734	157.6	2419	28.7163	98.5354	158.119
1669	Sigmar1	4	complement(41738493..41756157)	ENSMUSG00000036078	-1.25731	-0.33034	6.45453e-07	1.59721e-05	850	14.2784	53.1037	45.0345	745	14.6708	52.7038	46.9393	912	16.4737	57.9463	53.6164	876	15.6954	58.0405	48.4863	899	16.1129	55.9243	55.0943	1007	18.7835	63.3774	65.2063	1085	18.8523	62.1933	65.4655	890	17.6403	60.5299	58.1753
1558	Atp5k	5	complement(108433244..108434448)	ENSMUSG00000050856	-1.25753	-0.330597	3.26491e-07	8.65443e-06	1120	95.78	356.221	59.3396	1020	102.257	367.351	64.2659	1041	95.729	336.726	61.2003	976	89.0256	329.21	54.0213	1220	111.319	386.363	74.7664	1117	106.071	357.893	72.3291	1355	119.858	395.411	81.7564	1088	109.785	376.707	71.1177
1482	Pkn1	8	complement(83666536..83699179)	ENSMUSG00000057672	-1.25767	-0.330758	1.82071e-07	5.07356e-06	1302	6.46326	24.0378	68.9823	1036	6.02887	21.6583	65.274	1376	7.34505	25.8362	80.8949	1377	7.29092	26.9613	76.2165	1480	7.83887	27.207	90.7003	1515	8.35101	28.1771	98.1008	1569	8.05631	26.5776	94.6685	1270	7.43874	25.5248	83.0142
1787	Qdpr	5	complement(45434021..45450236)	ENSMUSG00000015806	-1.25796	-0.331082	1.31281e-06	3.03421e-05	695	20.4765	76.1551	36.8223	623	21.5176	77.3005	39.2526	743	23.5394	82.7996	43.6809	662	20.8035	76.9297	36.6415	815	25.62	88.9215	49.9464	702	22.9664	77.4909	45.4566	839	25.5685	84.3499	50.6226	772	26.8375	92.0885	50.4622
1310	Rars	11	complement(35808381..35834506)	ENSMUSG00000018848	-1.25797	-0.331096	5.37959e-08	1.69574e-06	2325	37.9426	141.114	123.183	1986	37.9944	136.492	125.129	2221	38.9752	137.095	130.572	2052	35.7182	132.083	113.578	2584	44.9933	156.162	158.358	2474	44.8322	151.268	160.199	2626	44.3273	146.235	158.445	2176	41.9004	143.774	142.235
1348	Akt2	7	27591552..27640826	ENSMUSG00000004056	-1.25804	-0.331173	7.04346e-08	2.15768e-06	1886	13.9325	51.8171	99.9236	1671	14.471	51.9862	105.283	2038	16.1893	56.9457	119.814	1861	14.6636	54.225	103.006	2166	17.0725	59.2549	132.741	2068	16.9638	57.2376	133.909	2419	18.484	60.9783	145.955	1922	16.7531	57.4856	125.633
1557	Sec23b	2	144556229..144590749	ENSMUSG00000027429	-1.25818	-0.331339	3.24759e-07	8.61405e-06	1120	9.36219	34.8194	59.3396	906	8.87817	31.8942	57.0832	976	8.77293	30.8588	57.379	1090	9.71838	35.9378	60.3311	1200	10.7027	37.1466	73.5408	1224	11.3613	38.334	79.2577	1160	10.0297	33.0879	69.9907	1103	10.879	37.3296	72.0982
2931	Rps15a	7	complement(118104372..118116188)	ENSMUSG00000008683	-1.25822	-0.331387	0.000143402	0.00202048	8052	67.651	251.604	426.609	7756	76.3913	274.43	488.673	8059	72.8093	256.107	473.788	7335	65.7322	243.073	405.99	9011	80.7783	280.364	552.23	8549	79.7574	269.109	553.573	10076	87.5651	288.876	607.954	8329	82.5692	283.323	544.43
2921	Eprs	1	185363044..185428360	ENSMUSG00000026615	-1.25829	-0.331465	0.000138771	0.00196251	11132	32.3955	120.484	589.793	9498	32.4026	116.404	598.429	10510	32.8889	115.687	617.882	9522	29.5561	109.296	527.039	12710	39.4646	136.973	778.919	11258	36.3796	122.748	728.989	12086	36.3803	120.018	729.231	10684	36.686	125.882	698.366
1863	Daxx	17	33909414..33915589	ENSMUSG00000002307	-1.25854	-0.331755	2.07023e-06	4.58885e-05	639	11.0078	40.9397	33.8553	508	10.2589	36.8543	32.0069	625	11.5775	40.7239	36.7437	618	11.3553	41.9908	34.2061	689	12.664	43.954	42.2247	674	12.8928	43.5014	43.6435	735	13.0966	43.2056	44.3476	643	13.0697	44.8466	42.03
1463	Mrpl51	6	125191801..125196269	ENSMUSG00000030335	-1.25881	-0.332066	1.63349e-07	4.61094e-06	1301	16.9516	63.0457	68.9293	1082	16.5271	59.3725	68.1722	1409	19.7415	69.4407	82.835	1284	17.8446	65.988	71.069	1479	20.5614	71.3643	90.639	1498	21.6736	73.1289	97	1579	21.2808	70.2051	95.2718	1275	19.602	67.2608	83.3411
1358	Gps1	11	120784272..120789102	ENSMUSG00000025156	-1.25908	-0.33237	7.36744e-08	2.24032e-06	1794	32.826	122.085	95.0493	1558	33.4195	120.057	98.163	1816	35.7312	125.684	106.762	1777	34.681	128.248	98.3563	2014	39.3194	136.469	123.426	2003	40.697	137.316	129.7	2179	41.2407	136.052	131.474	1785	38.538	132.237	116.678
3367	Tmem45a	16	complement(56805161..56886166)	ENSMUSG00000022754	-1.25947	-0.332821	0.000470446	0.00577232	612	10.3035	38.3202	32.4248	609	12.0195	43.1791	38.3705	657	11.8941	41.8376	38.625	574	10.3075	38.1162	31.7707	746	13.4005	46.5104	45.7178	639	11.9459	40.3066	41.3772	757	13.1826	43.4891	45.675	684	13.5876	46.6237	44.71
3640	Znhit1	5	complement(136982164..136988021)	ENSMUSG00000059518	-1.25993	-0.333348	0.000830827	0.00942981	402	11.3855	42.3443	21.2987	309	10.2593	36.8559	19.4688	443	13.4916	47.4567	26.0439	423	12.7783	47.2532	23.4129	426	12.8732	44.68	26.107	482	15.1585	51.1464	31.2109	491	14.384	47.4525	29.6254	410	13.7014	47.014	26.7999
1286	Ak3	19	complement(29020833..29047961)	ENSMUSG00000024782	-1.26003	-0.333455	4.42964e-08	1.42234e-06	2225	37.5676	139.72	117.884	1966	38.9137	139.795	123.869	2259	41.0143	144.268	132.806	2013	36.2522	134.058	111.419	2525	45.4879	157.879	154.742	2237	41.9406	141.512	144.852	2756	48.1321	158.787	166.288	2236	44.5461	152.853	146.157
2876	Rps6	4	complement(86854660..86857412)	ENSMUSG00000028495	-1.26017	-0.333615	0.00012113	0.0017399	16606	551.569	2051.37	879.815	14986	583.521	2096.26	944.204	17423	622.29	2188.9	1024.3	14289	506.226	1871.98	790.891	18552	657.471	2281.94	1136.94	17572	648.099	2186.75	1137.84	21247	729.969	2408.16	1281.98	15743	616.989	2117.09	1029.05
3499	Cxxc5	18	35829818..35861687	ENSMUSG00000046668	-1.26027	-0.33373	0.000610376	0.00720679	411	9.53372	35.4574	21.7755	457	12.4272	44.6438	28.7936	529	13.1951	46.4136	31.0999	533	13.1873	48.7656	29.5014	525	12.9937	45.0982	32.1741	576	14.8364	50.0595	37.2977	630	15.1159	49.867	38.0122	497	13.6029	46.6762	32.4867
3310	Timm8b	9	50603910..50605320	ENSMUSG00000039016	-1.26051	-0.334006	0.000404717	0.00505133	650	66.103	245.847	34.4381	639	76.1807	273.674	40.2607	725	79.2833	278.879	42.6227	676	73.3268	271.157	37.4164	702	76.1722	264.377	43.0213	775	87.5176	295.293	50.1836	851	89.5179	295.318	51.3466	770	92.3962	317.042	50.3315
2862	Rpl21	5	146832890..146837032	ENSMUSG00000041453	-1.26094	-0.334495	0.000114636	0.00165437	21304	330.081	1227.62	1128.72	18864	342.633	1230.88	1188.54	22213	370.085	1301.77	1305.9	18090	298.955	1105.51	1001.28	24005	396.837	1377.33	1471.12	22966	395.121	1333.18	1487.12	26642	426.971	1408.57	1607.49	19356	353.858	1214.21	1265.22
3363	Nrg1	8	complement(31814551..32884029)	ENSMUSG00000062991	-1.26116	-0.334754	0.000467663	0.005745	669	3.40472	12.6627	35.4448	548	3.26943	11.7452	34.5272	516	2.82384	9.93286	30.3356	585	3.17555	11.7429	32.3796	704	3.82278	13.268	43.1439	691	3.90498	13.1758	44.7443	614	3.23219	10.6629	37.0468	651	3.90923	13.4139	42.553
1386	Cox5a	9	57521274..57532426	ENSMUSG00000000088	-1.26132	-0.33494	9.44974e-08	2.81551e-06	1467	36.7825	136.8	77.7242	1318	38.7403	139.172	83.0416	1553	41.8715	147.283	91.3007	1330	35.569	131.531	73.615	1657	44.3288	153.855	101.548	1641	45.6884	154.157	106.26	1797	46.605	153.749	108.425	1443	42.6907	146.486	94.3225
3217	Ebp	X	complement(8185329..8193512)	ENSMUSG00000031168	-1.26136	-0.334978	0.000318918	0.00409549	850	19.3841	72.0923	45.0345	736	19.6761	70.685	46.3722	908	22.2663	78.3215	53.3812	779	18.9483	70.0695	43.1174	1009	24.551	85.211	61.8355	902	22.8412	77.0683	58.4072	1161	27.3861	90.3463	70.0511	713	19.1854	65.8314	46.6056
3022	Psen1	12	83688152..83735199	ENSMUSG00000019969	-1.26159	-0.335243	0.000181565	0.00248226	1754	20.2763	75.4106	92.93	1699	23.0244	82.7134	107.047	1908	23.7177	83.427	112.171	1721	21.2201	78.4703	95.2568	2058	25.3837	88.1014	126.122	1984	25.4675	85.9298	128.47	2334	27.9082	92.0687	140.826	1809	24.6747	84.6672	118.246
1781	Rnaseh2b	14	62292589..62372992	ENSMUSG00000021932	-1.26197	-0.335683	1.29477e-06	3.00259e-05	631	5.32444	19.8024	33.4315	605	5.98461	21.4993	38.1185	597	5.41694	19.0541	35.0976	668	6.01214	22.2324	36.9736	745	6.70737	23.2798	45.6566	669	6.26839	21.1502	43.3197	805	7.02607	23.1789	48.5711	662	6.5911	22.6162	43.272
1757	Opa3	7	19228334..19256543	ENSMUSG00000052214	-1.26206	-0.335777	1.09499e-06	2.57398e-05	713	7.39082	27.4876	37.776	642	7.80143	28.0261	40.4497	652	7.26752	25.5635	38.331	598	6.61169	24.4495	33.0991	757	8.37241	29.0588	46.392	752	8.65579	29.2055	48.6942	789	8.45965	27.9082	47.6058	702	8.58609	29.4617	45.8866
2842	Rpl3	15	complement(80077791..80091868)	ENSMUSG00000060036	-1.26225	-0.335993	0.000105762	0.00153732	25121	416.803	1550.15	1330.95	23256	452.34	1625	1465.26	27707	494.332	1738.81	1628.89	23268	411.776	1522.72	1287.88	28635	506.924	1759.42	1754.87	27874	513.546	1732.75	1804.92	33652	577.534	1905.27	2030.45	24795	485.415	1665.62	1620.74
3118	1700017B05Rik	9	complement(57253117..57262612)	ENSMUSG00000032300	-1.26231	-0.336061	0.000244598	0.00324079	1045	10.5157	39.1094	55.3659	855	10.0861	36.2336	53.8699	1217	13.1688	46.3213	71.5473	1105	11.8602	43.858	61.1614	1172	12.5835	43.6745	71.8248	1265	14.135	47.693	81.9125	1321	13.7498	45.3603	79.7049	1101	13.0726	44.8566	71.9675
3031	Rps6ka4	19	complement(6829085..6840601)	ENSMUSG00000024952	-1.26233	-0.336088	0.000185377	0.00252662	1636	27.6316	102.766	86.6782	1336	26.4524	95.0283	84.1757	1796	32.6185	114.736	105.587	1603	28.8778	106.788	88.7255	1763	31.7707	110.269	108.044	1949	36.5527	123.332	126.204	2041	35.6564	117.63	123.147	1584	31.567	108.317	103.539
1236	Mars	10	complement(127296221..127311786)	ENSMUSG00000040354	-1.26269	-0.336497	2.89445e-08	9.66963e-07	2310	35.5503	132.217	122.388	2083	37.5799	135.003	131.241	2405	39.7999	139.996	141.39	2321	38.099	140.887	128.467	2600	42.6929	148.178	159.338	2665	45.5422	153.664	172.567	2830	45.0495	148.617	170.753	2418	43.9079	150.663	158.054
3386	Ube2j2	4	155943831..155959604	ENSMUSG00000023286	-1.2631	-0.336968	0.000485739	0.00592653	493	5.8904	21.9073	26.12	507	7.10136	25.5111	31.9439	510	6.55245	23.0482	29.9829	583	7.42975	27.4746	32.2689	636	8.10786	28.1406	38.9766	588	7.80119	26.322	38.0748	629	7.77357	25.6449	37.9519	561	7.90889	27.138	36.6701
1330	Slc48a1	15	97778520..97792692	ENSMUSG00000081534	-1.26351	-0.337434	6.09241e-08	1.89158e-06	1591	30.4661	113.308	84.294	1425	31.9888	114.917	89.7832	1662	34.2227	120.378	97.7088	1502	30.6779	113.444	83.1352	1835	37.4917	130.125	112.456	1711	36.3817	122.755	110.792	1987	39.3566	129.837	119.889	1606	36.2867	124.512	104.977
3113	Rab5if	2	156863128..156873563	ENSMUSG00000027637	-1.26359	-0.337528	0.000238986	0.00316966	1023	18.7707	69.811	54.2003	965	20.7572	74.5686	60.8006	1042	20.5593	72.3172	61.2591	979	19.16	70.8521	54.1873	1104	21.6135	75.0157	67.6575	1237	25.2034	85.0389	80.0994	1306	24.7868	81.7712	78.7999	986	21.347	73.2486	64.4504
2890	Gm2000	1	156366040..156366484	ENSMUSG00000078193	-1.26361	-0.337547	0.000125313	0.00179127	3735	442.149	1644.42	197.887	3181	441.446	1585.86	200.421	4008	510.201	1794.63	235.63	3298	416.425	1539.91	182.543	4121	520.513	1806.59	252.551	4039	530.93	1791.41	261.537	4555	557.749	1840	274.834	3712	518.491	1779.11	242.637
3259	Fmnl2	2	52857860..53133804	ENSMUSG00000036053	-1.26391	-0.337898	0.000353418	0.00448006	772	7.21579	26.8366	40.9019	604	6.6182	23.7754	38.0555	577	5.79934	20.3991	33.9218	695	6.92882	25.6222	38.468	827	8.24753	28.6254	50.6818	696	7.22373	24.3736	45.0681	735	7.10602	23.4426	44.3476	786	8.66851	29.7445	51.3773
3275	Mrps15	4	126046925..126055532	ENSMUSG00000028861	-1.26396	-0.337951	0.000373319	0.00470922	612	19.0429	70.8233	32.4248	612	22.3238	80.1966	38.5595	680	22.7523	80.0312	39.9771	601	19.9463	73.76	33.2651	727	24.1361	83.7711	44.5534	697	24.0824	81.2563	45.1328	868	27.9366	92.1622	52.3724	612	22.4692	77.0993	40.0037
3417	Entpd4	14	69337174..69367270	ENSMUSG00000095463	-1.26397	-0.337958	0.000512104	0.00619154	590	3.84947	14.3168	31.2592	405	3.0977	11.1283	25.5173	456	3.19926	11.2534	26.8082	510	3.54917	13.1246	28.2283	590	4.10726	14.2554	36.1575	515	3.73114	12.5892	33.3478	592	3.99524	13.1802	35.7194	558	4.29574	14.7401	36.474
2847	Gdi2	13	3538063..3567871	ENSMUSG00000021218	-1.26403	-0.338034	0.000107405	0.00155846	6799	33.9235	126.167	360.223	6656	38.9319	139.86	419.366	7032	37.7286	132.71	413.411	6208	33.0382	122.173	343.611	8295	44.1595	153.268	508.35	7512	41.6195	140.428	486.424	8321	42.9442	141.672	502.063	6810	40.0921	137.569	445.139
1352	Rwdd1	10	complement(33996555..34019624)	ENSMUSG00000019782	-1.26405	-0.33805	7.18381e-08	2.19417e-06	1425	46.8879	174.383	75.499	1367	52.7292	189.426	86.1289	1522	53.8514	189.422	89.4782	1342	47.0985	174.166	74.2792	1680	58.9803	204.708	102.957	1656	60.5052	204.15	107.231	1779	60.5473	199.745	107.339	1430	55.5185	190.502	93.4727
3294	Dapk3	10	81183005..81193197	ENSMUSG00000034974	-1.26405	-0.338056	0.000392726	0.00492546	611	12.712	47.278	32.3719	480	11.7072	42.0571	30.2428	703	15.7277	55.3221	41.3293	607	13.4701	49.8114	33.5972	671	14.8953	51.6982	41.1215	700	16.1718	54.5651	45.3271	747	16.0756	53.0331	45.0716	648	15.9076	54.5842	42.3569
1713	Rabif	1	134494648..134508774	ENSMUSG00000042229	-1.26407	-0.338077	8.8941e-07	2.14439e-05	657	12.0972	44.9914	34.809	619	13.3612	47.9992	39.0006	702	13.8993	48.8907	41.2705	650	12.7656	47.2062	35.9773	771	15.147	52.5718	47.2499	725	14.8233	50.0151	46.9459	769	14.646	48.3169	46.399	766	16.6419	57.104	50.07
3073	Fam234a	17	complement(26211822..26244223)	ENSMUSG00000024187	-1.26416	-0.338173	0.000210608	0.00283128	1074	14.2118	52.8559	56.9024	1022	15.8538	56.9535	64.3919	1260	17.9288	63.0646	74.0753	1188	16.7676	62.0051	65.7554	1370	19.3427	67.1344	83.959	1340	19.6896	66.4345	86.769	1384	18.9432	62.4934	83.5062	1158	18.0805	62.0401	75.6933
1212	Atp5j2	5	complement(145183698..145192062)	ENSMUSG00000038690	-1.26427	-0.338299	2.23927e-08	7.62883e-07	2357	37.5573	139.681	124.878	2195	41.002	147.297	138.298	2574	44.1041	155.136	151.325	2421	41.1469	152.158	134.002	2706	46.006	159.677	165.834	2657	47.0124	158.624	172.049	3052	50.3028	165.948	184.148	2618	49.2221	168.897	171.127
1502	Adam15	3	complement(89338542..89349996)	ENSMUSG00000028041	-1.26443	-0.33849	1.98481e-07	5.45724e-06	1023	8.76984	32.6164	54.2003	852	8.56232	30.7595	53.6809	1011	9.31972	32.7821	59.4366	1074	9.82038	36.315	59.4455	1098	10.0431	34.8576	67.2898	1188	11.3088	38.1571	76.9265	1209	10.7205	35.3667	72.9472	1066	10.7827	36.9991	69.6797
1325	Ubl5	9	20642878..20647140	ENSMUSG00000084786	-1.26446	-0.338521	5.94828e-08	1.85379e-06	1516	23.0281	85.645	80.3204	1428	25.4286	91.3505	89.9722	1581	25.8242	90.8364	92.9469	1470	23.8168	88.0728	81.364	1787	28.9624	100.522	109.514	1631	27.5105	92.8231	105.612	1892	29.7271	98.0691	114.157	1621	29.0534	99.6919	105.958
1259	Rps27l	9	66946086..66949516	ENSMUSG00000036781	-1.2645	-0.338563	3.60143e-08	1.18118e-06	1937	125.048	465.073	102.626	1799	136.149	489.106	113.347	1891	131.273	461.752	111.172	1786	122.981	454.773	98.8545	2095	144.306	500.853	128.39	2048	146.813	495.36	132.614	2485	165.938	547.427	149.937	1949	148.462	509.422	127.397
1363	Evc	5	complement(37289098..37336894)	ENSMUSG00000029122	-1.26484	-0.338953	7.60913e-08	2.30533e-06	1379	9.43311	35.0832	73.0618	1119	8.97339	32.2363	70.5034	1478	10.8718	38.2415	86.8915	1414	10.3169	38.151	78.2644	1543	11.2618	39.0873	94.5612	1482	11.257	37.9824	95.9639	1776	12.5663	41.4559	107.158	1419	11.4532	39.2999	92.7537
2780	Eef1a1	9	complement(78478449..78489151)	ENSMUSG00000037742	-1.26566	-0.339895	8.45415e-05	0.00125627	224214	4737.82	17620.7	11879.3	222871	5520.84	19833.2	14042.2	247659	5627.37	19794.2	14559.9	220365	4966.68	18366.4	12197.1	266712	6013.25	20870.7	16345.2	252139	5916.18	19961.8	16326.8	297294	6497.92	21436.5	17937.8	245743	6127.06	21024	16063.1
1440	Abhd12	2	complement(150832493..150904741)	ENSMUSG00000032046	-1.26577	-0.34002	1.40138e-07	4.01888e-06	1075	20.0602	74.607	56.9554	959	20.9788	75.3649	60.4225	1162	23.3168	82.0167	68.3139	1035	20.6004	76.1786	57.2869	1238	24.649	85.5512	75.8695	1154	23.9121	80.6819	74.7249	1397	26.9647	88.9561	84.2905	1108	24.3962	83.7114	72.425
1409	Srxn1	2	152105516..152111376	ENSMUSG00000032802	-1.26585	-0.340112	1.08772e-07	3.18611e-06	1188	22.1924	82.5371	62.9423	1071	23.4538	84.2562	67.4792	1158	23.2612	81.8213	68.0787	1169	23.2922	86.1329	64.7038	1410	28.1034	97.5409	86.4104	1277	26.489	89.3764	82.6896	1364	26.3558	86.9472	82.2994	1246	27.4639	94.2377	81.4455
2790	Rps18	17	complement(33951999..33956001)	ENSMUSG00000008668	-1.26589	-0.340156	9.00382e-05	0.00133315	13365	282.64	1051.18	708.101	12012	297.794	1069.8	756.825	14472	329.1	1157.61	850.808	12784	288.362	1066.34	707.59	15134	341.483	1185.21	927.472	14685	344.845	1163.54	950.898	17587	384.705	1269.14	1061.14	13577	338.784	1162.48	887.468
2884	Eif3i	4	complement(129591960..129600648)	ENSMUSG00000028798	-1.26613	-0.340426	0.000123952	0.00177522	2387	33.9667	126.327	126.467	2314	38.6012	138.672	145.795	2724	41.6816	146.615	160.144	2390	36.275	134.142	132.286	2816	42.7549	148.393	172.576	2820	44.5591	150.347	182.603	3192	46.9826	154.995	192.595	2554	42.8822	147.143	166.944
2792	Cs	10	128337734..128362479	ENSMUSG00000005683	-1.26669	-0.341065	9.04691e-05	0.00133809	8836	80.5454	299.561	468.147	7456	79.6759	286.23	469.771	8559	83.8965	295.106	503.183	7937	77.1702	285.369	439.31	9758	94.9068	329.401	598.009	9484	95.998	323.907	614.117	10368	97.758	322.502	625.572	8322	89.5093	307.136	543.972
2830	Gbf1	19	46152509..46286510	ENSMUSG00000025224	-1.2667	-0.341073	0.000101036	0.00147485	4739	27.5487	102.458	251.081	3902	26.5911	95.5267	245.848	4572	28.5796	100.529	268.787	4180	25.9178	95.842	231.362	5225	32.4079	112.481	320.209	4991	32.2171	108.704	323.182	5269	31.6821	104.519	317.915	4613	31.6412	108.571	301.531
1729	Zbtb7a	10	81135220..81152995	ENSMUSG00000035011	-1.26671	-0.34109	9.48446e-07	2.26558e-05	630	4.87482	18.1302	33.3785	522	4.73505	17.0103	32.889	620	5.15876	18.1459	36.4497	677	5.58747	20.662	37.4717	672	5.54803	19.256	41.1828	766	6.58162	22.207	49.6008	728	5.82669	19.2222	43.9252	658	6.00758	20.614	43.0105
1166	Nacc1	8	complement(84670483..84687862)	ENSMUSG00000001910	-1.26721	-0.341652	1.50852e-08	5.34188e-07	2519	30.8601	114.773	133.461	2169	31.1505	111.906	136.659	2695	35.5029	124.881	158.439	2571	33.5954	124.233	142.304	2921	38.1814	132.519	179.01	2953	40.1715	135.543	191.216	3142	39.8151	131.349	189.578	2501	36.1525	124.051	163.479
1237	Ddx24	12	complement(103407982..103425830)	ENSMUSG00000041645	-1.26733	-0.341792	2.898e-08	9.67364e-07	1743	11.1404	41.433	92.3472	1735	12.9999	46.7013	109.315	1923	13.2166	46.4894	113.053	1726	11.7667	43.5123	95.5335	2054	14.0074	48.6166	125.877	2019	14.3294	48.3487	130.736	2252	14.8883	49.1163	135.879	1944	14.6608	50.306	127.071
2802	Pebp1	5	complement(117282654..117287625)	ENSMUSG00000032959	-1.26767	-0.34218	9.20785e-05	0.00135753	5351	159.437	592.972	283.505	4680	163.47	587.253	294.867	5865	187.914	660.987	344.803	5105	162.24	599.953	282.56	6097	193.831	672.745	373.648	5886	194.743	657.081	381.136	6947	214.104	706.326	419.16	5421	190.586	653.963	354.347
3319	Asl	5	complement(130011258..130029247)	ENSMUSG00000025533	-1.26769	-0.3422	0.000414109	0.00515454	515	5.61575	20.8858	27.2856	458	5.85467	21.0325	28.8566	529	6.20286	21.8185	31.0999	522	6.07126	22.4511	28.8925	574	6.67827	23.1788	35.177	563	6.81702	23.0013	36.4559	669	7.5457	24.8931	40.3653	535	6.88351	23.6196	34.9706
2961	Aprt	8	complement(122574635..122576909)	ENSMUSG00000006589	-1.2677	-0.342215	0.000154868	0.00216068	1318	42.9913	159.891	69.83	1084	41.4506	148.908	68.2982	1591	55.8047	196.293	93.5348	1479	51.4566	190.283	81.8621	1469	51.1256	177.446	90.0261	1635	59.22	199.814	105.871	1813	61.1696	201.797	109.391	1410	54.2675	186.21	92.1654
3543	Snta1	2	complement(154376313..154408099)	ENSMUSG00000027488	-1.26789	-0.342425	0.000674857	0.0078692	339	5.77188	21.4665	17.9608	326	6.50685	23.3754	20.5399	415	7.59803	26.7261	24.3978	371	6.73751	24.9148	20.5347	396	7.19389	24.9684	24.2684	411	7.77043	26.2182	26.6135	453	7.97789	26.3189	27.3326	420	8.43766	28.9524	27.4535
3279	Prmt7	8	106210936..106252794	ENSMUSG00000060098	-1.26862	-0.343255	0.00037753	0.00475524	598	5.14319	19.1283	31.6831	461	4.64803	16.6977	29.0457	558	5.16062	18.1524	32.8048	486	4.45837	16.4867	26.8999	635	5.82716	20.2248	38.9153	590	5.63468	19.012	38.2043	683	6.0761	20.0449	41.2101	526	5.33793	18.3162	34.3823
3526	Mul1	4	138434671..138442265	ENSMUSG00000041241	-1.26866	-0.343307	0.000641828	0.00752014	341	4.49089	16.7023	18.0668	312	4.81691	17.3044	19.6578	435	6.16031	21.6689	25.5736	379	5.32384	19.6871	20.9775	420	5.90172	20.4836	25.7393	375	5.48397	18.5034	24.2824	479	6.52508	21.5261	28.9013	427	6.6353	22.7679	27.9111
1563	Cmtm7	9	complement(114756836..114781856)	ENSMUSG00000032436	-1.26871	-0.343363	3.28666e-07	8.68421e-06	787	11.9995	44.6281	41.6966	675	12.0651	43.3428	42.5289	792	12.9853	45.6756	46.5616	808	13.1404	48.5922	44.7225	854	13.8931	48.2199	52.3365	881	14.916	50.3279	57.0474	979	15.4399	50.936	59.0698	828	14.8962	51.1138	54.1227
2803	Psmc2	5	21785283..21803787	ENSMUSG00000028932	-1.26873	-0.343385	9.21403e-05	0.00135795	4287	44.8887	166.948	227.133	3845	47.1971	169.552	242.257	4231	47.6389	167.57	248.74	3835	42.8309	158.385	212.266	4898	54.721	189.925	300.169	4473	52.0077	175.479	289.64	5417	58.6698	193.551	326.845	4031	49.8025	170.889	263.489
1671	Riok3	18	12128850..12157367	ENSMUSG00000024404	-1.26893	-0.343613	6.68029e-07	1.65109e-05	672	9.66957	35.9626	35.6037	625	10.5428	37.8741	39.3786	636	9.84081	34.615	37.3904	610	9.36215	34.6205	33.7633	721	11.0694	38.4195	44.1857	729	11.648	39.3015	47.2049	781	11.6242	38.3479	47.1231	713	12.1055	41.538	46.6056
3129	Gstm5	3	107895821..107898686	ENSMUSG00000004032	-1.26894	-0.343628	0.000254549	0.00336079	678	27.9471	103.939	35.9216	715	34.5501	124.119	45.0491	748	33.1546	116.621	43.9749	719	31.6114	116.896	39.7964	799	35.1403	121.964	48.9659	804	36.8001	124.167	52.0614	902	38.4579	126.872	54.4238	815	39.6387	136.014	53.2729
1150	Rab11b	17	complement(33742484..33760530)	ENSMUSG00000077450	-1.26913	-0.343841	1.2922e-08	4.63945e-07	2390	20.6094	76.6495	126.626	2150	21.7341	78.0782	135.462	2662	24.6838	86.8251	156.499	2425	22.3042	82.4793	134.223	2833	26.0655	90.4676	173.617	2789	26.7056	90.1072	180.596	2987	26.6425	87.8932	180.226	2554	25.9863	89.1675	166.944
1189	Sec14l1	11	117115168..117159268	ENSMUSG00000020823	-1.26934	-0.344078	1.85486e-08	6.44136e-07	2130	15.6363	58.1539	112.851	1799	15.4818	55.6174	113.347	2016	15.9141	55.9777	118.52	1998	15.6444	57.8517	110.589	2352	18.4223	63.9398	144.14	2234	18.2106	61.4443	144.658	2429	18.444	60.8465	146.558	2179	18.8742	64.7635	142.432
2826	Ap2a2	7	141562173..141633011	ENSMUSG00000002957	-1.26935	-0.344084	0.000100521	0.00146941	2800	26.0465	96.8709	148.349	2406	26.2375	94.2564	151.592	3044	30.4489	107.104	178.956	2685	26.6406	98.5147	148.614	3328	33.0313	114.645	203.953	3121	32.2382	108.775	202.094	3351	32.2432	106.37	202.189	2878	31.5891	108.393	188.122
1532	Ndufs3	2	complement(90894634..90904827)	ENSMUSG00000005510	-1.26946	-0.344211	2.50558e-07	6.75428e-06	833	20.1477	74.9323	44.1338	758	21.4924	77.2099	47.7584	851	22.1332	77.8536	50.0302	786	20.2773	74.9839	43.5048	951	24.5421	85.1803	58.281	871	23.3929	78.9298	56.3998	1056	26.419	87.1558	63.7157	866	24.7146	84.8039	56.6066
2752	Fasn	11	complement(120805846..120824547)	ENSMUSG00000025153	-1.26951	-0.344276	7.63297e-05	0.00114578	9170	44.1278	164.118	485.843	7606	42.9077	154.143	479.222	10747	55.6116	195.614	631.815	10057	51.6201	190.887	556.652	10423	53.5164	185.744	638.763	11231	60.0132	202.49	727.241	12110	60.2781	198.856	730.679	9749	55.3551	189.942	637.249
3141	Babam2	5	31697684..32084962	ENSMUSG00000052139	-1.27009	-0.344932	0.000264394	0.00347743	632	6.96364	25.8988	33.4845	585	7.55633	27.1456	36.8584	744	8.81511	31.0071	43.7397	679	7.97989	29.509	37.5824	787	9.2522	32.1124	48.2305	765	9.35979	31.5808	49.536	849	9.67607	31.9212	51.226	665	8.64561	29.666	43.4681
2721	Rps24	14	24487125..24496959	ENSMUSG00000025290	-1.27024	-0.345102	6.9946e-05	0.00106192	15945	134.266	499.355	844.794	15597	153.964	553.103	982.701	17466	158.15	556.293	1026.82	15152	136.088	503.242	838.658	18662	167.668	581.94	1143.68	17932	167.67	565.735	1161.15	20584	179.285	591.457	1241.97	17499	173.864	596.585	1143.83
1947	Manbal	2	157367594..157396763	ENSMUSG00000063019	-1.27032	-0.345191	3.19115e-06	6.76973e-05	442	21.0335	78.2269	23.4179	379	21.1429	75.9545	23.8792	461	23.5899	82.9775	27.1022	452	22.9423	84.8387	25.018	499	25.3362	87.9366	30.5807	503	26.5793	89.6812	32.5708	562	27.663	91.2597	33.9093	445	24.9865	85.737	29.0877
3211	Ndufb4	16	complement(37647170..37654453)	ENSMUSG00000022820	-1.2704	-0.345281	0.000315575	0.00405978	553	15.2043	56.5472	29.2989	541	17.4371	62.6417	34.0861	598	17.6799	62.1889	35.1564	566	16.5984	61.3796	31.3279	597	17.5133	60.7849	36.5865	607	18.5318	62.5279	39.3051	765	21.7559	71.7722	46.1577	654	21.2166	72.8011	42.7491
3278	Efhd2	4	complement(141858142..141874920)	ENSMUSG00000040659	-1.2705	-0.345393	0.000377076	0.00475226	492	10.8854	40.4844	26.067	412	10.6859	38.3884	25.9584	539	12.8234	45.1062	31.6878	535	12.6253	46.6872	29.6121	587	13.857	48.0945	35.9737	573	14.0773	47.4981	37.1035	624	14.2802	47.1103	37.6502	508	13.2616	45.5051	33.2057
3486	Ubiad1	4	complement(148434495..148444771)	ENSMUSG00000047719	-1.2705	-0.345394	0.000590038	0.00699264	371	6.53206	24.2937	19.6562	315	6.50164	23.3567	19.8468	388	7.34587	25.8391	22.8105	402	7.54936	27.9169	22.2506	444	8.34086	28.9493	27.2101	417	8.15263	27.5078	27.002	473	8.6141	28.4178	28.5393	376	7.81123	26.8029	24.5774
1561	Creb3	4	43562332..43567060	ENSMUSG00000028466	-1.27082	-0.345761	3.28422e-07	8.68421e-06	777	17.2562	64.1783	41.1668	682	17.7559	63.7869	42.9699	754	18.0065	63.3379	44.3276	700	16.5817	61.3178	38.7448	849	20.1179	69.8248	52.0301	802	19.778	66.733	51.9319	934	21.4557	70.7819	56.3546	793	20.7803	71.3041	51.8349
3088	Ndufa7	17	33824591..33838316	ENSMUSG00000041881	-1.27096	-0.345914	0.000223199	0.00298599	705	21.8335	81.202	37.3521	602	21.8558	78.5152	37.9295	748	24.9098	87.6202	43.9749	914	30.1917	111.647	50.5896	783	25.873	89.7995	47.9853	880	30.2623	102.108	56.9826	925	29.6311	97.7524	55.8116	844	30.8412	105.826	55.1685
1890	Zdhhc4	5	complement(143316489..143329256)	ENSMUSG00000001844	-1.27108	-0.346055	2.35847e-06	5.15409e-05	463	8.5162	31.673	24.5306	419	9.03472	32.4566	26.3994	473	9.35538	32.9075	27.8076	473	9.2797	34.3156	26.1804	553	10.8528	37.6677	33.89	525	10.7228	36.1799	33.9953	546	10.388	34.2697	32.9439	495	10.743	36.8628	32.3559
1542	Prps1	X	140456613..140476140	ENSMUSG00000031432	-1.27113	-0.346113	2.73809e-07	7.33322e-06	826	21.8329	81.1997	43.7629	715	22.155	79.5903	45.0491	794	22.5677	79.3817	46.6792	694	19.5658	72.3528	38.4127	917	25.8614	89.7591	56.1974	818	24.0087	81.0078	52.9679	958	26.192	86.4069	57.8027	823	25.6676	88.0741	53.7958
2788	Abhd4	14	54254188..54270637	ENSMUSG00000040997	-1.27116	-0.346143	8.90101e-05	0.00131911	2887	46.3813	172.499	152.958	2789	52.5268	188.699	175.723	3189	55.0917	193.785	187.481	2847	48.7856	180.405	157.58	3527	60.4579	209.836	216.149	3207	57.2112	193.036	207.663	3854	64.0443	211.281	232.538	3056	57.9302	198.778	199.757
2827	Tmem184b	15	complement(79360684..79403569)	ENSMUSG00000009035	-1.27128	-0.346282	0.000100591	0.00146991	2203	24.6814	91.7938	116.719	1666	21.8809	78.6057	104.968	2445	29.4557	103.61	143.741	2217	26.4929	97.9685	122.71	2554	30.53	105.963	156.519	2531	31.4871	106.241	163.89	2619	30.3503	100.125	158.022	2175	28.7521	98.658	142.17
2917	Gm4316	8	123165255..123178765	ENSMUSG00000110537	-1.27147	-0.346494	0.000137433	0.00194634	1250	18.6382	69.3183	66.2272	1079	18.8604	67.7547	67.9832	1385	22.2065	78.1112	81.424	1215	19.3232	71.4556	67.2498	1433	22.7977	79.126	87.8199	1414	23.4115	78.9927	91.5607	1661	25.6175	84.5116	100.219	1223	21.5167	73.831	79.9421
2716	Rpl27a	7	109519147..109522367	ENSMUSG00000046364	-1.27157	-0.346615	6.8271e-05	0.00103839	9398	178.471	663.759	497.923	8710	193.903	696.584	548.78	10053	205.288	722.098	591.015	8902	180.313	666.783	492.723	10688	216.56	751.634	655.003	10689	225.4	760.522	692.145	12238	240.389	793.038	738.402	9534	213.63	733.035	623.195
1685	Mrps14	1	160195215..160202170	ENSMUSG00000058267	-1.2716	-0.346649	7.6259e-07	1.86916e-05	623	10.0734	37.4644	33.0076	512	9.70493	34.8643	32.2589	600	10.4321	36.695	35.2739	601	10.365	38.3289	33.2651	668	11.5243	39.9983	40.9377	651	11.6884	39.4376	42.1542	754	12.6104	41.6016	45.494	635	12.1148	41.5699	41.5071
1474	Lrrc8c	5	105519388..105613018	ENSMUSG00000054720	-1.27172	-0.346778	1.73176e-07	4.85188e-06	932	6.41453	23.8566	49.379	798	6.43855	23.13	50.2786	813	6.01694	21.1646	47.7962	831	6.1004	22.5588	45.9956	989	7.26268	25.2072	60.6098	992	7.58135	25.5802	64.235	1003	7.1404	23.5561	60.5178	927	7.52808	25.8314	60.5939
2959	Dnm1	2	complement(32308471..32353338)	ENSMUSG00000026825	-1.27173	-0.346794	0.00015392	0.00214889	1080	10.8389	40.3115	57.2203	848	9.97684	35.8411	53.4289	1165	12.5725	44.2238	68.4902	1112	11.9035	44.0181	61.5488	1217	13.0318	45.2304	74.5826	1205	13.4287	45.3097	78.0273	1362	14.1387	46.6435	82.1788	1091	12.9194	44.3306	71.3138
2709	Rpl26	11	68901583..68906989	ENSMUSG00000060938	-1.27188	-0.346968	6.76911e-05	0.00103185	8766	319.795	1189.37	464.438	8376	358.215	1286.86	527.736	9569	375.381	1320.4	562.561	7747	301.448	1114.73	428.794	10286	400.376	1389.62	630.367	9520	385.65	1301.22	616.448	11819	445.989	1471.31	713.121	8608	370.534	1271.43	562.667
3376	Ppih	4	complement(119300010..119320546)	ENSMUSG00000060288	-1.27217	-0.347291	0.000476828	0.00583504	421	11.7095	43.5496	22.3053	359	11.7055	42.051	22.6191	429	12.8307	45.132	25.2209	401	11.8963	43.9914	22.1952	453	13.4433	46.6589	27.7616	477	14.732	49.7072	30.8872	490	14.097	46.5057	29.565	447	14.6697	50.3365	29.2184
2705	Sec61a1	6	complement(88503579..88518905)	ENSMUSG00000030082	-1.27255	-0.347728	6.72629e-05	0.00102721	7185	56.2238	209.105	380.674	6147	56.3888	202.573	387.296	7512	63.2099	222.341	441.63	6926	57.8075	213.768	383.352	8117	67.7705	235.217	497.442	7906	68.6967	231.789	511.937	8750	70.823	233.644	527.947	7490	69.1561	237.298	489.588
2292	Six1	12	complement(73040015..73053887)	ENSMUSG00000051367	-1.27257	-0.347745	1.54623e-05	0.00027872	307	3.68982	13.723	16.2654	276	3.88876	13.9701	17.3896	297	3.83847	13.5018	17.4606	324	4.15355	15.3595	17.9333	342	4.38575	15.222	20.9591	337	4.49761	15.1754	21.8218	387	4.81116	15.8719	23.3504	331	4.69407	16.1069	21.636
2861	Ints1	5	complement(139751282..139775674)	ENSMUSG00000029547	-1.27261	-0.347796	0.000114617	0.00165437	1469	8.34795	31.0473	77.8302	1048	6.9816	25.0809	66.03	1669	10.1988	35.8743	98.1204	1738	10.5345	38.9559	96.1977	1617	9.80437	34.0288	99.0962	1790	11.2953	38.1113	115.908	1925	11.3152	37.3286	116.148	1519	10.1852	34.9489	99.2903
2735	Got2	8	complement(95864134..95888547)	ENSMUSG00000031672	-1.27265	-0.347831	7.33276e-05	0.00110755	4386	47.896	178.132	232.378	4023	51.5011	185.014	253.472	4816	56.5526	198.924	283.132	4114	47.9184	177.199	227.708	4990	58.141	201.795	305.807	5035	61.0542	206.003	326.031	5975	67.4902	222.649	360.513	4221	54.3877	186.622	275.908
1329	Tex264	9	complement(106658746..106685927)	ENSMUSG00000040813	-1.27293	-0.348157	6.09054e-08	1.89158e-06	1072	19.6492	73.0785	56.7964	949	20.3917	73.2556	59.7925	1235	24.3418	85.6224	72.6055	1151	22.5027	83.2132	63.7075	1269	24.8178	86.1373	77.7693	1230	25.0347	84.4694	79.6462	1403	26.6	87.7528	84.6526	1220	26.3855	90.5376	79.746
1376	Castor2	5	134099711..134144343	ENSMUSG00000015944	-1.27312	-0.348365	8.41579e-08	2.52565e-06	1016	7.07961	26.3302	53.8295	891	7.27829	26.1467	56.1381	1051	7.87507	27.7005	61.7882	1021	7.58839	28.0613	56.512	1216	9.04068	31.3782	74.5213	1069	8.27141	27.9085	69.2209	1182	8.51934	28.1051	71.3181	1153	9.47983	32.5284	75.3665
1128	Alkbh5	11	60536381..60558512	ENSMUSG00000042650	-1.27315	-0.348399	1.03432e-08	3.77787e-07	2228	19.604	72.9101	118.043	2004	20.671	74.2592	126.264	2253	21.317	74.9824	132.454	2109	19.7931	73.1932	116.732	2532	23.7708	82.5032	155.171	2420	23.6445	79.7787	156.702	2682	24.4095	80.5267	161.823	2357	24.4705	83.9665	154.067
3117	Klhdc4	8	complement(121796313..121829569)	ENSMUSG00000040263	-1.27331	-0.348582	0.000242323	0.00321167	617	8.76563	32.6007	32.6897	573	9.54308	34.2828	36.1023	690	10.541	37.078	40.565	621	9.41017	34.7981	34.3721	730	11.0655	38.4061	44.7373	769	12.1314	40.9324	49.795	804	11.8148	38.9768	48.5108	609	10.2087	35.0295	39.8076
1239	Psmd6	14	complement(14112174..14120984)	ENSMUSG00000021737	-1.27333	-0.348605	2.93478e-08	9.78062e-07	1460	27.4683	102.159	77.3534	1313	28.9588	104.032	82.7266	1446	29.2539	102.9	85.0102	1318	26.4486	97.8049	72.9509	1649	33.1018	114.889	101.057	1574	32.8829	110.95	101.921	1816	35.3401	116.586	109.572	1409	31.2785	107.327	92.1001
1578	Stk16	1	75210838..75215606	ENSMUSG00000026201	-1.27334	-0.348616	3.64946e-07	9.55123e-06	727	8.47668	31.5261	38.5177	621	8.48827	30.4935	39.1266	650	8.14968	28.6665	38.2134	687	8.5439	31.5947	38.0252	791	9.84055	34.1544	48.4756	698	9.03717	30.4923	45.1976	871	10.5047	34.6547	52.5534	758	10.4284	35.7832	49.5471
1156	Arl6ip5	6	97210689..97233315	ENSMUSG00000035199	-1.27364	-0.348961	1.36495e-08	4.87524e-07	2096	76.5709	284.779	111.05	1696	72.6331	260.929	106.858	1768	69.4529	244.3	103.941	1835	71.5017	264.408	101.567	2254	87.8573	304.934	138.134	1983	80.4416	271.418	128.405	2362	89.2534	294.445	142.516	1990	85.779	294.336	130.077
1673	Clpb	7	101663633..101795506	ENSMUSG00000001829	-1.27367	-0.348989	6.7847e-07	1.6749e-05	583	3.08352	11.4681	30.8884	519	3.21797	11.5603	32.7	627	3.566	12.5434	36.8613	574	3.23816	11.9745	31.7707	670	3.78098	13.123	41.0603	659	3.87034	13.0589	42.6722	724	3.96086	13.0668	43.6839	623	3.88796	13.3409	40.7227
2653	Pcolce	5	complement(137605103..137613784)	ENSMUSG00000029718	-1.27421	-0.349598	5.63081e-05	0.000876764	15775	217.372	808.438	835.787	12829	207.235	744.475	808.301	17774	263.363	926.378	1044.93	16003	235.203	869.762	885.761	18296	268.993	933.616	1121.25	17949	274.637	926.653	1162.25	20172	287.511	948.495	1217.11	16130	262.255	899.883	1054.35
3533	Mrps27	13	99344786..99415562	ENSMUSG00000041632	-1.27422	-0.349612	0.000657378	0.0076854	306	7.70176	28.644	16.2124	294	8.67465	31.163	18.5237	331	8.95844	31.5113	19.4595	336	9.02019	33.356	18.5975	363	9.74825	33.834	22.2461	392	10.9557	36.9656	25.3832	370	9.63258	31.7777	22.3246	347	10.3051	35.3603	22.6818
1253	Arfgap1	2	180967225..180982526	ENSMUSG00000027575	-1.27438	-0.349791	3.36967e-08	1.11046e-06	1414	13.8789	51.6178	74.9162	1080	12.427	44.643	68.0462	1221	12.8872	45.3306	71.7825	1388	14.5313	53.7355	76.8253	1484	15.5414	53.941	90.9454	1461	15.9236	53.7279	94.6041	1606	16.3051	53.7903	96.9009	1369	15.8549	54.4036	89.4854
2744	Prkcsh	9	22002806..22014222	ENSMUSG00000003402	-1.27447	-0.349892	7.5758e-05	0.00114051	2771	34.1459	126.994	146.812	2368	34.2073	122.887	149.198	3164	41.9251	147.471	186.011	2925	38.4446	142.165	161.898	3284	43.1774	149.859	201.257	3248	44.443	149.955	210.318	3586	45.7072	150.787	216.368	2947	42.8486	147.028	192.632
2656	Rps25	9	44407139..44410427	ENSMUSG00000009927	-1.27463	-0.350074	5.65594e-05	0.000879682	11554	226.181	841.202	612.151	10604	243.349	874.214	668.113	12081	254.309	894.533	710.241	10400	217.153	803.014	575.636	13274	277.254	962.287	813.483	12472	271.11	914.752	807.599	14817	300.025	989.776	894.011	11558	266.97	916.062	755.495
1472	Ttpal	2	163602314..163619013	ENSMUSG00000017679	-1.27473	-0.350191	1.72293e-07	4.83367e-06	870	7.70135	28.6425	46.0941	696	7.22259	25.9466	43.852	825	7.85303	27.623	48.5017	747	7.05304	26.0816	41.3462	921	8.69879	30.1916	56.4425	885	8.69915	29.3518	57.3064	1010	9.24787	30.5086	60.9402	832	8.69013	29.8187	54.3841
2960	Snrpg	6	86371304..86379328	ENSMUSG00000057278	-1.27486	-0.350342	0.000154583	0.00215743	894	29.9968	111.563	47.3657	840	33.041	118.697	52.9248	935	33.7354	118.664	54.9686	841	30.0983	111.301	46.5491	1015	36.3375	126.12	62.2032	973	36.2524	122.319	63.0047	1267	43.9731	145.067	76.4468	848	33.5729	115.2	55.43
2678	Mdh2	5	135778480..135790398	ENSMUSG00000019179	-1.27491	-0.350391	6.17632e-05	0.00095273	5647	83.5144	310.603	299.188	4874	84.5017	303.566	307.09	5944	94.5275	332.5	349.447	5184	81.7743	302.395	286.933	6408	101.116	350.95	392.708	6263	102.852	347.032	405.548	7147	109.33	360.678	431.227	5425	94.667	324.834	354.608
3530	Ndufc2	7	97400003..97407802	ENSMUSG00000030647	-1.27491	-0.3504	0.00065547	0.00767128	373	26.06	96.9213	19.7622	340	27.8472	100.039	21.422	426	32.0045	112.576	25.0445	455	33.9067	125.384	25.1841	398	29.6689	102.974	24.391	494	38.3247	129.311	31.988	528	38.1569	125.879	31.8578	433	35.6952	122.482	28.3033
2850	Psmd13	7	140881968..140898643	ENSMUSG00000025487	-1.27498	-0.350476	0.000108933	0.00157898	1326	20.6847	76.9297	70.2538	1233	22.5479	81.0016	77.6861	1457	24.44	85.9678	85.6569	1278	21.264	78.6327	70.7369	1538	25.5985	88.8468	94.2547	1461	25.3071	85.3886	94.6041	1862	30.0441	99.1149	112.347	1325	24.3881	83.6837	86.6094
1055	Atp5f1	3	complement(105942698..105960099)	ENSMUSG00000000563	-1.27509	-0.350594	4.92739e-09	1.92826e-07	2950	37.857	140.796	156.296	2733	41.115	147.703	172.195	2899	40.0045	140.716	170.432	2809	38.4489	142.181	155.477	3277	44.8696	155.733	200.828	3233	46.0698	155.444	209.346	3695	49.0469	161.805	222.945	3072	46.5159	159.611	200.803
2976	Med16	10	complement(79894708..79908923)	ENSMUSG00000013833	-1.27527	-0.350808	0.000163999	0.00227654	734	8.29217	30.8399	38.8886	636	8.42297	30.2589	40.0717	960	11.6622	41.0216	56.4383	922	11.1099	41.0836	51.0324	900	10.8484	37.6525	55.1556	1003	12.5823	42.4538	64.9472	1070	12.5034	41.2485	64.5604	812	10.8239	37.1404	53.0768
1238	Farsb	1	complement(78417975..78488897)	ENSMUSG00000026245	-1.27532	-0.350854	2.91288e-08	9.71547e-07	1366	27.4655	102.148	72.3731	1174	27.672	99.4096	73.9688	1415	30.5935	107.612	83.1877	1216	26.0782	96.4352	67.3052	1523	32.6729	113.401	93.3355	1532	34.2043	115.409	99.2016	1685	35.0436	115.608	101.668	1288	30.5568	104.85	84.1908
3323	Nod1	6	complement(54923949..54972612)	ENSMUSG00000038058	-1.27551	-0.351079	0.000423314	0.00526218	423	4.38733	16.3171	22.4113	333	4.04892	14.5455	20.9809	371	4.1378	14.5547	21.8111	459	5.07785	18.7775	25.4055	482	5.33406	18.5134	29.5389	454	5.22879	17.6424	29.3979	458	4.91357	16.2098	27.6343	448	5.48268	18.8129	29.2838
1312	Mpnd	17	56005711..56016790	ENSMUSG00000003199	-1.27568	-0.351264	5.45438e-08	1.7167e-06	1044	23.8598	88.7383	55.313	868	23.2553	83.5431	54.689	1136	27.9178	98.2007	66.7853	1153	28.1063	103.935	63.8182	1227	29.9201	103.846	75.1954	1234	31.3161	105.664	79.9052	1296	30.6369	101.07	78.1965	1127	30.3911	104.282	73.667
1179	Ap1b1	11	4986824..5042791	ENSMUSG00000009090	-1.27573	-0.351326	1.65515e-08	5.79654e-07	1583	16.8229	62.5668	83.8701	1369	17.0553	61.2698	86.2549	1685	19.2555	67.7311	99.061	1598	18.1135	66.9825	88.4488	1889	21.4191	74.3412	115.765	1706	20.1318	67.9268	110.469	1985	21.8199	71.9833	119.769	1683	21.1037	72.4137	110.01
2617	Atp5b	10	128083273..128090391	ENSMUSG00000025393	-1.27575	-0.351345	5.01852e-05	0.000792366	26935	334.885	1245.49	1427.06	24707	360.11	1293.67	1556.68	28111	375.83	1321.98	1652.64	25547	338.787	1252.81	1414.02	31311	415.363	1441.63	1918.86	29773	411.043	1386.9	1927.89	33952	436.634	1440.45	2048.56	27891	409.165	1403.98	1823.11
1466	Ndufa3	7	3617373..3620327	ENSMUSG00000035674	-1.27579	-0.351393	1.65015e-07	4.64842e-06	800	41.236	153.363	42.3854	709	42.8419	153.907	44.6711	783	43.3995	152.657	46.0325	800	43.983	162.646	44.2797	887	48.7823	169.313	54.3589	854	48.8799	164.926	55.299	1041	55.5022	183.101	62.8106	819	49.8111	170.918	53.5344
1138	Maz	7	complement(127022130..127027037)	ENSMUSG00000030678	-1.27596	-0.351584	1.17133e-08	4.24981e-07	1840	32.5704	121.134	97.4864	1532	31.7907	114.206	96.5248	1917	36.4891	128.35	112.7	1797	33.9282	125.464	99.4633	2040	38.5289	133.725	125.019	2101	41.2968	139.339	136.046	2254	41.2697	136.148	135.999	1853	38.7022	132.8	121.122
1544	Rpl22l1	3	28805436..28807424	ENSMUSG00000039221	-1.27596	-0.351586	2.93224e-07	7.84302e-06	721	19.0958	71.0202	38.1998	636	19.7468	70.9388	40.0717	671	19.11	67.2194	39.448	646	18.2492	67.4841	35.7559	729	20.6007	71.5005	44.676	756	22.2336	75.0184	48.9533	864	23.6695	78.0853	52.131	763	23.8442	81.8174	49.8739
1356	Uhrf1bp1	17	27856441..27900041	ENSMUSG00000039512	-1.27629	-0.351951	7.31557e-08	2.22782e-06	1031	6.20142	23.064	54.6242	852	6.0077	21.5822	53.6809	984	6.36449	22.3871	57.8493	926	5.94089	21.969	51.2538	1111	7.13014	24.7472	68.0865	1083	7.23347	24.4064	70.1275	1139	7.08645	23.3781	68.7236	1079	7.6579	26.2768	70.5294
1486	Tmem14c	13	41016292..41022586	ENSMUSG00000021361	-1.2763	-0.351965	1.85021e-07	5.1419e-06	767	44.2066	164.411	40.637	673	45.4718	163.354	42.4029	794	49.2094	173.094	46.6792	735	45.1842	167.088	40.682	863	53.0706	184.196	52.8881	824	52.7357	177.935	53.3565	961	57.2911	189.002	57.9837	810	55.0848	189.014	52.9461
3094	Ppp1r12c	7	complement(4481520..4501680)	ENSMUSG00000019254	-1.27637	-0.352048	0.000226654	0.00302633	616	6.54239	24.3322	32.6368	462	5.7522	20.6644	29.1087	621	7.09224	24.9469	36.5085	664	7.52198	27.8157	36.7522	724	8.20439	28.4756	44.3696	689	8.1257	27.4169	44.6148	712	7.82183	25.8041	42.9598	620	7.76968	26.6604	40.5266
1133	Rer1	4	complement(155074110..155086382)	ENSMUSG00000029048	-1.27647	-0.352162	1.06219e-08	3.8708e-07	1869	54.2762	201.862	99.0229	1706	58.0785	208.643	107.488	1820	56.8339	199.913	106.998	1810	56.0644	207.322	100.183	2199	68.1361	236.485	134.763	2082	67.1378	226.529	134.816	2221	66.7147	220.091	134.008	1896	64.9672	222.924	123.933
3063	Rhog	7	complement(102239123..102256054)	ENSMUSG00000073982	-1.27655	-0.352249	0.000202998	0.00273789	630	23.3717	86.9228	33.3785	534	23.2234	83.4285	33.6451	747	29.7993	104.819	43.9161	641	25.3639	93.7936	35.4791	753	29.8055	103.448	46.1468	791	32.5845	109.943	51.2196	858	32.9237	108.615	51.769	577	25.2569	86.6649	37.7159
3335	Nucb2	7	116504369..116540584	ENSMUSG00000030659	-1.27658	-0.352281	0.000440138	0.00545335	400	9.03973	33.6201	21.1927	326	8.63672	31.0268	20.5399	399	9.69625	34.1065	23.4572	381	9.18393	33.9614	21.0882	452	10.899	37.8279	27.7004	407	10.2135	34.4614	26.3545	488	11.4074	37.6329	29.4444	406	10.8262	37.1484	26.5384
1246	Slc9a1	4	133369706..133423702	ENSMUSG00000028854	-1.27663	-0.352343	3.16804e-08	1.04987e-06	1200	11.8736	44.1596	63.5781	993	11.5182	41.3783	62.5647	1331	14.1616	49.8135	78.2494	1296	13.6777	50.579	71.7332	1425	15.0441	52.2148	87.3296	1454	15.9753	53.9023	94.1508	1473	15.0756	49.7342	88.8761	1257	14.6754	50.3562	82.1645
2668	Prelid1	13	55320500..55325272	ENSMUSG00000021486	-1.2767	-0.352421	5.88282e-05	0.000910857	4334	83.7531	311.49	229.623	3685	83.4806	299.898	232.176	4967	103.215	363.058	292.009	4333	89.3117	330.268	239.83	4949	102.042	354.167	303.294	5089	109.202	368.458	329.528	5747	114.875	378.971	346.756	4420	100.783	345.822	288.916
1108	Mthfd2	6	complement(83305691..83325908)	ENSMUSG00000005667	-1.2769	-0.352648	8.94575e-09	3.33348e-07	2030	30.6677	114.058	107.553	1667	29.5228	106.058	105.031	2080	33.7897	118.855	122.283	1827	29.4396	108.865	101.124	2268	36.5578	126.884	138.992	2107	35.3457	119.26	136.435	2430	37.9721	125.269	146.618	2058	36.6848	125.878	134.522
2643	Ap2m1	16	20535478..20544909	ENSMUSG00000022841	-1.27699	-0.352748	5.43977e-05	0.000850221	5969	76.3206	283.848	316.248	5349	80.1769	288.03	337.018	6143	84.4611	297.092	361.146	5605	76.4406	282.671	310.235	6878	93.8327	325.673	421.511	6569	93.2665	314.69	425.362	7495	99.1253	327.013	452.224	5999	90.5054	310.554	392.128
2642	Rpl39	X	complement(37082520..37085402)	ENSMUSG00000079641	-1.27709	-0.352859	5.43575e-05	0.000849915	5941	218.247	811.694	314.765	5597	241.035	865.9	352.643	5787	228.601	804.103	340.217	5152	201.87	746.501	285.161	6956	272.646	946.296	426.291	6265	255.561	862.289	405.677	7293	277.12	914.213	440.036	5793	251.1	861.609	378.663
1564	Lrrc75b	10	complement(75550123..75560330)	ENSMUSG00000046807	-1.27742	-0.353233	3.30098e-07	8.71093e-06	675	7.72504	28.7306	35.7627	574	7.70096	27.6651	36.1653	658	8.09764	28.4834	38.6838	617	7.53165	27.8514	34.1507	762	9.30472	32.2946	46.6984	670	8.51446	28.7286	43.3845	770	9.11507	30.0705	46.4594	738	9.96571	34.1957	48.2398
2608	Eif3c	7	complement(126546455..126566411)	ENSMUSG00000030738	-1.27769	-0.353535	4.96935e-05	0.000787116	8124	121.892	453.337	430.424	7265	127.785	459.057	457.737	8879	143.254	503.895	521.996	7426	118.842	439.468	411.027	9568	153.172	531.627	586.365	9102	151.645	511.666	589.382	10438	161.993	534.413	629.796	7973	141.151	484.336	521.16
2289	Auh	13	complement(52835119..52929681)	ENSMUSG00000021460	-1.27774	-0.35359	1.53232e-05	0.000276521	312	1.71564	6.38074	16.5303	229	1.47619	5.30312	14.4283	288	1.70294	5.9901	16.9315	299	1.75368	6.48499	16.5495	345	2.02415	7.02539	21.143	317	1.93561	6.53093	20.5267	344	1.95661	6.45481	20.7559	307	1.99189	6.83485	20.0672
2637	Akt1	12	complement(112653821..112674884)	ENSMUSG00000001729	-1.27798	-0.353864	5.3263e-05	0.000834379	5044	64.8397	241.149	267.24	4117	62.0415	222.88	259.395	5618	77.6575	273.16	330.282	4854	66.5539	246.111	268.667	5578	76.506	265.536	341.842	5898	84.1892	284.062	381.913	6599	87.7438	289.465	398.163	4842	73.4422	252.005	316.5
1571	Pmm2	16	8637674..8662467	ENSMUSG00000022711	-1.278	-0.353883	3.50504e-07	9.21412e-06	666	6.3432	23.5913	35.2859	570	6.36422	22.863	35.9133	616	6.30885	22.1914	36.2146	609	6.1867	22.8779	33.7079	769	7.81469	27.1231	47.1274	694	7.33972	24.7649	44.9386	767	7.55617	24.9277	46.2783	639	7.18109	24.6407	41.7686
2999	Ift27	15	complement(78159463..78174107)	ENSMUSG00000016637	-1.27813	-0.354037	0.00016984	0.00233955	673	12.3788	46.0388	35.6567	651	14.0372	50.4278	41.0167	748	14.7946	52.0398	43.9749	702	13.7724	50.9293	38.8555	774	15.19	52.7211	47.4338	811	16.5642	55.8893	52.5147	910	17.3133	57.1161	54.9065	746	16.1904	55.5548	48.7627
3372	Pdk2	11	complement(95026258..95041354)	ENSMUSG00000038967	-1.27832	-0.354251	0.000474495	0.00581338	365	6.07899	22.6087	19.3383	284	5.54489	19.9196	17.8936	390	6.98456	24.5682	22.9281	343	6.09313	22.5319	18.9849	427	7.58783	26.3357	26.1683	376	6.95364	23.4622	24.3471	438	7.54545	24.8923	26.4275	370	7.27102	24.9493	24.1853
1175	Ndufb9	15	58933756..58939488	ENSMUSG00000022354	-1.27834	-0.35427	1.6172e-08	5.68287e-07	1454	74.2922	276.304	77.0355	1329	79.6049	285.975	83.7346	1533	84.2281	296.272	90.1249	1359	74.0639	273.882	75.2202	1712	93.3328	323.938	104.918	1599	90.7221	306.105	103.54	1839	97.1926	320.637	110.959	1486	89.5887	307.409	97.1332
2685	Ubap2	4	complement(41194313..41275144)	ENSMUSG00000028433	-1.27842	-0.354358	6.34634e-05	0.000976405	2607	28.5994	106.365	138.123	2204	28.3441	101.824	138.865	2872	33.8794	119.171	168.845	2553	29.8727	110.467	141.308	2956	34.5996	120.088	181.155	3143	38.2865	129.182	203.519	3378	38.3308	126.453	203.818	2479	32.0883	110.106	162.041
1404	Slc35f6	5	30647933..30659729	ENSMUSG00000029175	-1.27851	-0.354468	1.06113e-07	3.11852e-06	819	5.07877	18.8887	43.3921	724	5.26319	18.9076	45.6162	876	5.84136	20.547	51.5	823	5.44355	20.1298	45.5528	980	6.48413	22.505	60.0583	954	6.56914	22.1649	61.7743	946	6.06789	20.0179	57.0786	900	6.58525	22.5962	58.829
2958	Gpaa1	15	76331231..76334907	ENSMUSG00000022561	-1.27859	-0.354555	0.000153537	0.00214428	739	13.21	49.1299	39.1535	571	11.9655	42.9851	35.9763	843	16.2039	56.9973	49.5599	828	15.7869	58.3786	45.8295	737	14.0565	48.787	45.1663	965	19.1545	64.6291	62.4866	984	18.1939	60.0213	59.3714	781	16.4727	56.5232	51.0505
1063	Rapgef1	2	29619720..29740978	ENSMUSG00000039844	-1.27863	-0.354603	5.46012e-09	2.11958e-07	2309	16.4707	61.2569	122.335	1859	15.5454	55.8458	117.128	2332	17.8876	62.9195	137.098	2229	16.9592	62.7138	123.374	2510	19.1035	66.304	153.823	2582	20.4517	69.006	167.192	2762	20.379	67.23	166.65	2319	19.5184	66.974	151.583
1380	Hmgn3	9	complement(83109948..83146685)	ENSMUSG00000066456	-1.27866	-0.354637	8.96435e-08	2.68249e-06	929	26.1845	97.3841	49.2201	797	26.3344	94.6043	50.2156	832	25.2167	88.6995	48.9132	817	24.5617	90.8273	45.2207	1023	30.7649	106.778	62.6935	950	29.7329	100.322	61.5153	1040	30.3204	100.026	62.7503	923	30.6962	105.329	60.3324
2575	Rps27a	11	complement(29545846..29548109)	ENSMUSG00000020460	-1.27873	-0.354708	4.52686e-05	0.000726213	10791	288.265	1072.1	571.726	10211	319.768	1148.74	643.352	11370	326.608	1148.84	668.441	9968	284.019	1050.28	551.725	12509	356.537	1237.46	766.601	12095	358.775	1210.54	783.187	13725	379.241	1251.11	828.123	11256	354.789	1217.4	735.755
1254	P3h4	11	complement(100408456..100414836)	ENSMUSG00000006931	-1.27875	-0.354739	3.37761e-08	1.11219e-06	1135	27.4521	102.099	60.1343	1002	28.4108	102.064	63.1318	1162	30.2219	106.305	68.3139	1117	28.8165	106.561	61.8256	1305	33.6777	116.888	79.9756	1276	34.2702	115.631	82.6248	1327	33.1989	109.522	80.067	1242	35.4451	121.624	81.184
3438	Cdkn3	14	46760541..46771669	ENSMUSG00000037628	-1.27884	-0.354839	0.000532019	0.00639305	309	6.86538	25.5334	16.3714	313	8.15242	29.287	19.7208	331	7.90806	27.8166	19.4595	327	7.74929	28.6563	18.0993	360	8.53415	29.6202	22.0622	366	9.02969	30.4671	23.6996	428	9.83609	32.4491	25.8242	341	8.93955	30.6746	22.2897
2607	Arf4	14	26638074..26665084	ENSMUSG00000021877	-1.27893	-0.354938	4.96198e-05	0.000786249	5619	82.1547	305.546	297.705	5142	88.1336	316.614	323.976	5380	84.5846	297.526	316.29	5217	81.3584	300.857	288.759	5969	93.1165	323.187	365.804	6236	101.243	341.604	403.8	7018	106.135	350.138	423.444	5745	99.1103	340.08	375.525
1173	Psmb5	14	complement(54614119..54618022)	ENSMUSG00000022193	-1.27916	-0.355195	1.59478e-08	5.61364e-07	1446	84.7318	315.13	76.6116	1183	81.2641	291.935	74.5358	1494	94.1379	331.13	87.8321	1424	89.0012	329.12	78.8179	1599	99.9719	346.981	97.9931	1597	103.913	350.612	103.411	1822	110.433	364.317	109.934	1455	100.6	345.191	95.1069
2544	Tpt1	14	75845093..75848525	ENSMUSG00000060126	-1.27918	-0.355223	4.10902e-05	0.000667211	31938	706.917	2629.13	1692.13	31055	805.802	2894.78	1956.64	34243	815.02	2866.83	2013.14	29788	703.251	2600.57	1648.76	36543	863.011	2995.32	2239.5	36697	901.939	3043.23	2376.24	41923	959.811	3166.4	2529.5	33751	881.46	3024.58	2206.15
1221	Tbl2	5	135149657..135165760	ENSMUSG00000005374	-1.27922	-0.355266	2.4627e-08	8.32824e-07	1301	8.72507	32.4499	68.9293	1080	8.49085	30.5028	68.0462	1230	8.87018	31.2008	72.3116	1187	8.49083	31.3984	65.7	1484	10.6188	36.8557	90.9454	1369	10.1948	34.3984	88.6468	1459	10.1209	33.3887	88.0314	1285	10.1683	34.8909	83.9947
1448	Nol6	4	complement(41114427..41124455)	ENSMUSG00000028430	-1.27929	-0.355339	1.47764e-07	4.21419e-06	767	7.7079	28.6669	40.637	624	7.35125	26.4088	39.3156	799	8.63422	30.3708	46.9731	745	7.98555	29.5299	41.2355	863	9.25343	32.1167	52.8881	872	9.73067	32.8322	56.4646	867	9.01223	29.7312	52.312	819	9.71135	33.3229	53.5344
2566	Rpl14	9	120571444..120574654	ENSMUSG00000025794	-1.27938	-0.355442	4.38411e-05	0.000705779	10672	340.515	1266.43	565.421	9068	339.186	1218.5	571.336	11602	398.07	1400.21	682.081	9420	320.59	1185.52	521.394	11685	397.806	1380.7	716.103	11953	423.5	1428.93	773.992	13877	457.993	1510.91	837.294	10197	383.9	1317.29	666.532
1190	Psme3	11	101316213..101323537	ENSMUSG00000078652	-1.27958	-0.355671	1.88527e-08	6.54147e-07	1378	24.6157	91.5495	73.0089	1224	25.6319	92.0806	77.119	1288	24.7408	87.0258	75.7214	1270	24.1977	89.4813	70.2941	1517	28.9135	100.352	92.9678	1564	31.0231	104.675	101.274	1642	30.3395	100.09	99.0731	1306	27.5272	94.4548	85.3674
2578	Ppp1ca	19	4192158..4195419	ENSMUSG00000040385	-1.27961	-0.355705	4.53371e-05	0.000726467	7396	282.534	1050.79	391.853	6497	290.953	1045.23	409.348	7779	319.546	1124	457.327	6962	283.671	1048.99	385.344	8453	344.537	1195.81	518.033	8199	347.792	1173.49	530.91	9147	361.43	1192.35	551.901	7686	346.441	1188.75	502.4
1060	Cox8a	19	complement(7215158..7217616)	ENSMUSG00000035885	-1.27969	-0.355796	5.19117e-09	2.02192e-07	2112	204.143	759.24	111.897	1914	216.88	779.125	120.593	2297	238.747	839.792	135.04	2113	217.846	805.576	116.954	2420	249.579	866.234	148.307	2382	255.663	862.633	154.242	2710	270.946	893.847	163.513	2351	268.132	920.051	153.674
2750	Ecm1	3	complement(95734147..95739569)	ENSMUSG00000028108	-1.2797	-0.355806	7.60924e-05	0.00114304	1477	30.8635	114.786	78.2541	1307	32.0167	115.018	82.3485	1917	43.0747	151.515	112.7	1572	35.0369	129.564	87.0097	1756	39.1508	135.884	107.615	1870	43.3903	146.403	121.088	2023	43.7253	144.249	122.061	1687	41.5944	142.724	110.272
2737	Eif3k	7	complement(28971372..28981864)	ENSMUSG00000053565	-1.27983	-0.355957	7.37896e-05	0.00111372	1593	31.1037	115.679	84.3999	1555	35.5928	127.865	97.9739	1779	37.3514	131.384	104.587	1580	32.9049	121.68	87.4525	1826	38.0407	132.031	111.905	1916	41.541	140.163	124.067	2181	44.0478	145.313	131.595	1704	39.2573	134.705	111.383
3629	Mcat	15	complement(83546797..83563787)	ENSMUSG00000048755	-1.28018	-0.356345	0.000810777	0.00923013	300	6.41905	23.8734	15.8945	203	5.09192	18.2924	12.7902	243	5.59103	19.6664	14.2859	261	5.9566	22.027	14.4463	296	6.75761	23.4542	18.1401	283	6.72391	22.6871	18.3251	340	7.52491	24.8245	20.5145	255	6.43791	22.0906	16.6682
1113	Stx2	5	complement(128984557..129008574)	ENSMUSG00000029428	-1.28035	-0.35654	9.12457e-09	3.38486e-07	1657	19.0338	70.7897	87.7908	1509	20.3202	72.999	95.0757	1590	19.6398	69.0828	93.476	1719	21.0614	77.8835	95.1461	2001	24.5246	85.1196	122.629	1790	22.8319	77.0371	115.908	1937	23.0147	75.9252	116.872	1835	24.8711	85.341	119.946
2554	Copg1	6	87887814..87913595	ENSMUSG00000030058	-1.28051	-0.356719	4.22976e-05	0.000684139	8422	40.2927	149.855	446.212	7387	41.43	148.834	465.423	8628	44.3871	156.131	507.239	8225	41.9715	155.207	455.251	9888	50.4744	175.186	605.976	9288	49.3422	166.485	601.426	10250	50.7233	167.335	618.452	8775	49.5351	169.972	573.583
2605	Actr1a	19	complement(46376814..46395735)	ENSMUSG00000025228	-1.28052	-0.356726	4.93919e-05	0.000783239	4019	77.2126	287.165	212.934	3513	79.1197	284.232	221.339	4036	83.3791	293.286	237.276	3643	74.6513	276.055	201.639	4394	90.0703	312.615	269.282	4384	93.5247	315.562	283.877	4989	99.1417	327.067	301.02	4034	91.4453	313.779	263.685
2945	Thop1	10	81070035..81082559	ENSMUSG00000004929	-1.28056	-0.356777	0.00014874	0.00208645	693	7.21616	26.838	36.7164	584	7.12889	25.61	36.7954	802	8.98014	31.5876	47.1495	735	8.16335	30.1874	40.682	761	8.45491	29.3452	46.6371	877	10.1405	34.2149	56.7884	904	9.73675	32.1214	54.5445	744	9.14116	31.3664	48.632
1829	Chmp6	11	119913441..119919548	ENSMUSG00000025371	-1.28066	-0.356889	1.68924e-06	3.81465e-05	422	9.14085	33.9962	22.3583	376	9.54768	34.2994	23.6902	441	10.2718	36.1312	25.9264	439	10.1425	37.5063	24.2985	485	11.209	38.904	29.7227	483	11.6173	39.1981	31.2757	506	11.337	37.4005	30.5304	485	12.3957	42.5338	31.7023
2519	Copa	1	172082529..172122330	ENSMUSG00000026553	-1.28084	-0.35709	3.84865e-05	0.000631132	18959	105.945	394.025	1004.48	16646	109.046	391.74	1048.79	18384	110.469	388.574	1080.79	17875	106.541	393.982	989.375	21809	130.032	451.314	1336.54	19869	123.289	415.991	1286.58	22666	131.012	432.207	1367.59	19737	130.137	446.543	1290.12
2986	Vps25	11	101253707..101259549	ENSMUSG00000078656	-1.28087	-0.357128	0.00016645	0.00230254	594	19.0568	70.8753	31.4712	557	20.9486	75.2564	35.0942	692	23.873	83.9731	40.6826	692	23.6798	87.5662	38.302	770	26.3577	91.4817	47.1887	698	24.866	83.9002	45.1976	803	26.6473	87.9089	48.4505	695	26.309	90.275	45.4291
1211	Eif4ebp1	8	27260329..27276674	ENSMUSG00000031490	-1.28092	-0.357176	2.23071e-08	7.60593e-07	1133	27.1791	101.083	60.0283	1016	28.5716	102.642	64.0138	1299	33.5081	117.865	76.3681	1233	31.5483	116.663	68.2461	1311	33.5552	116.463	80.3433	1377	36.6796	123.761	89.1649	1494	37.0705	122.295	90.1432	1291	36.5415	125.386	84.3869
1159	Dnajb11	16	22857845..22879634	ENSMUSG00000004460	-1.28116	-0.357451	1.38458e-08	4.93258e-07	1419	23.1	85.9123	75.1811	1282	24.4655	87.8903	80.7734	1426	24.9623	87.8048	83.8344	1279	22.2079	82.1231	70.7922	1641	28.5029	98.9274	100.567	1574	28.4524	96.0013	101.921	1701	28.6422	94.49	102.633	1414	27.1603	93.1959	92.4269
2902	Ddx54	5	120612739..120628592	ENSMUSG00000029599	-1.28126	-0.357564	0.000130496	0.00185765	811	6.97172	25.9289	42.9682	551	5.55273	19.9478	34.7162	925	8.5506	30.0767	54.3807	782	7.17024	26.515	43.2834	848	7.77797	26.9956	51.9688	937	8.94426	30.1788	60.6735	991	8.81181	29.07	59.7938	800	8.11454	27.8437	52.2924
3151	Txnl4a	18	80206795..80223533	ENSMUSG00000057130	-1.28154	-0.357883	0.000273095	0.00358047	461	11.1144	41.3363	24.4246	391	11.0509	39.6997	24.6352	481	12.47	43.8632	28.2779	427	10.9805	40.605	23.6343	507	13.042	45.2661	31.071	503	13.466	45.4357	32.5708	591	14.7383	48.6213	35.6591	458	13.0289	44.7064	29.9374
1222	Fam126a	5	complement(23915276..24030690)	ENSMUSG00000028995	-1.28155	-0.357885	2.49516e-08	8.43111e-07	1215	6.32648	23.5291	64.3728	1012	6.17735	22.1917	63.7618	1035	5.79511	20.3843	60.8476	1186	6.58686	24.3577	65.6447	1379	7.66129	26.5907	84.5106	1214	7.01924	23.6836	78.6101	1227	6.6085	21.8013	74.0333	1367	8.39865	28.8186	89.3547
2987	Dym	18	75018772..75286966	ENSMUSG00000035765	-1.28158	-0.357929	0.000166485	0.00230254	614	13.0898	48.683	32.5308	560	13.9955	50.2779	35.2832	699	16.0243	56.3653	41.0941	593	13.4843	49.8638	32.8223	720	16.3776	56.8429	44.1245	731	17.3049	58.3883	47.3344	830	18.3027	60.3803	50.0796	611	15.3696	52.7381	39.9383
2533	Txndc5	13	complement(38500079..38528824)	ENSMUSG00000038991	-1.28177	-0.358143	4.02593e-05	0.000656556	7285	85.4334	317.74	385.972	6447	88.6322	318.405	406.198	7468	94.1755	331.262	439.043	7101	88.823	328.461	393.038	8564	107.158	371.923	524.836	7982	103.943	350.714	516.858	8750	106.14	350.154	527.947	7830	108.347	371.773	511.812
1132	Gltp	5	complement(114669398..114690984)	ENSMUSG00000011884	-1.28192	-0.358304	1.04132e-08	3.79812e-07	1513	45.2346	168.234	80.1614	1259	44.1259	158.519	79.3242	1545	49.6702	174.715	90.8304	1491	47.5464	175.823	82.5263	1663	53.0488	184.121	101.915	1682	55.8398	188.409	108.915	1873	57.9218	191.083	113.011	1572	55.4549	190.284	102.755
3281	Mrps24	11	complement(5703983..5715680)	ENSMUSG00000020477	-1.28223	-0.358654	0.000377548	0.00475524	321	11.5348	42.8996	17.0071	335	14.1119	50.6959	21.1069	407	15.7266	55.3181	23.9275	362	13.8746	51.3072	20.0366	415	15.9112	55.2244	25.4328	399	15.9207	53.718	25.8364	474	17.6179	58.1212	28.5997	385	16.3237	56.0122	25.1657
2579	Mlf2	6	124931386..124937238	ENSMUSG00000030120	-1.28232	-0.358754	4.60826e-05	0.000738125	3461	44.4038	165.145	183.37	3004	45.1809	162.309	189.269	3835	52.9078	186.103	225.459	3486	47.7039	176.405	192.949	3858	52.812	183.299	236.434	4132	58.866	198.62	267.559	4489	59.5718	196.526	270.852	3663	55.4512	190.272	239.434
2583	Adamts2	11	50602084..50807573	ENSMUSG00000036545	-1.2824	-0.358841	4.62869e-05	0.000740147	3386	19.1057	71.0572	179.396	2914	19.2754	69.2453	183.599	3523	21.3759	75.1898	207.117	3609	21.7206	80.3211	199.757	3973	23.9192	83.0184	243.481	3866	24.2228	81.7301	250.335	3977	23.2116	76.5746	239.96	3879	25.8257	88.6165	253.553
2557	Ssr1	13	complement(37966605..37994217)	ENSMUSG00000021427	-1.28282	-0.359315	4.26412e-05	0.000688877	4504	22.7463	84.5968	238.63	3848	22.7815	81.841	242.446	4129	22.4229	78.8726	242.744	3878	20.8895	77.2477	214.646	4930	26.565	92.2014	302.13	4753	26.6542	89.9338	307.771	4960	25.9099	85.4763	299.271	4504	26.8389	92.0934	294.406
1019	Kdelr1	7	45872772..45883732	ENSMUSG00000002778	-1.28302	-0.359543	2.98852e-09	1.21079e-07	2370	66.6218	247.777	125.567	2099	69.1698	248.487	132.249	2401	72.5765	255.288	141.155	2306	69.141	255.678	127.636	2655	79.6314	276.383	162.709	2674	83.4671	281.626	173.149	2972	86.4151	285.082	179.321	2450	81.2624	278.838	160.146
2506	Aldh1l2	10	complement(83487450..83534140)	ENSMUSG00000020256	-1.28345	-0.360023	3.55647e-05	0.000586243	9616	67.5145	251.097	509.473	7942	65.3685	234.832	500.392	8423	63.5924	223.686	495.187	8943	66.9721	247.658	494.992	10924	81.8344	284.029	669.466	9433	73.5425	248.139	610.815	10227	74.2717	245.021	617.065	10246	84.8814	291.256	669.735
1751	Mettl1	10	127041414..127046365	ENSMUSG00000006732	-1.28395	-0.36059	1.07212e-06	2.52883e-05	476	8.6258	32.0807	25.2193	402	8.53994	30.6791	25.3283	453	8.82727	31.0499	26.6318	415	8.02137	29.6624	22.9701	502	9.70617	33.688	30.7645	517	10.4032	35.1016	33.4773	585	10.9653	36.1744	35.297	442	9.45083	32.429	28.8916
2535	Pabpc4	4	123262351..123298925	ENSMUSG00000011257	-1.28421	-0.360885	4.0321e-05	0.000657045	3868	50.5991	188.186	204.933	3295	50.5298	181.525	207.604	4339	61.0353	214.692	255.089	3651	50.942	188.379	202.082	4451	62.1248	215.622	272.775	4527	65.7586	221.876	293.137	5049	68.3178	225.379	304.641	3767	58.1443	199.512	246.232
2565	Gstp1	19	complement(4035407..4037921)	ENSMUSG00000060803	-1.28429	-0.360969	4.38094e-05	0.000705542	2905	202.157	751.851	153.912	2467	201.255	722.994	155.435	3351	250.756	882.035	197.005	2937	217.999	806.142	162.562	3346	248.439	862.277	205.056	3506	270.919	914.107	227.024	3882	279.428	921.828	234.228	2948	242.061	830.591	192.698
2522	Bcl9l	9	44482825..44511896	ENSMUSG00000063382	-1.28445	-0.361154	3.88279e-05	0.000635975	4147	27.3143	101.586	219.715	3152	24.3376	87.4312	198.594	4696	33.2598	116.991	276.077	4591	32.2531	119.269	254.11	4798	33.7185	117.03	294.04	5013	36.664	123.708	324.607	5321	36.2512	119.592	321.052	4263	33.1304	113.681	278.653
1000	Fto	8	91313525..91668439	ENSMUSG00000055932	-1.28471	-0.361443	2.38322e-09	9.83882e-08	2376	9.6052	35.7232	125.885	2180	10.3312	37.1142	137.353	2409	10.4721	36.8355	141.625	2358	10.1674	37.5984	130.514	2816	12.1463	42.1572	172.576	2627	11.7925	39.789	170.106	2963	12.3898	40.8737	178.778	2535	12.0919	41.4912	165.702
2496	Tkt	14	30548359..30574720	ENSMUSG00000021957	-1.28482	-0.361567	3.40436e-05	0.0005633	6962	49.8642	185.453	368.859	5839	49.0263	176.124	367.891	7898	60.8286	213.964	464.323	7090	54.1638	200.294	392.429	7917	60.5016	209.988	485.185	8253	65.6376	221.468	534.406	9222	68.3208	225.389	556.426	7210	60.932	209.078	471.286
1098	Nbas	12	13269133..13583811	ENSMUSG00000020576	-1.28512	-0.361908	7.93522e-09	2.98383e-07	1460	8.08317	30.0625	77.3534	1352	8.77489	31.5231	85.1838	1486	8.84674	31.1184	87.3618	1359	8.02521	29.6766	75.2202	1717	10.1426	35.2029	105.225	1601	9.84251	33.2096	103.67	1751	10.0274	33.0802	105.65	1572	10.2692	35.2371	102.755
1143	Cd276	9	complement(58524298..58555437)	ENSMUSG00000035914	-1.28522	-0.362015	1.22684e-08	4.43176e-07	1253	18.0445	67.1103	66.3861	1122	18.9419	68.0473	70.6925	1374	21.2773	74.8428	80.7773	1150	17.6644	65.3217	63.6521	1471	22.6026	78.4487	90.1487	1381	22.0838	74.5128	89.4239	1583	23.5802	77.7907	95.5132	1323	22.4807	77.1386	86.4786
1714	Ddrgk1	2	complement(130653960..130664659)	ENSMUSG00000068290	-1.28526	-0.362058	8.96272e-07	2.15968e-05	460	11.6278	43.2456	24.3716	395	11.705	42.0495	24.8873	470	12.7754	44.9373	27.6313	448	12.0789	44.6667	24.7966	511	13.782	47.8343	31.3161	530	14.8765	50.1948	34.3191	570	14.9035	49.1663	34.392	467	13.9287	47.7942	30.5257
2811	Cavin3	7	complement(105480083..105482300)	ENSMUSG00000037060	-1.28536	-0.362167	9.37645e-05	0.00137796	822	26.0542	96.8997	43.551	783	29.0941	104.518	49.3335	949	32.3451	113.774	55.7916	874	29.5479	109.266	48.3756	913	30.8766	107.166	55.9523	986	34.7032	117.092	63.8464	1157	37.9326	125.139	69.8097	972	36.352	124.736	63.5353
2573	Stub1	17	complement(25830636..25833361)	ENSMUSG00000039615	-1.28572	-0.362576	4.47991e-05	0.000719239	2398	75.5528	280.992	127.05	1955	72.2078	259.401	123.176	2589	87.714	308.534	152.207	2237	75.1753	277.993	123.817	2690	90.4285	313.858	164.854	2731	95.5452	322.379	176.84	2913	94.9324	313.18	175.761	2434	90.4851	310.485	159.1
954	Tars	15	complement(11382301..11399665)	ENSMUSG00000022241	-1.28593	-0.362816	1.11728e-09	4.83471e-08	3500	31.245	116.205	185.436	2876	30.098	108.125	181.205	3423	32.859	115.582	201.238	3301	31.4315	116.231	182.709	3963	37.7475	131.013	242.868	3763	37.302	125.861	243.665	4063	37.5173	123.769	245.149	3571	37.6147	129.068	233.42
904	Loxl2	14	69609068..69695834	ENSMUSG00000034205	-1.28598	-0.362864	5.30864e-10	2.42296e-08	6261	61.0219	226.95	331.719	5332	60.9212	218.855	335.947	6210	65.0833	228.93	365.085	5977	62.1346	229.769	330.825	7375	76.693	266.185	451.969	6837	73.9935	249.661	442.716	6894	69.5002	229.28	415.962	6774	77.9009	267.304	442.786
2632	Ctdnep1	11	69981156..69990601	ENSMUSG00000018559	-1.28639	-0.363327	5.20445e-05	0.000816839	1643	39.6662	147.525	87.049	1496	42.34	152.103	94.2566	1789	46.4439	163.366	105.175	1593	41.021	151.693	88.172	1821	46.9077	162.807	111.598	2012	53.9382	181.993	130.283	2153	53.765	177.37	129.905	1683	47.9427	164.507	110.01
2448	Rps3a1	3	complement(86137940..86142702)	ENSMUSG00000028081	-1.28654	-0.363492	2.79062e-05	0.000470895	17937	967.148	3596.97	950.334	16864	1065.96	3829.37	1062.53	19188	1112.52	3913.29	1128.06	16256	934.899	3457.18	899.764	20854	1199.73	4164.01	1278.02	19885	1190.57	4017.09	1287.61	23980	1337.41	4412.09	1446.88	18140	1154.08	3960.03	1185.73
3357	Rab4b	7	complement(27168424..27178896)	ENSMUSG00000053291	-1.2866	-0.363569	0.000460624	0.00566864	312	8.34307	31.0292	16.5303	243	7.61752	27.3654	15.3104	313	9.00019	31.6581	18.4012	302	8.61363	31.8525	16.7156	358	10.2142	35.4514	21.9397	341	10.1254	34.164	22.0808	392	10.8425	35.7693	23.652	282	8.89766	30.5308	18.4331
1304	Tmem242	17	complement(5410870..5440259)	ENSMUSG00000004945	-1.28664	-0.363614	5.09122e-08	1.61222e-06	820	23.5149	87.4554	43.445	780	26.2216	94.1992	49.1445	850	26.211	92.197	49.9714	756	23.1238	85.5098	41.8443	957	29.2814	101.629	58.6488	911	29.009	97.8791	58.99	963	28.5645	94.2339	58.1044	936	31.6708	108.673	61.1822
1269	Fzd4	7	89404355..89413134	ENSMUSG00000049791	-1.28669	-0.36366	3.79013e-08	1.23329e-06	986	7.72939	28.7468	52.24	770	7.07612	25.4204	48.5144	823	6.93752	24.4027	48.3841	877	7.3329	27.1165	48.5417	1099	9.19216	31.904	67.3511	932	8.11279	27.3733	60.3498	963	7.80849	25.7601	58.1044	1052	9.73059	33.3889	68.7646
2465	Uba52	8	complement(70508263..70510801)	ENSMUSG00000090137	-1.28671	-0.363683	2.95665e-05	0.000495472	8976	315.652	1173.96	475.564	7764	320.072	1149.83	489.177	10000	378.148	1330.13	587.899	8274	310.348	1147.64	457.963	10052	377.164	1309.05	616.026	10203	398.419	1344.3	660.675	11977	435.659	1437.23	722.654	8989	372.986	1279.84	587.571
3632	Tmem176a	6	48840919..48847071	ENSMUSG00000023367	-1.28719	-0.364222	0.000816065	0.00928266	211	2.91739	10.8502	11.1792	212	3.43625	12.3445	13.3572	231	3.43448	12.0808	13.5805	229	3.3772	12.4886	12.6751	272	4.01267	13.9271	16.6692	249	3.82294	12.899	16.1235	284	4.06166	13.3993	17.1357	232	3.78491	12.9873	15.1648
1052	Atp6v0a2	5	124628576..124724455	ENSMUSG00000038023	-1.28727	-0.364314	4.64626e-09	1.82343e-07	1726	13.5183	50.2766	91.4465	1441	13.2306	47.5301	90.7913	1587	13.3658	47.014	93.2996	1540	12.865	47.5737	85.2385	1918	16.0281	55.6299	117.543	1802	15.6719	52.8785	116.685	1934	15.6679	51.688	116.691	1734	16.0245	54.9855	113.344
2707	Gm10273	10	59395632..59396757	ENSMUSG00000069622	-1.28734	-0.364397	6.75246e-05	0.00103045	1180	55.2054	205.317	62.5185	1011	55.4481	199.193	63.6988	1085	54.5839	191.999	63.7871	1058	52.795	195.232	58.5599	1355	67.6379	234.756	83.0398	1016	52.7811	178.089	65.789	1490	72.1038	237.869	89.9019	1241	68.5056	235.066	81.1186
1125	Mrpl30	1	37890477..37898535	ENSMUSG00000026087	-1.28738	-0.364437	1.0156e-08	3.72644e-07	1217	19.873	73.9108	64.4788	1125	21.5358	77.3659	70.8815	1329	23.3364	82.0857	78.1318	1171	20.3957	75.4216	64.8145	1467	25.5597	88.712	89.9036	1374	24.9141	84.0627	88.9706	1628	27.4979	90.7152	98.2284	1238	23.8533	81.8488	80.9225
3239	Fam160a1	3	complement(85660061..85817291)	ENSMUSG00000051000	-1.28783	-0.364937	0.000338311	0.00431503	370	3.68454	13.7034	19.6033	333	3.88743	13.9653	20.9809	323	3.45876	12.1662	18.9891	306	3.25021	12.019	16.937	375	3.98442	13.829	22.9815	375	4.14667	13.9913	24.2824	441	4.54248	14.9856	26.6085	374	4.39449	15.079	24.4467
1154	Cnpy3	17	complement(46735705..46752214)	ENSMUSG00000023973	-1.28816	-0.365317	1.33709e-08	4.78399e-07	1109	21.9711	81.7137	58.7568	950	22.0637	79.2623	59.8555	1196	25.4792	89.6231	70.3127	1117	23.6037	87.2847	61.8256	1247	26.3595	91.4881	76.4211	1243	27.3449	92.2643	80.488	1454	29.7959	98.2961	87.7297	1197	27.9814	96.0134	78.2426
1039	Cndp2	18	complement(84667470..84685633)	ENSMUSG00000024644	-1.28821	-0.365363	3.90424e-09	1.55137e-07	1671	41.5416	154.5	88.5325	1483	43.2199	155.264	93.4375	1771	47.3436	166.531	104.117	1519	40.2784	148.946	84.0761	1932	51.2466	177.866	118.401	1860	51.3459	173.246	120.441	2125	54.6435	180.268	128.216	1676	49.1627	168.694	109.553
2628	Slco2a1	9	102988712..103096002	ENSMUSG00000032548	-1.28826	-0.365428	5.1687e-05	0.000812463	1439	5.59654	20.8144	76.2408	1256	5.72643	20.5718	79.1352	1594	6.66627	23.4486	93.7111	1395	5.78683	21.3993	77.2128	1678	6.96309	24.1674	102.834	1797	7.76055	26.1848	116.361	1934	7.78015	25.6666	116.691	1291	5.92434	20.3284	84.3869
2748	Ubl7	9	57910979..57929968	ENSMUSG00000055720	-1.28885	-0.366081	7.60083e-05	0.0011422	884	19.3873	72.1043	46.8359	737	18.9482	68.0701	46.4352	1045	24.6443	86.6863	61.4355	876	20.4916	75.7765	48.4863	1004	23.4936	81.5412	61.5291	1034	25.1809	84.9627	66.9546	1224	27.7663	91.6007	73.8523	910	23.5484	80.8024	59.4826
2445	Eif3l	15	79075179..79094405	ENSMUSG00000033047	-1.2891	-0.366369	2.76439e-05	0.000467042	5769	83.5134	310.599	305.652	5489	93.1504	334.636	345.839	6415	99.8592	351.254	377.137	5418	83.6571	309.357	299.884	6784	104.784	363.681	415.75	6752	108.536	366.211	437.212	7856	117.633	388.07	474.006	5896	100.709	345.566	385.395
1273	Ube2o	11	complement(116537740..116581447)	ENSMUSG00000020802	-1.28937	-0.366664	3.98778e-08	1.29352e-06	843	8.39796	31.2333	44.6636	660	7.70772	27.6894	41.5838	868	9.29826	32.7066	51.0296	831	8.82989	32.6522	45.9956	901	9.57685	33.2391	55.2169	965	10.6748	36.0178	62.4866	1034	10.6547	35.1495	62.3883	861	10.1206	34.727	56.2797
1392	Mrps21	3	complement(95862634..95871519)	ENSMUSG00000054312	-1.28946	-0.366762	9.7245e-08	2.88282e-06	658	46.905	174.447	34.862	628	52.4794	188.528	39.5676	656	50.2843	176.875	38.5662	661	50.2577	185.849	36.5861	700	53.2406	184.786	42.8988	736	58.2582	196.569	47.6582	884	65.1806	215.029	53.3378	746	62.7462	215.303	48.7627
2848	Pin1	9	20652095..20666584	ENSMUSG00000032171	-1.28973	-0.367068	0.000107654	0.00156153	636	8.71815	32.4241	33.6964	563	9.04715	32.5012	35.4722	683	10.0675	35.4126	40.1535	667	9.75217	36.0628	36.9182	698	10.2088	35.4325	42.7762	824	12.5424	42.3192	53.3565	846	11.9953	39.5722	51.045	633	10.2383	35.1309	41.3764
1242	Nr2f2	7	complement(70351944..70366735)	ENSMUSG00000030551	-1.28978	-0.36712	3.04979e-08	1.01394e-06	893	5.45419	20.285	47.3127	745	5.33422	19.1628	46.9393	793	5.2082	18.3198	46.6204	953	6.2084	22.9582	52.7482	1036	6.75134	23.4324	63.4902	973	6.59899	22.2656	63.0047	925	5.84377	19.2785	55.8116	1035	7.45889	25.5939	67.6533
1004	Wbp2	11	complement(116078573..116086995)	ENSMUSG00000034341	-1.28994	-0.367301	2.47141e-09	1.01623e-07	1837	30.46	113.285	97.3275	1604	31.1789	112.008	101.061	1972	35.1612	123.679	115.934	1702	30.1015	111.313	94.2051	2108	37.2943	129.44	129.187	2113	38.905	131.269	136.823	2228	38.2127	126.063	134.43	1933	37.8188	129.769	126.352
2390	Cd63	10	128900989..128912822	ENSMUSG00000025351	-1.29	-0.367368	2.28965e-05	0.000395733	17991	257.4	957.311	953.195	16548	277.546	997.065	1042.62	18405	283.156	996	1082.03	17358	264.888	979.534	960.759	20804	317.579	1102.25	1274.95	19575	310.986	1049.3	1267.54	23077	341.512	1126.64	1392.39	19497	329.137	1129.38	1274.43
1021	Samm50	15	84192241..84217267	ENSMUSG00000022437	-1.2904	-0.367821	3.15866e-09	1.27722e-07	1649	13.2501	49.2792	87.3669	1495	14.0824	50.5899	94.1936	1671	14.4381	50.7861	98.2379	1561	13.3786	49.4729	86.4008	1907	16.3494	56.7451	116.869	1845	16.4619	55.5442	119.469	2125	17.6616	58.2653	128.216	1647	15.6152	53.581	107.657
2717	Phf5a	15	complement(81864520..81871911)	ENSMUSG00000061360	-1.29041	-0.367824	6.85683e-05	0.00104253	966	23.494	87.3777	51.1804	773	22.0391	79.174	48.7034	1010	26.4141	92.9116	59.3778	876	22.7243	84.0328	48.4863	1070	27.7661	96.37	65.5738	1042	28.1406	94.949	67.4726	1228	30.8923	101.913	74.0936	931	26.7168	91.6742	60.8553
2386	Rpl32	6	complement(115805505..115808747)	ENSMUSG00000057841	-1.29048	-0.367909	2.26629e-05	0.000392352	14789	809.003	3008.81	783.547	13497	865.535	3109.37	850.389	15238	896.345	3152.89	895.841	12418	724.555	2679.35	687.332	16847	983.299	3412.82	1032.45	15806	960.106	3239.49	1023.49	19203	1086.56	3584.54	1158.65	14332	925.068	3174.22	936.819
2584	Ndufv1	19	complement(4007497..4012806)	ENSMUSG00000037916	-1.29057	-0.368009	4.62984e-05	0.000740147	1343	28.0634	104.372	71.1545	1288	31.5513	113.346	81.1514	1593	35.7945	125.907	93.6523	1350	30.0889	111.266	74.722	1615	36.0072	124.973	98.9736	1570	36.4293	122.916	101.662	1874	40.5048	133.625	113.071	1529	37.6988	129.357	99.9439
2389	Rpl30	15	complement(34440505..34443640)	ENSMUSG00000058600	-1.29071	-0.368165	2.28744e-05	0.000395641	11357	198.105	736.781	601.714	10730	219.415	788.233	676.052	11830	221.897	780.522	695.485	10452	194.464	719.111	578.515	13501	251.274	872.119	827.395	12662	245.256	827.516	819.902	14249	257.091	848.14	859.739	12027	247.539	849.388	786.151
1630	Emc4	2	complement(112363011..112368027)	ENSMUSG00000027131	-1.29084	-0.368312	4.99498e-07	1.26559e-05	490	24.5368	91.2561	25.9611	404	23.7159	85.1976	25.4543	438	23.5848	82.9594	25.75	490	26.1713	96.7796	27.1213	543	29.0117	100.693	33.2772	535	29.7483	100.373	34.6428	600	31.0775	102.524	36.2021	466	27.5336	94.477	30.4603
1169	Tmem5	10	complement(122078114..122097371)	ENSMUSG00000034620	-1.29117	-0.368674	1.52533e-08	5.38755e-07	1038	9.74008	36.2249	54.9951	938	10.3182	37.0674	59.0994	939	9.47472	33.3273	55.2037	968	9.68832	35.8267	53.5785	1178	11.794	40.9345	72.1925	1102	11.4824	38.7427	71.3578	1201	11.6568	38.4557	72.4645	1093	12.1015	41.5244	71.4445
1400	Aurkaip1	4	155831272..155833130	ENSMUSG00000065990	-1.2915	-0.369048	1.03735e-07	3.05766e-06	616	18.375	68.3395	32.6368	538	18.8133	67.5855	33.8971	655	21.0099	73.9023	38.5074	662	21.0626	77.888	36.6415	737	23.4566	81.4129	45.1663	696	23.0538	77.7857	45.0681	803	24.7762	81.7363	48.4505	675	23.7578	81.5209	44.1217
3053	Kxd1	8	complement(70508272..70527956)	ENSMUSG00000055553	-1.29152	-0.369067	0.000198104	0.00268063	411	6.81709	25.3538	21.7755	374	7.27218	26.1248	23.5642	440	7.84776	27.6045	25.8676	404	7.14738	26.4304	22.3613	498	8.81329	30.589	30.5194	468	8.61963	29.0835	30.3044	551	9.45325	31.1861	33.2456	406	7.94582	27.2647	26.5384
2416	Aco2	15	81872309..81915133	ENSMUSG00000022477	-1.2918	-0.369388	2.4565e-05	0.000420004	4988	61.0793	227.163	264.273	4510	64.7411	232.578	284.156	5286	69.6033	244.83	310.763	4965	64.8477	239.802	274.811	5840	76.3012	264.825	357.898	5686	77.3143	260.866	368.185	6411	81.2018	267.883	386.819	5380	77.7329	266.727	351.667
951	Rnh1	7	complement(141160326..141172857)	ENSMUSG00000038650	-1.29187	-0.369461	1.07595e-09	4.67054e-08	2390	48.5362	180.513	126.626	2066	49.1852	176.694	130.17	2414	52.7158	185.428	141.919	2331	50.4915	186.714	129.02	2780	60.2371	209.07	170.369	2587	58.3378	196.837	167.516	2881	60.5179	199.647	173.83	2597	62.2293	213.529	169.754
2413	Ccni	5	complement(93181933..93206495)	ENSMUSG00000063015	-1.29199	-0.369591	2.43428e-05	0.000416578	4919	78.4523	291.776	260.617	4918	91.9504	330.325	309.862	5382	92.3014	324.67	316.407	4359	74.1522	274.209	241.269	5541	94.2907	327.262	339.574	5740	101.655	342.992	371.682	7063	116.517	384.389	426.159	4895	92.1164	316.082	319.964
2388	Oaz1	10	80826656..80829290	ENSMUSG00000035242	-1.292	-0.369601	2.28816e-05	0.000395641	6506	133.983	498.305	344.699	5573	134.543	483.337	351.131	7487	165.799	583.196	440.16	6827	149.96	554.54	377.872	7389	162.358	563.51	452.827	7734	176.859	596.739	500.8	8767	186.75	616.085	528.973	7240	175.926	603.662	473.247
861	Sars	3	complement(108424865..108445209)	ENSMUSG00000068739	-1.29227	-0.369905	2.74048e-10	1.31381e-08	5477	56.111	208.686	290.181	4934	59.2572	212.877	310.87	5659	62.342	219.288	332.692	5157	56.3522	208.386	285.438	6313	69.007	239.508	386.886	6051	68.8365	232.261	391.82	6852	72.6098	239.539	413.428	5859	70.8246	243.023	382.977
2785	Atox1	11	complement(55446641..55461239)	ENSMUSG00000018585	-1.29256	-0.370229	8.78696e-05	0.00130338	678	66.0192	245.535	35.9216	576	65.7505	236.204	36.2913	756	79.1586	278.44	44.4452	665	69.0669	255.404	36.8075	802	83.3233	289.197	49.1497	759	82.0669	276.902	49.1475	887	89.3381	294.725	53.5188	710	81.5744	279.909	46.4095
3206	Hccs	X	complement(169250193..169320372)	ENSMUSG00000031352	-1.29292	-0.370632	0.000313316	0.00403808	375	3.83511	14.2633	19.8682	262	3.14111	11.2842	16.5075	273	3.00223	10.5603	16.0496	333	3.63244	13.4325	18.4314	395	4.31017	14.9597	24.2072	357	4.05415	13.6791	23.1168	368	3.89284	12.8424	22.204	343	4.139	14.2023	22.4204
3121	Pde8a	7	81213596..81334533	ENSMUSG00000025584	-1.29293	-0.370639	0.00024722	0.00327237	380	4.94883	18.4055	20.1331	301	4.59538	16.5086	18.9647	378	5.29355	18.62	22.2226	340	4.72287	17.4648	18.8189	432	6.00281	20.8344	26.4747	403	5.82787	19.6638	26.0955	398	5.36136	17.687	24.0141	415	6.37709	21.8819	27.1267
3002	Pgls	8	71592176..71601092	ENSMUSG00000031807	-1.29315	-0.370892	0.000170689	0.00234889	399	5.57531	20.7354	21.1397	379	6.20828	22.3028	23.8792	492	7.3926	26.0034	28.9246	427	6.36403	23.5337	23.6343	464	6.91777	24.0101	28.4358	495	7.68046	25.9146	32.0527	608	8.78764	28.9903	36.6848	442	7.28742	25.0056	28.8916
2822	Nol12	15	78934933..78943638	ENSMUSG00000033099	-1.29323	-0.370975	9.81971e-05	0.00143748	615	7.49771	27.8851	32.5838	520	7.43178	26.6981	32.763	686	8.99318	31.6335	40.3299	586	7.62007	28.1784	32.4349	709	9.22255	32.0095	43.4503	726	9.82824	33.1614	47.0107	765	9.64689	31.8249	46.1577	641	9.22076	31.6395	41.8993
2342	Sparc	11	complement(55394500..55423183)	ENSMUSG00000018593	-1.29347	-0.37125	1.77623e-05	0.000313285	75655	1052.12	3913	4008.34	69487	1132.84	4069.63	4378.08	80446	1203.01	4231.57	4729.41	72831	1080.32	3994.94	4031.17	89834	1332.97	4626.44	5505.38	85591	1321.73	4459.63	5542.27	96036	1381.45	4557.37	5794.51	81643	1339.68	4596.9	5336.64
2406	Sulf2	2	complement(166073089..166155663)	ENSMUSG00000006800	-1.29352	-0.371303	2.40383e-05	0.000412706	3752	33.6658	125.208	198.788	3326	34.9852	125.682	209.557	4035	38.9318	136.943	237.217	3886	37.1909	137.529	215.089	4353	41.6741	144.642	266.769	4359	43.4308	146.54	282.258	4846	44.9761	148.375	292.392	4156	44.0004	150.98	271.659
1056	Vps52	17	33955812..33966984	ENSMUSG00000024319	-1.29356	-0.371351	4.99982e-09	1.95291e-07	1253	17.0296	63.3358	66.3861	1121	17.8606	64.1628	70.6294	1320	19.2914	67.8574	77.6027	1232	17.8596	66.0435	68.1908	1378	19.9827	69.3557	84.4493	1453	21.9283	73.9883	94.0861	1633	22.9569	75.7343	98.53	1355	21.7294	74.5609	88.5703
2801	Twist2	1	91801461..91848028	ENSMUSG00000007805	-1.29365	-0.371445	9.1904e-05	0.00135544	649	10.7715	40.0608	34.3852	537	10.4482	37.5344	33.8341	703	12.5465	44.1322	41.3293	598	10.5862	39.1469	33.0991	667	11.8116	40.9954	40.8764	752	13.8591	46.7619	48.6942	813	13.9571	46.0441	49.0538	702	13.7475	47.1722	45.8866
1028	Nans	4	46489248..46503632	ENSMUSG00000028334	-1.29417	-0.372028	3.45804e-09	1.38876e-07	1376	15.8233	58.8491	72.9029	1186	15.9881	57.4362	74.7248	1530	18.9193	66.5485	89.9486	1306	16.0187	59.2361	72.2867	1577	19.3491	67.1565	96.6448	1603	20.469	69.0644	103.799	1788	21.2675	70.1613	107.882	1416	19.213	65.9263	92.5576
1057	Agpat1	17	34604262..34613449	ENSMUSG00000034254	-1.29479	-0.372722	4.99726e-09	1.95291e-07	1201	21.0821	78.4077	63.6311	956	19.6728	70.673	60.2335	1321	24.935	87.709	77.6615	1276	23.8908	88.3462	70.6262	1398	26.1837	90.8778	85.675	1418	27.6397	93.2591	91.8197	1474	26.7634	88.2921	88.9365	1316	27.2573	93.5289	86.0211
1377	Syngr2	11	117809668..117814283	ENSMUSG00000048277	-1.2949	-0.372839	8.46866e-08	2.53967e-06	581	17.2334	64.0936	30.7824	536	18.6378	66.9551	33.7711	677	21.5933	75.9544	39.8008	621	19.6469	72.6528	34.3721	731	23.1347	80.2955	44.7986	699	23.0228	77.6811	45.2623	745	22.8572	75.4056	44.9509	680	23.799	81.6623	44.4486
2736	Abcd1	X	73716597..73738534	ENSMUSG00000031378	-1.2951	-0.373059	7.36414e-05	0.00111189	708	8.89712	33.0898	37.5111	602	8.86847	31.8593	37.9295	776	10.4861	36.8848	45.621	694	9.30216	34.3987	38.4127	848	11.3701	39.4631	51.9688	837	11.6796	39.4081	54.1982	888	11.5426	38.0787	53.5791	714	10.5869	36.3273	46.671
932	Rpl36al	12	complement(69182731..69184083)	ENSMUSG00000049751	-1.29513	-0.373098	8.19604e-10	3.63024e-08	2259	87.9541	327.115	119.686	2116	96.581	346.96	133.32	2283	95.5832	336.214	134.217	2097	87.0856	322.036	116.068	2621	108.883	377.908	160.625	2441	105.534	356.083	158.062	2867	115.462	380.908	172.986	2443	112.232	385.107	159.688
1023	Taldo1	7	141392199..141402968	ENSMUSG00000025503	-1.29515	-0.373123	3.21458e-09	1.29729e-07	1375	33.3642	124.087	72.8499	1167	33.1959	119.254	73.5277	1443	37.6513	132.438	84.8338	1363	35.2762	130.449	75.4416	1584	41.0095	142.335	97.0738	1527	41.1436	138.823	98.8778	1760	44.1736	145.728	106.193	1451	41.5433	142.549	94.8454
3186	Osr2	15	35296098..35303305	ENSMUSG00000022330	-1.29546	-0.373465	0.000301068	0.00390388	280	4.07125	15.1416	14.8349	233	3.97156	14.2675	14.6803	331	5.17527	18.204	19.4595	358	5.55214	20.5314	19.8152	389	6.03491	20.9458	23.8395	333	5.3765	18.1408	21.5627	362	5.44441	17.961	21.8419	335	5.74737	19.7212	21.8975
1100	Fam98a	17	complement(75537086..75551946)	ENSMUSG00000002017	-1.29551	-0.373524	8.36053e-09	3.13805e-07	1116	16.8985	62.848	59.1276	980	17.3958	62.4933	61.7456	1010	16.4452	57.8461	59.3778	937	15.1332	55.9614	51.8626	1200	19.3872	67.2889	73.5408	1140	19.1679	64.6742	73.8184	1300	20.361	67.1706	78.4379	1141	20.3856	69.9499	74.5821
1136	Babam1	8	71396861..71404619	ENSMUSG00000031820	-1.29579	-0.37383	1.14881e-08	4.17544e-07	909	19.9024	74.0202	48.1604	794	20.3797	73.2127	50.0266	990	23.3084	81.9873	58.202	1014	23.6803	87.5681	56.1246	1066	24.9029	86.4327	65.3287	1029	25.0175	84.4113	66.6308	1279	28.9658	95.5576	77.1708	1012	26.1443	89.71	66.1499
2443	Cenpb	2	complement(131175182..131180067)	ENSMUSG00000068267	-1.29594	-0.373997	2.74952e-05	0.00046491	2000	21.5633	80.197	105.964	1669	21.0949	75.7817	105.157	2210	25.622	90.1251	129.926	2091	24.0462	88.9209	115.736	2263	26.0328	90.3541	138.686	2334	27.9429	94.2819	151.133	2613	29.1404	96.1338	157.66	2210	28.1146	96.4705	144.458
2994	Mien1	11	complement(98437708..98438991)	ENSMUSG00000002580	-1.29601	-0.374081	0.000167973	0.00231768	388	27.3621	101.764	20.5569	371	30.6709	110.183	23.3751	433	32.8353	115.498	25.456	403	30.3131	112.095	22.3059	495	37.2455	129.271	30.3356	472	36.9611	124.71	30.5634	484	35.3049	116.47	29.203	435	36.1961	124.201	28.434
2339	Anapc5	5	complement(122787459..122821339)	ENSMUSG00000029472	-1.29614	-0.374222	1.75678e-05	0.000310251	7810	67.325	250.392	413.788	7081	71.5576	257.066	446.144	8290	76.845	270.302	487.368	7695	70.7525	261.637	425.916	9309	85.6209	297.172	570.492	8882	85.0202	286.866	575.136	10456	93.2317	307.57	630.882	7979	81.1576	278.479	521.552
2327	Rps7	12	complement(28630854..28635953)	ENSMUSG00000061477	-1.29636	-0.374461	1.69415e-05	0.000300734	9141	238.977	888.792	484.306	8415	257.901	926.49	530.193	9945	279.578	983.415	584.666	8803	245.472	907.735	487.243	10551	294.312	1021.49	646.607	10477	304.148	1026.23	678.417	12493	337.833	1114.5	753.788	9572	295.271	1013.17	625.679
1094	Klhdc3	17	complement(46674550..46680914)	ENSMUSG00000063576	-1.29653	-0.374652	7.76231e-09	2.92947e-07	1029	20.905	77.749	54.5182	843	20.077	72.1251	53.1138	1059	23.1349	81.3768	62.2585	1087	23.5544	87.1025	60.1651	1123	24.3426	84.4878	68.8219	1143	25.785	87.0011	74.0127	1347	28.3058	93.3803	81.2737	1135	27.2074	93.3575	74.1899
1369	Arfip2	7	complement(105634203..105640416)	ENSMUSG00000030881	-1.29702	-0.3752	7.8741e-08	2.37516e-06	626	6.72727	25.0197	33.1666	514	6.47535	23.2622	32.385	596	6.88726	24.2259	35.0388	626	7.17541	26.5341	34.6489	738	8.46198	29.3697	45.2276	648	7.73259	26.0905	41.9599	726	8.07	26.6228	43.8045	680	8.62241	29.5864	44.4486
2286	Rps8	4	complement(117153827..117156243)	ENSMUSG00000047675	-1.29744	-0.375666	1.5069e-05	0.00027229	15338	468.129	1741.04	812.634	13647	488.281	1754.11	859.839	17038	559.179	1966.91	1001.66	14260	464.221	1716.65	789.286	17650	574.769	1994.9	1081.66	18048	611.662	2063.81	1168.66	20574	649.513	2142.73	1241.37	15325	551.89	1893.72	1001.73
1085	Gm43305	14	complement(54292443..54297456)	ENSMUSG00000105703	-1.29758	-0.375824	6.58434e-09	2.50551e-07	1126	11.8302	43.9983	59.6575	903	11.1219	39.9544	56.8942	1065	12.032	42.3226	62.6113	980	10.9822	40.6111	54.2427	1233	13.8219	47.9728	75.5631	1189	13.8714	46.8035	76.9913	1343	14.5949	48.1484	81.0324	1058	13.1158	45.0046	69.1567
3052	Slc35c1	2	complement(92452764..92460538)	ENSMUSG00000049922	-1.29763	-0.375876	0.000197038	0.00266708	391	6.28931	23.3909	20.7159	327	6.16609	22.1512	20.6029	371	6.41706	22.572	21.8111	323	5.54162	20.4925	17.8779	412	7.07091	24.5416	25.249	404	7.21595	24.3473	26.1602	500	8.31896	27.4441	30.1684	358	6.79461	23.3146	23.4009
2305	Copb2	9	98563721..98588382	ENSMUSG00000032458	-1.29789	-0.376165	1.59191e-05	0.000285281	7955	65.9836	245.403	421.47	7340	71.372	256.399	462.462	7714	68.8036	242.016	453.505	7433	65.7609	243.179	411.414	9620	85.1377	295.495	589.552	8719	80.306	270.96	564.581	9288	79.6875	262.888	560.408	8485	83.0429	284.948	554.627
3324	Gadd45gip1	8	84831522..84835482	ENSMUSG00000033751	-1.29793	-0.376217	0.000423394	0.00526218	248	5.23833	19.4822	13.1395	195	4.8285	17.346	12.2861	270	6.13254	21.5712	15.8733	269	6.0604	22.4109	14.8891	266	5.9948	20.8066	16.3015	287	6.73145	22.7126	18.5841	349	7.62499	25.1547	21.0576	260	6.47992	22.2348	16.995
3144	Timm8a1	X	complement(134537256..134541865)	ENSMUSG00000048007	-1.29803	-0.376328	0.000267142	0.00351022	314	11.6405	43.293	16.6363	305	13.255	47.6176	19.2168	300	11.9592	42.0663	17.637	287	11.3484	41.9654	15.8854	350	13.844	48.0497	21.4494	364	14.9841	50.5578	23.5701	379	14.533	47.9441	22.8677	335	14.6536	50.2813	21.8975
2281	Bsg	10	79704491..79711969	ENSMUSG00000023175	-1.29806	-0.376358	1.49234e-05	0.000270249	11400	331.059	1231.26	603.992	10586	360.386	1294.66	666.979	12371	386.314	1358.86	727.29	11332	351.006	1297.99	627.222	13211	409.343	1420.74	809.622	13338	430.107	1451.22	863.675	14889	447.238	1475.43	898.355	12791	438.289	1503.91	836.091
2589	Sf3b4	3	96172332..96177564	ENSMUSG00000068856	-1.29855	-0.376905	4.67514e-05	0.000745946	823	20.0531	74.5806	43.604	694	19.8234	71.214	43.726	1041	27.2752	95.9405	61.2003	942	24.4817	90.5313	52.1394	987	25.6596	89.059	60.4873	1080	29.2208	98.5937	69.9332	1142	28.782	94.9512	68.9047	937	26.9387	92.4357	61.2475
2433	Cyc1	15	76343523..76346260	ENSMUSG00000022551	-1.29868	-0.377047	2.63166e-05	0.000446809	1808	44.2171	164.45	95.791	1547	44.3525	159.333	97.4699	1746	45.9168	161.512	102.647	1579	41.1891	152.314	87.3971	1911	49.866	173.074	117.114	1957	53.1458	179.319	126.722	2332	58.992	194.614	140.705	1730	49.9222	171.3	113.082
2947	1810009A15Rik	19	8888853..8890881	ENSMUSG00000071653	-1.29883	-0.377217	0.000150138	0.00210463	405	14.7749	54.9502	21.4576	319	13.6426	49.0101	20.0988	424	16.6331	58.5067	24.9269	436	16.9654	62.7369	24.1325	442	17.2046	59.7134	27.0875	507	20.5383	69.2982	32.8298	480	18.1127	59.7536	28.9617	443	19.0691	65.4323	28.9569
2891	Zfpl1	19	complement(6080762..6084944)	ENSMUSG00000024792	-1.29887	-0.377256	0.000125603	0.00179479	420	12.3054	45.7658	22.2523	349	11.987	43.0623	21.989	489	15.4061	54.1909	28.7483	486	15.1877	56.163	26.8999	497	15.5366	53.9241	30.4581	490	15.9415	53.7882	31.729	576	17.4559	57.5868	34.754	502	17.3543	59.5484	32.8135
2323	Mtch1	17	complement(29332072..29347904)	ENSMUSG00000024012	-1.29903	-0.377434	1.65755e-05	0.000294743	4597	84.1437	312.943	243.557	4001	85.8522	308.418	252.086	5110	100.578	353.783	300.416	4655	90.8813	336.072	257.653	5378	105.031	364.541	329.585	5311	107.947	364.222	343.903	6121	115.889	382.315	369.322	4985	107.663	369.428	325.847
2524	Ndufa8	2	complement(36036326..36049406)	ENSMUSG00000026895	-1.29911	-0.377525	3.89681e-05	0.000637765	940	57.5125	213.898	49.8029	936	67.1346	241.176	58.9734	1107	72.8313	256.184	65.0804	1048	68.3918	252.907	58.0064	1142	74.5508	258.749	69.9863	1212	82.3423	277.831	78.4806	1301	82.335	271.622	78.4982	1133	81.7937	280.661	74.0592
1162	Mrps7	11	115603925..115608036	ENSMUSG00000046756	-1.29935	-0.377785	1.44064e-08	5.11905e-07	849	21.5852	80.2786	44.9815	723	21.5488	77.4123	45.5532	892	24.3864	85.7792	52.4406	765	20.7452	76.7141	42.3425	989	26.8285	93.1157	60.6098	950	26.8199	90.493	61.5153	1045	27.4813	90.6602	63.052	848	25.4389	87.2895	55.43
976	Tma7	9	complement(109074568..109082587)	ENSMUSG00000091537	-1.29958	-0.378041	1.53827e-09	6.50653e-08	1490	57.757	214.807	78.9428	1381	62.7549	225.443	87.0109	1467	61.1483	215.089	86.2448	1436	59.3719	219.553	79.4821	1649	68.2009	236.711	101.057	1690	72.7429	245.442	109.433	1962	78.6665	259.519	118.381	1558	71.2592	244.514	101.84
3401	Vax2	6	83711264..83738313	ENSMUSG00000034777	-1.29999	-0.378499	0.000497931	0.0060485	230	9.75537	36.2817	12.1858	159	7.90586	28.4012	10.0179	242	11.0374	38.8241	14.2272	255	11.5362	42.6601	14.1142	265	11.9926	41.6237	16.2403	249	11.7274	39.5693	16.1235	282	12.3719	40.8148	17.015	252	12.6116	43.2748	16.4721
903	Pcyt1a	16	32430921..32475070	ENSMUSG00000005615	-1.30006	-0.37858	5.26353e-10	2.40614e-08	2106	14.9679	55.6679	111.58	1995	16.6219	59.713	125.696	2146	16.4009	57.6901	126.163	2040	15.4647	57.1871	112.913	2617	19.8453	68.8787	160.38	2345	18.5068	62.4437	151.846	2569	18.886	62.3044	155.005	2317	19.4305	66.6725	151.452
2251	Rpl13a	7	complement(45125558..45128761)	ENSMUSG00000074129	-1.30016	-0.378692	1.33233e-05	0.000244487	10544	262.747	977.197	558.64	9507	277.723	997.7	598.996	11674	312.815	1100.33	686.313	10560	280.676	1037.92	584.492	12085	321.315	1115.21	740.617	12526	346.602	1169.47	811.096	14058	362.35	1195.39	848.215	11585	340.631	1168.82	757.26
1087	Mydgf	17	complement(56175744..56183920)	ENSMUSG00000019579	-1.3004	-0.378952	7.17907e-09	2.72679e-07	944	22.3803	83.2357	50.0148	819	22.7622	81.7714	51.6017	1004	25.5955	90.032	59.0251	939	23.7447	87.8062	51.9733	1033	26.1304	90.6928	63.3063	1114	29.3268	98.9514	72.1348	1247	30.5797	100.882	75.24	1005	28.1135	96.4668	65.6924
1566	Ndufb2	6	39592574..39603382	ENSMUSG00000002416	-1.30044	-0.379003	3.32915e-07	8.77964e-06	444	4.15591	15.4565	23.5239	384	4.21358	15.137	24.1942	440	4.42866	15.5778	25.8676	430	4.29299	15.8751	23.8004	549	5.48286	19.0298	33.6449	507	5.2696	17.7801	32.8298	488	4.72472	15.5868	29.4444	469	5.17978	17.7736	30.6564
2259	Akr1a1	4	complement(116636510..116651680)	ENSMUSG00000028692	-1.30051	-0.37908	1.38483e-05	0.000253221	7118	136.352	507.116	377.124	6570	147.539	530.023	413.948	7555	155.623	547.405	444.158	7000	143.025	528.894	387.448	8552	174.793	606.669	524.1	8142	173.19	584.359	527.219	9353	185.323	611.376	564.33	7562	170.922	586.489	494.294
3110	Dtx2	5	135994800..136032872	ENSMUSG00000004947	-1.30058	-0.379156	0.000236016	0.00313512	285	2.13503	7.9405	15.0998	251	2.20429	7.91875	15.8144	310	2.49722	8.78395	18.2249	370	2.95644	10.9327	20.4794	363	2.90146	10.0703	22.2461	331	2.75342	9.29031	21.4332	383	2.96777	9.79062	23.109	364	3.21748	11.0402	23.7931
1032	Grpel1	5	36464998..36474080	ENSMUSG00000029198	-1.30074	-0.379336	3.62971e-09	1.45206e-07	1085	16.2009	60.2536	57.4852	969	16.9617	60.9336	61.0526	1212	19.4602	68.4512	71.2534	1089	17.3438	64.1361	60.2758	1280	20.3925	70.7779	78.4435	1332	22.0851	74.5172	86.251	1400	21.6227	71.3329	84.4716	1162	20.4725	70.2479	75.9548
1081	1810055G02Rik	19	3708333..3717881	ENSMUSG00000035372	-1.30102	-0.379641	6.39767e-09	2.44347e-07	965	27.0113	100.459	51.1274	807	26.4806	95.1296	50.8456	966	29.0757	102.274	56.7911	1019	30.4229	112.501	56.4013	1153	34.4349	119.516	70.6604	1076	33.4438	112.843	69.6742	1146	33.1799	109.46	69.146	1079	35.6365	122.281	70.5294
1340	Lsm4	8	70673248..70678752	ENSMUSG00000031848	-1.30118	-0.379821	6.57659e-08	2.02668e-06	580	29.4353	109.474	30.7294	509	30.2827	108.788	32.0699	576	31.4339	110.569	33.863	607	32.8577	121.505	33.5972	658	35.6302	123.665	40.3248	692	38.9971	131.58	44.8091	720	37.796	124.688	43.4425	625	37.4262	128.422	40.8535
1148	Tprgl	4	complement(154157485..154160666)	ENSMUSG00000029030	-1.30127	-0.379915	1.26701e-08	4.55693e-07	832	19.549	72.7059	44.0808	727	20.025	71.9383	45.8052	878	22.1836	78.0308	51.6175	747	18.7211	69.2291	41.3462	972	24.368	84.576	59.568	874	22.8034	76.9408	56.5941	1004	24.401	80.4986	60.5782	933	25.8666	88.7568	60.9861
2208	Lgals1	15	78926725..78930465	ENSMUSG00000068220	-1.30151	-0.380187	1.12273e-05	0.000210035	45471	2652.68	9865.71	2409.13	42294	2892.44	10390.9	2664.77	48915	3068.51	10793.5	2875.71	41497	2582.11	9548.44	2296.84	52941	3295.29	11437.2	3244.43	51857	3359.26	11334.5	3357.9	60941	3677.33	12131.4	3676.99	46757	3218.49	11043.7	3056.3
3079	Mpst	15	78406416..78414013	ENSMUSG00000071711	-1.30155	-0.380226	0.000214351	0.002876	299	7.34999	27.3357	15.8415	244	7.03139	25.2598	15.3734	346	9.14592	32.1707	20.3413	359	9.41278	34.8077	19.8705	323	8.47168	29.4034	19.7947	380	10.3725	34.9979	24.6061	403	10.2469	33.8044	24.3157	372	10.7898	37.0234	24.316
892	Psmc5	11	106256154..106263120	ENSMUSG00000020708	-1.30171	-0.380413	4.31053e-10	1.99476e-08	2214	83.6667	311.169	117.302	1889	83.6841	300.629	119.018	2213	89.9274	316.319	130.102	2003	80.7354	298.553	110.865	2507	101.084	350.839	153.639	2380	99.8706	336.973	154.112	2773	108.392	357.583	167.314	2233	99.5678	341.65	145.961
3536	Scfd2	5	complement(74204816..74531759)	ENSMUSG00000062110	-1.30197	-0.380696	0.000661612	0.00773003	197	1.2662	4.70919	10.4374	190	1.43161	5.14296	11.9711	192	1.32701	4.66774	11.2877	184	1.26143	4.66465	10.1843	213	1.46072	5.06984	13.0535	223	1.59157	5.37012	14.4399	252	1.67536	5.52699	15.2049	218	1.65328	5.67297	14.2497
2282	Grina	15	76246764..76249904	ENSMUSG00000022564	-1.30202	-0.380753	1.49553e-05	0.000270708	3624	92.3603	343.502	192.006	3191	95.3367	342.49	201.051	4125	113.046	397.64	242.508	3640	98.9479	365.902	201.473	4236	115.187	399.79	259.599	4350	123.104	415.365	281.675	4974	131.122	432.569	300.115	3799	114.241	391.999	248.324
2242	Rpl24	16	55966275..55971435	ENSMUSG00000098274	-1.30225	-0.381003	1.26779e-05	0.000233578	6661	340.675	1267.02	352.912	6294	377.366	1355.66	396.558	7240	398.176	1400.58	425.639	6163	336.202	1243.25	341.12	7624	416.04	1443.98	467.229	7704	437.525	1476.25	498.857	9166	484.901	1599.68	553.047	6963	420.196	1441.83	455.14
3258	Ciapin1	8	complement(94819804..94838358)	ENSMUSG00000031781	-1.30237	-0.381142	0.000353214	0.00447885	245	1.40104	5.21067	12.9805	228	1.52846	5.49089	14.3653	242	1.48811	5.23442	14.2272	267	1.62856	6.02228	14.7784	282	1.72062	5.97189	17.2821	314	1.99388	6.72755	20.3324	311	1.83957	6.06871	18.7648	259	1.74759	5.99655	16.9297
2501	Ndufs8	19	complement(3908870..3912717)	ENSMUSG00000059734	-1.30245	-0.38123	3.4826e-05	0.000575213	894	48.9045	181.883	47.3657	822	52.7132	189.368	51.7907	1063	62.5288	219.945	62.4937	1017	59.339	219.431	56.2906	1044	60.9345	211.49	63.9805	1130	68.6397	231.597	73.1709	1242	70.2758	231.838	74.9383	1097	70.8065	242.961	71.706
2250	Ppib	9	66060222..66066623	ENSMUSG00000032383	-1.30269	-0.381489	1.33099e-05	0.000244351	4918	78.3889	291.54	260.564	4470	83.5237	300.053	281.636	5015	85.9553	302.348	294.831	4567	77.6435	287.12	252.782	5499	93.5193	324.585	337.001	5314	94.0532	317.345	344.097	6553	108.039	356.417	395.387	5246	98.662	338.542	342.908
2345	Ncln	10	complement(81486249..81496392)	ENSMUSG00000020238	-1.30274	-0.381545	1.80766e-05	0.000318422	2090	31.7746	118.175	110.732	1667	29.7102	106.732	105.031	2514	41.0994	144.567	147.798	2311	37.4751	138.58	127.913	2245	36.4168	126.395	137.582	2737	46.2056	155.902	177.229	2868	45.101	148.787	173.046	2332	41.8329	143.543	152.432
2205	Rps9	7	3703993..3706897	ENSMUSG00000006333	-1.30306	-0.381905	1.10498e-05	0.000206996	12484	260.763	969.818	661.424	10555	258.456	928.485	665.026	14218	319.35	1123.31	835.875	12294	273.901	1012.86	680.469	14604	325.474	1129.65	894.991	14378	333.485	1125.21	931.018	17052	368.418	1215.4	1028.86	12994	320.251	1098.89	849.36
2257	Rpl35	2	complement(39001580..39005624)	ENSMUSG00000062997	-1.30363	-0.382532	1.36225e-05	0.000249314	3704	157.231	584.764	196.244	3469	172.626	620.146	218.567	4077	186.098	654.6	239.686	3350	151.677	560.888	185.421	4263	193.078	670.132	261.254	4333	204.24	689.125	280.575	5097	223.796	738.3	307.537	3754	188.025	645.176	245.382
1964	Ifrd2	9	107587642..107593385	ENSMUSG00000010048	-1.30419	-0.383152	3.4431e-06	7.24103e-05	286	5.71339	21.249	15.1528	220	5.15212	18.5086	13.8613	283	6.07925	21.3837	16.6375	289	6.15791	22.7715	15.9961	321	6.84202	23.7471	19.6722	314	6.96535	23.5018	20.3324	342	7.06686	23.3134	20.6352	304	7.16566	24.5878	19.8711
2894	Abhd14a	9	complement(106440051..106447678)	ENSMUSG00000042210	-1.30429	-0.383267	0.000126366	0.00180383	395	9.85704	36.6598	20.9278	319	9.33203	33.5246	20.0988	399	10.7068	37.661	23.4572	408	10.8597	40.1583	22.5827	440	11.7153	40.6613	26.9649	449	12.4418	41.9797	29.0741	499	12.8802	42.4915	30.1081	420	12.3667	42.4343	27.4535
2520	AI837181	19	5425157..5427313	ENSMUSG00000047423	-1.30431	-0.383284	3.86274e-05	0.000633192	730	25.1509	93.5399	38.6767	639	25.8088	92.7161	40.2607	910	33.7138	118.588	53.4988	915	33.6248	124.342	50.6449	860	31.6141	109.725	52.7042	981	37.5306	126.632	63.5227	1063	37.8823	124.973	64.138	894	36.3432	124.706	58.4368
912	Golt1b	6	142387221..142403858	ENSMUSG00000030245	-1.30436	-0.383337	5.5706e-10	2.52141e-08	1720	32.1533	119.583	91.1286	1627	35.655	128.088	102.51	1750	35.1779	123.738	102.882	1647	32.8396	121.438	91.1609	2128	42.4443	147.315	130.412	1909	39.6267	133.704	123.613	1951	37.7248	124.453	117.717	2045	45.1071	154.778	133.673
2741	Nnmt	9	complement(48591877..48605153)	ENSMUSG00000032271	-1.30436	-0.383337	7.52097e-05	0.00113349	561	18.7519	69.741	29.7228	443	17.3589	62.3604	27.9115	528	18.978	66.7552	31.0411	486	17.3271	64.0742	26.8999	616	21.9692	76.2502	37.7509	528	19.5975	66.1239	34.1896	700	24.202	79.8421	42.2358	558	22.0075	75.5151	36.474
2712	H2-K1	17	complement(33996017..34000333)	ENSMUSG00000061232	-1.30444	-0.383434	6.78703e-05	0.00103382	545	11.0085	40.9421	28.8751	476	11.2713	40.4912	29.9907	545	11.8376	41.6386	32.0405	575	12.3881	45.8104	31.8261	656	14.1379	49.0696	40.2023	579	12.9866	43.8179	37.492	666	13.9148	45.9047	40.1843	645	15.3725	52.7482	42.1608
1009	Gmppa	1	75435930..75443179	ENSMUSG00000033021	-1.30455	-0.383557	2.66312e-09	1.08964e-07	1065	23.4251	87.1216	56.4256	919	23.6965	85.1278	57.9023	1086	25.6861	90.3507	63.8458	1188	27.8713	103.066	65.7554	1243	29.1712	101.247	76.176	1241	30.3103	102.27	80.3585	1476	33.5808	110.782	89.0572	1110	28.8078	98.8492	72.5558
2968	Ecsit	9	complement(22072246..22085438)	ENSMUSG00000066839	-1.30511	-0.384174	0.000159708	0.00222295	337	7.12965	26.5163	17.8549	264	6.54754	23.5216	16.6335	368	8.37186	29.448	21.6347	363	8.1913	30.2908	20.0919	430	9.7064	33.6888	26.3521	378	8.88006	29.9622	24.4766	427	9.34413	30.8261	25.7638	350	8.73699	29.9795	22.8779
934	Ube2j1	4	33031416..33052363	ENSMUSG00000028277	-1.30521	-0.384278	8.28121e-10	3.66012e-08	1520	22.6833	84.3627	80.5323	1288	22.5328	80.9474	81.1514	1532	24.5843	86.4751	90.0661	1425	22.6822	83.8771	78.8733	1732	27.578	95.7171	106.144	1668	27.6404	93.2615	108.008	1878	28.9889	95.6337	113.313	1588	27.962	95.9471	103.8
1244	Hexim1	11	103116231..103119725	ENSMUSG00000048878	-1.30526	-0.384337	3.07299e-08	1.02001e-06	609	9.17926	34.1391	32.2659	504	8.90547	31.9923	31.7549	650	10.5351	37.0573	38.2134	689	11.0769	40.9615	38.1359	756	12.158	42.1979	46.3307	713	11.9334	40.2646	46.1689	754	11.7553	38.7806	45.494	693	12.3248	42.2904	45.2983
2486	Btbd2	10	complement(80642617..80657071)	ENSMUSG00000003344	-1.30561	-0.384722	3.24039e-05	0.000538436	839	12.3251	45.8388	44.4517	664	11.4349	41.079	41.8358	975	15.4017	54.1753	57.3202	1023	16.0292	59.2746	56.6227	1010	15.8307	54.9449	61.8968	1016	16.5732	55.9196	65.789	1160	17.6262	58.1484	69.9907	976	16.9174	58.0491	63.7968
842	Cabin1	10	complement(75646112..75764341)	ENSMUSG00000020196	-1.3057	-0.384819	2.07575e-10	1.01756e-08	2435	10.5566	39.2617	129.011	1885	9.58017	34.416	118.766	2430	11.3284	39.8475	142.859	2542	11.7546	43.4677	140.699	2721	12.5865	43.6851	166.754	2748	13.229	44.636	177.941	2974	13.3364	43.9966	179.442	2598	13.2898	45.6019	169.82
2925	Fam104a	11	complement(113661319..113684155)	ENSMUSG00000041629	-1.30595	-0.385104	0.00013957	0.0019712	336	6.75836	25.1354	17.8019	307	7.23897	26.0055	19.3428	377	8.15416	28.6822	22.1638	373	8.00238	29.5922	20.6454	384	8.24109	28.603	23.533	373	8.33099	28.1096	24.1529	469	9.7577	32.1905	28.298	434	10.3002	35.3435	28.3686
870	Afdn	17	13760539..13906150	ENSMUSG00000068036	-1.30598	-0.385129	3.14324e-10	1.49133e-08	2248	11.5839	43.0824	119.103	1712	10.3419	37.1524	107.866	1747	9.68028	34.0504	102.706	2065	11.3498	41.9706	114.297	2429	13.3548	46.3517	148.859	2233	12.7771	43.1113	144.593	2343	12.4883	41.1988	141.369	2226	13.5344	46.4411	145.504
2165	Rpl12	2	32961559..32965345	ENSMUSG00000038900	-1.30601	-0.385167	9.22581e-06	0.000176019	13278	194.406	723.025	703.492	12071	207.184	744.293	760.542	14796	232.947	819.389	869.856	12705	198.408	733.697	703.217	15334	239.543	831.402	939.728	15507	252.11	850.644	1004.12	18345	277.822	916.53	1106.88	14007	241.979	830.309	915.575
1035	Galm	17	80127471..80185101	ENSMUSG00000035473	-1.30612	-0.385288	3.69742e-09	1.47486e-07	960	20.4248	75.963	50.8625	916	22.8464	82.0742	57.7133	941	21.5284	75.7262	55.3213	953	21.6266	79.9734	52.7482	1136	25.788	89.5044	69.6186	1133	26.7672	90.3151	73.3651	1146	25.2199	83.2002	69.146	1078	27.0621	92.859	70.4641
2301	Ndufa10	1	complement(92439010..92473860)	ENSMUSG00000026260	-1.30645	-0.385654	1.57576e-05	0.000282877	1865	29.4946	109.695	98.811	1771	32.8335	117.952	111.583	2133	36.2735	127.592	125.399	1788	30.1605	111.531	98.9652	2232	37.6625	130.718	136.786	2264	39.7581	134.148	146.601	2649	43.3329	142.954	159.832	1906	35.5665	122.041	124.587
2742	Dusp18	11	3895240..3901296	ENSMUSG00000047205	-1.30653	-0.385738	7.53962e-05	0.00113589	486	5.5272	20.5565	25.7491	408	5.43958	19.5413	25.7063	515	6.29814	22.1537	30.2768	486	5.8954	21.8007	26.8999	577	7.00159	24.301	35.3608	573	7.23618	24.4156	37.1035	635	7.46991	24.6431	38.3139	475	6.37409	21.8716	31.0486
2888	Rmnd5b	11	complement(51623671..51635896)	ENSMUSG00000001054	-1.30663	-0.385856	0.000124907	0.00178669	365	8.89766	33.0918	19.3383	296	8.45884	30.3878	18.6497	383	10.0396	35.3143	22.5165	407	10.5824	39.133	22.5273	441	11.4703	39.8108	27.0262	414	11.2065	37.8117	26.8077	495	12.4813	41.1757	29.8667	379	10.9013	37.4059	24.7735
990	Arf6	12	69372150..69373783	ENSMUSG00000044147	-1.30681	-0.386048	2.00087e-09	8.34371e-08	1101	37.8094	140.619	58.3329	950	38.2448	137.392	59.8555	1078	39.8077	140.023	63.3755	1178	43.1485	159.56	65.2019	1282	46.9734	163.034	78.566	1222	46.5982	157.227	79.1281	1298	46.1062	152.104	78.3172	1325	53.6888	184.224	86.6094
2691	Stn1	19	complement(47501033..47537507)	ENSMUSG00000042694	-1.30732	-0.386609	6.42145e-05	0.000985759	512	6.6679	24.7989	27.1267	492	7.51139	26.9841	30.9988	532	7.45018	26.206	31.2762	496	6.88984	25.4781	27.4534	645	8.96253	31.107	39.5282	560	8.09828	27.3244	36.2617	643	8.66169	28.5748	38.7966	577	8.86646	30.4238	37.7159
1430	Bcl7c	7	complement(127661456..127708933)	ENSMUSG00000030814	-1.30752	-0.386834	1.26619e-07	3.65401e-06	452	3.297	12.262	23.9478	414	3.54011	12.7176	26.0844	491	3.85121	13.5466	28.8658	460	3.57887	13.2344	25.4608	521	4.0548	14.0733	31.9289	532	4.30901	14.539	34.4486	590	4.45148	14.6854	35.5987	524	4.5099	15.475	34.2515
2747	Yif1b	7	29238329..29247597	ENSMUSG00000030588	-1.30764	-0.38697	7.59475e-05	0.0011422	455	17.5854	65.4029	24.1067	334	15.133	54.3641	21.0439	530	22.0269	77.4796	31.1587	517	21.3128	78.813	28.6158	552	22.7632	79.0059	33.8287	543	23.3038	78.6294	35.1609	606	24.2263	79.9221	36.5641	485	22.1176	75.893	31.7023
3041	Sys1	2	164456964..164479638	ENSMUSG00000045503	-1.30804	-0.38741	0.000191201	0.00259744	277	2.94314	10.946	14.6759	248	3.08901	11.097	15.6254	347	3.96457	13.9454	20.4001	282	3.19586	11.8181	15.6086	312	3.53702	12.2762	19.1206	342	4.035	13.6145	22.1455	410	4.50596	14.8651	24.7381	316	3.96163	13.5937	20.6555
2151	Arf1	11	complement(59211412..59228270)	ENSMUSG00000048076	-1.30845	-0.387858	8.72699e-06	0.000167585	7258	183.027	680.707	384.542	6352	187.778	674.58	400.213	7360	199.578	702.015	432.694	6975	187.608	693.76	386.064	8420	226.549	786.304	516.011	8175	228.914	772.379	529.356	8926	232.824	768.084	538.566	7860	233.871	802.491	513.773
779	Srpr	9	35200175..35247973	ENSMUSG00000032042	-1.30854	-0.387954	6.16969e-11	3.26875e-09	3802	59.5379	221.431	201.437	3359	61.6634	221.521	211.636	3676	61.9003	217.734	216.112	3500	58.4599	216.18	193.724	4437	74.1349	257.306	271.917	4035	70.1635	236.738	261.278	4628	74.9631	247.302	279.239	4035	74.5556	255.825	263.75
939	Vps4a	8	107031222..107045755	ENSMUSG00000031913	-1.30889	-0.388342	9.51341e-10	4.18236e-08	1287	26.8826	99.9805	68.1875	1147	28.0861	100.897	72.2676	1334	29.9629	105.394	78.4257	1151	25.6434	94.8274	63.7075	1519	33.8534	117.498	93.0903	1412	32.7501	110.502	91.4312	1624	35.0874	115.753	97.987	1332	32.8286	112.646	87.0669
2128	Eef1b2	1	63176825..63180486	ENSMUSG00000025967	-1.30897	-0.388428	7.89052e-06	0.000153159	11152	232.021	862.92	590.853	10680	260.484	935.77	672.901	12168	272.226	957.553	715.356	10484	232.653	860.333	580.286	13207	293.177	1017.55	809.377	12719	293.841	991.449	823.593	15642	336.619	1110.5	943.789	11828	290.363	996.331	773.144
1130	Snhg18	15	complement(32240565..32244662)	ENSMUSG00000096956	-1.30901	-0.388472	1.03486e-08	3.77787e-07	738	26.1623	97.3014	39.1005	678	28.1763	101.221	42.7179	688	26.2267	92.2522	40.4475	728	27.527	101.793	40.2946	875	33.0962	114.87	53.6235	772	30.3894	102.537	49.9893	927	33.9916	112.138	55.9322	809	33.8394	116.114	52.8807
2753	Mapk8ip1	2	complement(92383676..92401263)	ENSMUSG00000027223	-1.30913	-0.388605	7.65352e-05	0.00114834	372	4.21977	15.694	19.7092	388	5.15957	18.5354	24.4462	533	6.50142	22.8687	31.335	455	5.5051	20.3574	25.1841	516	6.2452	21.6757	31.6225	493	6.20981	20.9525	31.9232	593	6.95781	22.9537	35.7797	495	6.62531	22.7336	32.3559
2616	Kifc3	8	complement(95099828..95202812)	ENSMUSG00000031788	-1.30915	-0.388625	5.01975e-05	0.000792366	590	5.86648	21.8183	31.2592	420	4.89566	17.5873	26.4624	596	6.37247	22.4151	35.0388	636	6.74514	24.943	35.2024	628	6.66249	23.1241	38.4863	714	7.88333	26.5991	46.2336	695	7.14798	23.581	41.9341	628	7.36785	25.2815	41.0496
2266	Clptm1	7	complement(19631571..19665033)	ENSMUSG00000002981	-1.30964	-0.389175	1.41717e-05	0.000258336	1683	14.2768	53.0975	89.1683	1604	15.9509	57.3026	101.061	1773	16.173	56.8885	104.235	1706	15.4359	57.0809	94.4265	1992	18.0296	62.5769	122.078	2052	19.329	65.2179	132.873	2301	20.19	66.6063	138.835	1763	17.6463	60.5503	115.239
1024	Mrpl28	17	26123520..26126613	ENSMUSG00000024181	-1.30979	-0.389331	3.24469e-09	1.30816e-07	914	37.7933	140.559	48.4253	769	37.2761	133.912	48.4514	963	42.8184	150.614	56.6147	918	40.4873	149.719	50.811	1030	45.442	157.719	63.1225	1050	48.2107	162.668	67.9906	1216	52.0085	171.575	73.3696	964	47.0328	161.385	63.0124
2870	Fitm2	2	complement(163466379..163472629)	ENSMUSG00000048486	-1.3098	-0.389348	0.000118437	0.00170477	391	5.19221	19.3106	20.7159	314	4.88811	17.5602	19.7838	329	4.69794	16.525	19.3419	355	5.02819	18.5939	19.6491	441	6.24835	21.6867	27.0262	410	6.04568	20.3987	26.5487	432	5.93378	19.5755	26.0655	375	5.87573	20.1616	24.5121
2825	Naa38	11	69395487..69396680	ENSMUSG00000059278	-1.31002	-0.389586	9.86625e-05	0.00144276	353	20.894	77.7081	18.7026	343	23.8	85.4999	21.611	402	25.5864	90.0001	23.6335	408	25.7582	95.2519	22.5827	399	25.1983	87.458	24.4523	484	31.8111	107.334	31.3404	500	30.6119	100.988	30.1684	418	29.193	100.171	27.3228
2114	Rack1	11	48800332..48806434	ENSMUSG00000020372	-1.31007	-0.389646	7.0827e-06	0.000138389	16883	173.741	646.169	894.491	15389	185.652	666.94	969.596	19414	214.834	755.678	1141.35	17270	189.563	700.988	955.889	20006	219.667	762.415	1226.05	20262	231.537	781.229	1312.02	23783	253.158	835.164	1434.99	18609	225.96	775.343	1216.39
1191	Cdr2	7	complement(120957036..120982312)	ENSMUSG00000030878	-1.31021	-0.3898	1.93489e-08	6.70801e-07	693	6.42269	23.887	36.7164	543	5.89956	21.1937	34.2121	598	5.95965	20.963	35.1564	619	6.11903	22.6277	34.2614	741	7.32746	25.432	45.4114	749	7.70817	26.0081	48.5	745	7.14188	23.5609	44.9509	692	7.56737	25.9662	45.233
1182	Cd82	2	complement(93419111..93463140)	ENSMUSG00000027215	-1.31075	-0.39039	1.72337e-08	6.02015e-07	637	11.1669	41.5314	33.7494	567	11.6523	41.8601	35.7243	637	12.0079	42.2379	37.4492	640	11.9669	44.2526	35.4238	740	13.8413	48.0401	45.3501	682	13.2759	44.7941	44.1615	777	14.0892	46.4801	46.8817	766	15.8445	54.3676	50.07
961	Slc35a4	18	36679215..36683861	ENSMUSG00000033272	-1.31082	-0.390473	1.2111e-09	5.20255e-08	1074	17.2755	64.2502	56.9024	988	18.6303	66.9279	62.2497	1183	20.4619	71.9748	69.5485	1131	19.4043	71.7554	62.6005	1321	22.6715	78.6879	80.9561	1310	23.3983	78.948	84.8264	1412	23.4927	77.5021	85.1956	1196	22.6993	77.8889	78.1772
1295	Psph	5	complement(129765558..129787449)	ENSMUSG00000029446	-1.31099	-0.390656	4.70199e-08	1.4993e-06	594	7.22831	26.8832	31.4712	453	6.46226	23.2152	28.5416	489	6.39874	22.5076	28.7483	521	6.76232	25.0065	28.8372	617	8.011	27.8044	37.8122	603	8.14804	27.4923	39.046	649	8.16897	26.9493	39.1586	587	8.42837	28.9205	38.3696
1072	Mrpl20	4	155802878..155809975	ENSMUSG00000029066	-1.3117	-0.391438	5.92452e-09	2.2826e-07	786	24.8832	92.5446	41.6437	675	25.0509	89.9937	42.5289	824	28.0509	98.6691	48.4429	719	24.2785	89.7799	39.7964	863	29.1505	101.175	52.8881	899	31.6031	106.632	58.2129	1003	32.8441	108.352	60.5178	832	31.0787	106.641	54.3841
2116	Gars	6	55038007..55079500	ENSMUSG00000029777	-1.312	-0.391772	7.18723e-06	0.000140299	6760	114.174	424.632	358.157	6013	119.056	427.698	378.854	6817	123.809	435.497	400.771	6177	111.278	411.496	341.895	8153	146.923	509.939	499.648	7495	140.566	474.283	485.324	8342	145.735	480.778	503.33	6925	138.006	473.544	452.656
1064	Myg1	15	102331709..102338139	ENSMUSG00000001285	-1.31201	-0.391774	5.46245e-09	2.11958e-07	773	14.4247	53.6476	40.9549	680	14.8755	53.4392	42.8439	810	16.2535	57.1717	47.6198	773	15.3856	56.8947	42.7853	893	17.7799	61.7102	54.7266	881	18.2553	61.5951	57.0474	1048	20.2284	66.733	63.233	816	17.9669	61.6503	53.3383
2475	Rnpepl1	1	92910783..92924384	ENSMUSG00000026269	-1.31236	-0.39216	3.06939e-05	0.000512288	661	3.67813	13.6795	35.0209	572	3.73128	13.4043	36.0393	837	5.00826	17.6165	49.2072	700	4.15462	15.3635	38.7448	732	4.34598	15.084	44.8599	859	5.30767	17.9086	55.6228	1019	5.86505	19.3487	61.4832	714	4.6879	16.0858	46.671
2086	Rpl19	11	98026710..98030492	ENSMUSG00000017404	-1.31261	-0.392439	6.13076e-06	0.000121396	15545	801.267	2980.04	823.601	13986	845.116	3036.02	881.198	17609	976.017	3433.14	1035.23	15894	873.832	3231.36	879.727	18200	1000.94	3474.06	1115.37	18728	1071.92	3616.77	1212.69	21652	1154.4	3808.35	1306.41	17084	1039.04	3565.29	1116.71
929	Slc39a6	18	complement(24579881..24603817)	ENSMUSG00000024270	-1.31288	-0.392733	8.05797e-10	3.5806e-08	1250	16.1671	60.1281	66.2272	1045	15.8444	56.9198	65.841	1213	16.8702	59.3408	71.3122	1079	14.8851	55.0441	59.7223	1394	19.237	66.7675	85.4298	1274	18.2969	61.7356	82.4953	1491	19.9468	65.8042	89.9622	1336	20.3885	69.9597	87.3284
2061	Rps4x	X	complement(102184941..102189394)	ENSMUSG00000031320	-1.31337	-0.393273	5.72341e-06	0.000114704	21523	695.163	2585.42	1140.33	20704	783.924	2816.19	1304.47	23960	832.159	2927.12	1408.61	19883	684.973	2532.98	1100.52	26398	909.717	3157.43	1617.77	25099	900.173	3037.27	1625.24	29955	1000.75	3301.46	1807.39	22270	848.71	2912.21	1455.69
2090	Nisch	14	complement(31170930..31216946)	ENSMUSG00000021910	-1.31369	-0.393621	6.26184e-06	0.000123754	8352	33.3365	123.984	442.504	6466	30.2553	108.69	407.395	8357	35.8687	126.168	491.307	8503	36.2001	133.865	470.638	9321	39.6957	137.775	571.228	9552	42.336	142.846	618.52	10330	42.6484	140.696	623.279	8679	40.8747	140.255	567.308
2676	Eef1akmt1	14	complement(57549597..57571612)	ENSMUSG00000021951	-1.31398	-0.393946	6.0946e-05	0.000940826	449	24.9766	92.8919	23.7888	394	25.6933	92.3013	24.8243	468	27.9943	98.4698	27.5137	440	26.1065	96.5397	24.3538	508	30.1511	104.648	31.1323	492	30.3906	102.541	31.8585	598	34.4082	113.512	36.0814	501	32.8837	112.835	32.7481
2677	Nqo2	13	33964687..33988443	ENSMUSG00000046949	-1.31402	-0.39399	6.13311e-05	0.000946417	458	5.96907	22.1999	24.2656	463	7.07389	25.4124	29.1717	418	5.85805	20.6057	24.5742	400	5.56044	20.5621	22.1399	538	7.48127	25.9658	32.9708	546	7.90169	26.6611	35.3551	531	7.15828	23.615	32.0389	474	7.28912	25.0114	30.9833
2156	Sgta	10	complement(81044075..81060181)	ENSMUSG00000004937	-1.31442	-0.394421	8.92356e-06	0.000170963	2254	41.286	153.549	119.421	1855	39.8317	143.092	116.876	2640	51.9982	182.904	155.205	2504	48.9205	180.904	138.596	2645	51.6923	179.413	162.096	2867	58.3126	196.752	185.647	3044	57.6721	190.259	183.665	2530	54.6795	187.624	165.375
885	Rrp7a	15	complement(83113433..83122801)	ENSMUSG00000018040	-1.31456	-0.394579	3.75857e-10	1.75308e-08	1385	13.4837	50.148	73.3797	1198	13.6727	49.118	75.4809	1475	15.4414	54.3152	86.7151	1277	13.2605	49.0362	70.6815	1571	16.3188	56.639	96.2771	1557	16.832	56.7926	100.82	1820	18.3275	60.4622	109.813	1461	16.7828	57.5875	95.4991
996	Mcrip1	11	complement(120542888..120549727)	ENSMUSG00000061111	-1.31531	-0.395399	2.22877e-09	9.23809e-08	836	34.3523	127.761	44.2928	758	36.5136	131.173	47.7584	934	41.2698	145.166	54.9098	884	38.7445	143.274	48.9291	1009	44.2377	153.539	61.8355	1011	46.1303	155.648	65.4653	1098	46.6686	153.959	66.2498	978	47.4181	162.707	63.9275
793	Ssr2	3	88575876..88588419	ENSMUSG00000041355	-1.31531	-0.395407	8.54066e-11	4.44512e-09	2078	58.7269	218.414	110.096	2028	67.1886	241.37	127.776	2118	64.3655	226.406	124.517	2091	63.0309	233.084	115.736	2465	74.3293	257.981	151.065	2385	74.8455	252.536	154.436	2714	79.3367	261.73	163.754	2434	81.1648	278.503	159.1
2042	Pdia3	2	121413775..121438687	ENSMUSG00000027248	-1.31557	-0.395684	5.15991e-06	0.000104411	15380	258.109	959.946	814.859	14841	291.975	1048.9	935.068	15319	276.447	972.403	900.603	13955	249.795	923.723	772.404	18240	326.605	1133.57	1117.82	17339	323.114	1090.22	1122.75	19246	334.087	1102.15	1161.24	16841	333.48	1144.28	1100.82
2232	Sf3a2	10	80798198..80804924	ENSMUSG00000020211	-1.31562	-0.395746	1.23797e-05	0.000229104	1245	24.6747	91.769	65.9623	1052	24.4419	87.8056	66.2821	1641	34.9725	123.016	96.4742	1319	27.8827	103.108	73.0062	1439	30.4295	105.614	88.1876	1695	37.3025	125.862	109.756	1870	38.3351	126.467	112.83	1318	30.8215	105.759	86.1518
3197	Crip2	12	113140236..113145506	ENSMUSG00000006356	-1.31569	-0.395816	0.000308842	0.0039909	373	9.36126	34.8159	19.7622	330	9.70902	34.8789	20.7919	497	13.4127	47.1793	29.2186	437	11.6981	43.2586	24.1878	462	12.3714	42.9384	28.3132	498	13.8784	46.8272	32.247	584	15.1604	50.0139	35.2367	425	12.5855	43.1849	27.7804
3524	Actn3	19	complement(4861223..4877909)	ENSMUSG00000006457	-1.31601	-0.39617	0.000639748	0.00750003	149	2.71222	10.0872	7.89428	142	3.03015	10.8856	8.94682	192	3.75817	13.2193	11.2877	153	2.97056	10.9849	8.4685	189	3.67073	12.7403	11.5827	172	3.47659	11.7303	11.1375	219	4.1234	13.603	13.2138	185	3.97344	13.6342	12.0926
1139	March2	17	complement(33685692..33718670)	ENSMUSG00000079557	-1.3163	-0.396488	1.18727e-08	4.30384e-07	620	5.44622	20.2553	32.8487	520	5.3548	19.2367	32.763	646	6.102	21.4637	37.9783	627	5.87461	21.7239	34.7042	669	6.2702	21.7625	40.999	672	6.55479	22.1165	43.514	823	7.47784	24.6693	49.6572	732	7.587	26.0335	47.8476
2409	Cdk5rap3	11	complement(96907426..96916496)	ENSMUSG00000018669	-1.3163	-0.39649	2.41343e-05	0.00041394	697	9.63202	35.823	36.9283	614	9.94693	35.7336	38.6855	814	12.0961	42.5479	47.855	715	10.539	38.9723	39.575	859	12.6657	43.9599	52.6429	844	12.9513	43.6989	54.6515	924	13.2078	43.5722	55.7512	787	12.8326	44.0329	51.4427
2648	Mfsd12	10	81357491..81366225	ENSMUSG00000034854	-1.31639	-0.39659	5.53896e-05	0.00086409	436	5.78395	21.5114	23.1	361	5.61411	20.1683	22.7451	442	6.30515	22.1784	25.9851	496	7.01823	25.9529	27.4534	519	7.3461	25.4967	31.8064	525	7.73362	26.094	33.9953	487	6.68251	22.0455	29.384	546	8.54645	29.3257	35.6896
2082	Plod3	5	136987019..136996648	ENSMUSG00000004846	-1.31653	-0.396743	6.05317e-06	0.00012009	4369	50.9304	189.418	231.477	3828	52.3122	187.928	241.186	4948	62.0241	218.17	290.892	4408	54.8081	202.676	243.981	5191	64.5651	224.091	318.125	5285	68.411	230.825	342.22	5842	70.4416	232.386	352.488	4796	65.9675	226.356	313.493
827	Plin3	17	complement(56277476..56292873)	ENSMUSG00000024197	-1.31686	-0.397102	1.63921e-10	8.18121e-09	1659	23.0836	85.8514	87.8967	1343	21.9063	78.6968	84.6167	1546	23.1314	81.3647	90.8892	1753	26.0164	96.2066	97.028	1857	27.569	95.6859	113.804	1769	27.332	92.2207	114.548	2031	29.2307	96.4316	122.544	1897	31.1444	106.867	123.998
2561	Tpcn1	5	complement(120534153..120588673)	ENSMUSG00000032741	-1.3169	-0.39715	4.3292e-05	0.00069821	527	3.28077	12.2017	27.9214	413	3.01405	10.8278	26.0214	503	3.3672	11.8441	29.5713	507	3.36652	12.4491	28.0623	576	3.82594	13.279	35.2996	591	4.08543	13.7846	38.269	641	4.12758	13.6168	38.6759	532	3.90779	13.4089	34.7745
2081	Capns1	7	complement(30186936..30198811)	ENSMUSG00000001794	-1.31692	-0.397165	6.0325e-06	0.000119737	4178	88.8546	330.464	221.358	3893	97.0582	348.674	245.281	4535	103.711	364.803	266.612	3860	87.5603	323.791	213.65	4935	111.983	388.667	302.436	4933	116.495	393.067	319.426	5643	124.135	409.519	340.481	4351	109.183	374.644	284.405
2077	Tmem119	5	complement(113793729..113800516)	ENSMUSG00000054675	-1.31722	-0.397492	6.00306e-06	0.000119382	3847	87.5405	325.576	203.821	3293	87.8445	315.575	207.478	4505	110.234	387.749	264.849	4237	102.838	380.286	234.517	4561	110.738	384.349	279.516	4872	123.106	415.372	315.477	5086	119.711	394.926	306.873	4554	122.274	419.564	297.675
1145	Dclk1	3	55242364..55539068	ENSMUSG00000027797	-1.31723	-0.397505	1.24716e-08	4.49728e-07	614	2.1146	7.86452	32.5308	552	2.22861	8.00613	34.7792	605	2.24053	7.88106	35.5679	581	2.13424	7.89227	32.1582	715	2.62735	9.11895	43.818	641	2.45134	8.27106	41.5067	709	2.52568	8.33218	42.7788	760	3.08837	10.5972	49.6778
1161	Zcchc17	4	complement(130315383..130359943)	ENSMUSG00000028772	-1.3173	-0.397588	1.41189e-08	5.02121e-07	588	6.79282	25.2635	31.1533	537	7.27249	26.1259	33.8341	625	7.76405	27.31	36.7437	546	6.72781	24.8789	30.2209	697	8.59127	29.8184	42.7149	698	8.95394	30.2114	45.1976	742	8.86644	29.2502	44.7699	625	8.51938	29.2328	40.8535
2260	Tsen34	7	3692863..3701024	ENSMUSG00000035585	-1.3173	-0.397589	1.38608e-05	0.000253338	1032	21.395	79.5714	54.6772	883	21.46	77.0935	55.6341	1186	26.4395	93.0009	69.7248	1157	25.5844	94.6089	64.0396	1157	25.5928	88.8271	70.9055	1321	30.4104	102.608	85.5387	1379	29.5713	97.5551	83.2045	1253	30.6506	105.173	81.903
866	Etfb	7	43444083..43457800	ENSMUSG00000004610	-1.31754	-0.397846	2.92426e-10	1.39383e-08	1294	58.5624	217.803	68.5584	1134	60.1636	216.133	71.4485	1411	68.6669	241.536	82.9526	1376	66.4219	245.623	76.1611	1589	76.7291	266.31	97.3802	1530	76.8886	259.43	99.0721	1800	84.2616	277.978	108.606	1360	72.6238	249.196	88.8971
2658	Zfp651	9	121759330..121771742	ENSMUSG00000013419	-1.31773	-0.398053	5.68314e-05	0.000883248	410	3.05796	11.373	21.7225	334	2.92032	10.491	21.0439	446	3.577	12.5821	26.2203	468	3.72308	13.7677	25.9036	494	3.93122	13.6444	30.2743	497	4.11614	13.8883	32.1822	521	4.01938	13.2599	31.4355	478	4.2066	14.4343	31.2447
989	Selenow	7	complement(15917208..15922402)	ENSMUSG00000041571	-1.31794	-0.398285	1.95152e-09	8.15228e-08	824	58.9776	219.347	43.657	750	62.9299	226.071	47.2543	850	65.4206	230.117	49.9714	892	68.0977	251.82	49.3719	1037	79.1936	274.864	63.5515	912	72.4837	244.567	59.0547	1037	76.7735	253.274	62.5693	1000	84.453	289.786	65.3655
2576	Tomm40l	1	complement(171216011..171222514)	ENSMUSG00000005674	-1.31805	-0.39841	4.53269e-05	0.000726467	479	4.91397	18.2758	25.3783	416	5.00295	17.9728	26.2104	491	5.41645	19.0523	28.8658	458	5.01153	18.5323	25.3501	543	5.94359	20.6289	33.2772	516	5.87804	19.8331	33.4125	639	6.78064	22.3692	38.5552	520	6.29442	21.5983	33.9901
3192	Ghdc	11	complement(100766032..100770957)	ENSMUSG00000017747	-1.31825	-0.398629	0.000306884	0.00397181	215	4.20728	15.6475	11.3911	173	3.96867	14.2571	10.9	206	4.33476	15.2475	12.1107	214	4.46668	16.5174	11.8448	237	4.94837	17.1747	14.5243	242	5.25852	17.7428	15.6702	281	5.68776	18.7638	16.9546	211	4.87192	16.7172	13.7921
895	Crat	2	complement(30400471..30415813)	ENSMUSG00000026853	-1.31838	-0.398771	4.7233e-10	2.17846e-08	1146	11.2046	41.6715	60.7171	1051	12.0462	43.275	66.219	1205	12.6687	44.5622	70.8418	1097	11.44	42.3041	60.7186	1368	14.2708	49.5308	83.8365	1361	14.7759	49.8553	88.1288	1514	15.3112	50.5113	91.35	1181	13.6243	46.7496	77.1967
2545	Emp3	7	complement(45918023..45921404)	ENSMUSG00000040212	-1.31883	-0.399262	4.12955e-05	0.000670282	456	22.4292	83.4175	24.1597	405	23.3528	83.8933	25.5173	542	28.6671	100.836	31.8641	494	25.9169	95.8387	27.3427	602	31.5934	109.654	36.8929	514	28.0735	94.7228	33.283	647	32.9174	108.594	39.0379	524	30.4113	104.351	34.2515
2277	Smpd1	7	105554360..105558389	ENSMUSG00000037049	-1.31948	-0.399974	1.46947e-05	0.000266575	909	14.3498	53.369	48.1604	747	13.8241	49.6622	47.0653	1015	17.2299	60.6062	59.6718	973	16.3833	60.5843	53.8552	1112	18.73	65.0078	68.1478	1115	19.5453	65.9477	72.1996	1188	19.3986	63.9956	71.6801	970	18.0679	61.9971	63.4046
2258	Snrpd2	7	19149722..19153542	ENSMUSG00000040824	-1.31955	-0.400041	1.3746e-05	0.000251463	983	19.7798	73.564	52.0811	824	19.4371	69.8263	51.9167	1080	23.3683	82.198	63.4931	953	20.4536	75.6357	52.7482	1103	23.6807	82.1907	67.5962	1147	25.6281	86.4718	74.2717	1361	28.3269	93.4499	82.1184	1018	24.1697	82.9343	66.5421
2290	Drg2	11	60454591..60468754	ENSMUSG00000020537	-1.31964	-0.400143	1.53924e-05	0.000277647	897	17.398	64.706	47.5246	742	16.8713	60.6088	46.7503	982	20.4812	72.0425	57.7317	862	17.833	65.9449	47.7114	1029	21.2949	73.9098	63.0612	1047	22.5497	76.0848	67.7964	1185	23.7738	78.4294	71.4991	935	21.3981	73.4239	61.1168
2562	Gde1	7	complement(118688545..118705778)	ENSMUSG00000033917	-1.31975	-0.400261	4.33034e-05	0.00069821	440	13.699	50.9488	23.312	418	15.2563	54.8072	26.3364	501	16.773	58.999	29.4537	447	14.8441	54.8922	24.7413	547	18.1709	63.0672	33.5223	542	18.738	63.2237	35.0961	610	19.6444	64.8067	36.8055	480	17.6333	60.5058	31.3755
1695	Tmtc4	14	complement(122918971..122984035)	ENSMUSG00000041594	-1.32007	-0.400619	7.89582e-07	1.92391e-05	331	2.10589	7.83212	17.537	267	1.99138	7.1539	16.8225	252	1.72403	6.06425	14.8151	296	2.00866	7.42788	16.3835	361	2.45056	8.50537	22.1235	342	2.41612	8.15224	22.1455	336	2.21115	7.29456	20.2732	339	2.54485	8.73223	22.1589
2703	Cdk2ap2	19	4097182..4099019	ENSMUSG00000024856	-1.32059	-0.401186	6.60921e-05	0.00101008	340	10.948	40.7171	18.0138	331	12.4945	44.8855	20.8549	375	12.9844	45.6725	22.0462	398	13.6693	50.5479	22.0292	392	13.4677	46.7433	24.0233	469	16.7692	56.581	30.3691	489	16.2868	53.7299	29.5047	391	14.8555	50.9741	25.5579
2384	Gipc1	8	83652677..83664694	ENSMUSG00000019433	-1.32108	-0.401721	2.25326e-05	0.000390424	654	19.926	74.1079	34.6501	499	17.8229	64.0276	31.4399	685	22.4424	78.941	40.2711	689	22.3908	82.7995	38.1359	714	23.2109	80.5601	43.7567	778	26.3213	88.8108	50.3778	811	25.5585	84.3172	48.9332	734	26.3872	90.5434	47.9783
1980	Rpl23a	11	complement(78180932..78183584)	ENSMUSG00000058546	-1.32109	-0.401729	3.69011e-06	7.70102e-05	15247	948.285	3526.82	807.813	13466	981.813	3527.09	848.435	17077	1142.09	4017.31	1003.96	14616	969.596	3585.49	808.991	17843	1184.06	4109.61	1093.49	18218	1258.17	4245.2	1179.67	20879	1343.19	4431.15	1259.77	16064	1178.86	4045.07	1050.03
926	Tmem258	19	10204014..10207824	ENSMUSG00000036372	-1.32123	-0.401883	7.24783e-10	3.23103e-08	920	30.0836	111.886	48.7432	896	34.3468	123.388	56.4532	1015	35.6898	125.539	59.6718	964	33.6223	124.333	53.3571	1136	39.6344	137.562	69.6186	1153	41.8656	141.259	74.6602	1215	41.0952	135.572	73.3092	1077	41.554	142.586	70.3987
778	Yars	4	129189760..129219607	ENSMUSG00000028811	-1.32134	-0.401999	6.13072e-11	3.25227e-09	1923	17.0456	63.395	101.884	1651	17.156	61.6315	104.022	1951	18.5962	65.4122	114.699	1731	16.3658	60.5194	95.8103	2259	21.3648	74.1527	138.44	2146	21.1226	71.2697	138.96	2382	21.8397	72.0487	143.722	1971	20.6145	70.7354	128.835
1963	Eef1g	19	8967041..8978479	ENSMUSG00000071644	-1.3218	-0.402509	3.43574e-06	7.22923e-05	22292	451.662	1679.8	1181.07	19742	468.912	1684.53	1243.86	23834	519.274	1826.55	1401.2	20025	432.758	1600.3	1108.38	25996	561.982	1950.52	1593.14	25837	581.289	1961.33	1673.02	30157	632.012	2084.99	1819.58	21977	525.397	1802.81	1436.54
1240	Aff3	1	complement(38177326..38664955)	ENSMUSG00000037138	-1.32236	-0.40312	2.99517e-08	9.97384e-07	465	3.68136	13.6915	24.6365	445	4.13001	14.8368	28.0376	494	4.2055	14.7928	29.0422	464	3.91815	14.489	25.6822	573	4.84017	16.7992	35.1157	518	4.55376	15.3648	33.542	598	4.89698	16.1551	36.0814	565	5.27787	18.1101	36.9315
848	Sdhb	4	140961203..140979193	ENSMUSG00000009863	-1.32282	-0.403616	2.32741e-10	1.13286e-08	1243	29.2452	108.767	65.8563	1076	29.6778	106.615	67.7942	1259	31.8526	112.041	74.0165	1167	29.2862	108.298	64.5931	1390	34.8939	121.109	85.1847	1432	37.4121	126.232	92.7263	1637	39.8387	131.427	98.7714	1274	35.3678	121.359	83.2757
2456	Timm17b	X	7899357..7908351	ENSMUSG00000031158	-1.32293	-0.403738	2.89549e-05	0.000487001	526	10.8366	40.3029	27.8684	407	9.82963	35.3122	25.6433	600	13.2921	46.755	35.2739	529	11.6244	42.9861	29.28	597	13.123	45.547	36.5865	601	13.7489	46.39	38.9165	691	14.7251	48.5778	41.6927	597	14.5123	49.7966	39.0232
1966	Rpl10a	17	28328471..28331033	ENSMUSG00000037805	-1.32303	-0.403841	3.46154e-06	7.2724e-05	8960	194.16	722.112	474.717	8479	215.394	773.787	534.226	10998	256.273	901.438	646.571	9927	229.445	848.47	549.456	10944	253.035	878.229	670.692	11466	275.899	930.911	742.458	13409	300.553	991.52	809.056	10631	271.82	932.706	694.901
714	Ehd1	19	6276725..6300096	ENSMUSG00000024772	-1.32376	-0.404643	1.86077e-11	1.07547e-09	2577	36.6407	136.272	136.534	2249	37.4865	134.668	141.7	2755	42.1218	148.163	161.966	2515	38.1413	141.044	139.204	3009	45.6481	158.435	184.403	3062	48.3438	163.117	198.274	3251	47.8122	157.732	196.155	2876	48.2496	165.56	187.991
2318	Dcakd	11	complement(102994047..103028333)	ENSMUSG00000020935	-1.3242	-0.405116	1.63181e-05	0.000290863	688	14.1796	52.7363	36.4515	567	13.6992	49.2135	35.7243	813	18.0179	63.3778	47.7962	729	16.0255	59.2612	40.3499	837	18.4058	63.8824	51.2947	887	20.2995	68.4926	57.4359	921	19.634	64.7723	55.5702	734	17.8496	61.2479	47.9783
1957	Rps11	7	complement(45122379..45124439)	ENSMUSG00000003429	-1.32432	-0.405251	3.30955e-06	6.98505e-05	7792	474.537	1764.88	412.834	7273	519.244	1865.34	458.241	8914	583.754	2053.35	524.053	7225	469.318	1735.5	399.901	9231	599.821	2081.85	565.712	9372	633.782	2138.44	606.865	11355	715.289	2359.72	685.125	7945	570.914	1959	519.329
2853	Mrps26	2	130563742..130568695	ENSMUSG00000037740	-1.32483	-0.405803	0.000110049	0.00159347	295	3.56593	13.2622	15.6296	231	3.2734	11.7594	14.5543	286	3.71751	13.0763	16.8139	265	3.41668	12.6346	14.6677	293	3.77894	13.1159	17.9562	360	4.83213	16.3041	23.3111	364	4.55118	15.0143	21.9626	283	4.03638	13.8502	18.4985
2118	Fis1	5	136953275..136966234	ENSMUSG00000019054	-1.32493	-0.405913	7.23306e-06	0.00014106	1369	42.0756	156.486	72.532	1212	43.6682	156.875	76.363	1464	48.3842	170.191	86.0684	1291	42.3215	156.502	71.4564	1516	49.7139	172.546	92.9065	1598	54.5368	184.012	103.475	1895	60.2433	198.742	114.338	1455	52.7649	181.054	95.1069
992	Snf8	11	96034885..96047430	ENSMUSG00000006058	-1.32533	-0.40635	2.02994e-09	8.44788e-08	752	14.7981	55.0365	39.8423	647	14.9255	53.6189	40.7647	738	15.6164	54.9307	43.387	702	14.7345	54.4869	38.8555	851	17.8678	62.0151	52.1527	862	18.8357	63.5536	55.8171	966	19.6625	64.8663	58.2854	755	17.5304	60.1526	49.351
2062	Rela	19	5637483..5648130	ENSMUSG00000024927	-1.32556	-0.406605	5.73362e-06	0.000114827	1671	32.4104	120.539	88.5325	1380	31.3778	112.723	86.9479	1940	40.4618	142.324	114.052	1770	36.6175	135.409	97.9689	2090	43.252	150.118	128.083	1978	42.601	143.74	128.081	2281	45.7621	150.968	137.628	1833	41.9494	143.942	119.815
3103	Eipr1	12	28751803..28869865	ENSMUSG00000036613	-1.32582	-0.40688	0.00023409	0.00311654	212	2.23448	8.31039	11.2321	177	2.18701	7.85667	11.152	212	2.40277	8.45175	12.4635	199	2.23719	8.27295	11.0146	227	2.55281	8.86025	13.9115	250	2.92595	9.87245	16.1882	276	3.00901	9.92666	16.653	214	2.6614	9.13216	13.9882
1968	Tmsb10	6	complement(72957347..72958748)	ENSMUSG00000079523	-1.32589	-0.406966	3.48494e-06	7.3105e-05	4373	180.537	671.445	231.689	3982	192.719	692.329	250.889	4622	205.188	721.749	271.727	4203	185.078	684.403	232.635	5241	230.862	801.272	321.189	4940	226.464	764.112	319.88	5805	247.892	817.79	350.255	4848	236.159	810.341	316.892
1528	Dnajc19	3	complement(34056020..34081321)	ENSMUSG00000027679	-1.32609	-0.407182	2.48071e-07	6.70472e-06	324	4.23839	15.7632	17.1661	308	4.72327	16.968	19.4058	330	4.64201	16.3282	19.4007	316	4.40911	16.3046	17.4905	387	5.40155	18.7476	23.7169	387	5.62151	18.9675	25.0594	414	5.60182	18.4803	24.9794	358	5.52579	18.9608	23.4009
2255	Rsph3b	17	complement(6904413..6948682)	ENSMUSG00000023806	-1.32611	-0.407197	1.35448e-05	0.000248111	771	13.0429	48.5085	40.8489	611	12.117	43.5296	38.4965	836	15.2076	53.4927	49.1484	745	13.4426	49.7097	41.2355	908	16.3892	56.8832	55.6458	814	15.2908	51.5925	52.7089	1028	17.9881	59.3423	62.0263	836	16.6871	57.259	54.6456
2005	Asns	6	complement(7675169..7693254)	ENSMUSG00000029752	-1.32616	-0.407257	4.18676e-06	8.62502e-05	2590	49.8862	185.534	137.223	2586	58.3909	209.765	162.933	2805	58.0964	204.354	164.906	2554	52.4698	194.029	141.363	3324	68.3114	237.094	203.708	3101	66.3236	223.782	200.799	3582	71.3639	235.428	216.127	2803	63.7028	218.586	183.22
2209	D8Ertd738e	8	complement(84246238..84249719)	ENSMUSG00000019362	-1.32629	-0.407401	1.1302e-05	0.000211338	809	69.184	257.306	42.8622	701	70.2766	252.464	44.167	939	86.3492	303.733	55.2037	897	81.8196	302.563	49.6486	956	87.2301	302.757	58.5875	1012	96.1	324.251	65.53	1160	102.609	338.507	69.9907	923	93.1352	319.578	60.3324
2078	Gnl1	17	35979851..35989462	ENSMUSG00000024429	-1.32638	-0.407499	6.00981e-06	0.000119459	1528	26.1597	97.2921	80.9561	1301	26.111	93.8019	81.9705	1688	31.0755	109.308	99.2374	1482	27.0624	100.075	82.0282	1828	33.3917	115.895	112.027	1807	34.3522	115.908	117.009	2074	36.7275	121.163	125.139	1564	31.5938	108.409	102.232
2265	Uqcr11	10	complement(80402997..80406830)	ENSMUSG00000020163	-1.32648	-0.407608	1.41204e-05	0.000257514	654	53.7474	199.895	34.6501	526	50.6759	182.049	33.141	822	72.6419	255.518	48.3253	843	73.895	273.258	46.6598	778	68.2198	236.776	47.6789	901	82.2224	277.426	58.3424	949	80.6712	266.133	57.2596	806	78.1574	268.184	52.6846
1933	Plec	15	complement(76170974..76232574)	ENSMUSG00000022565	-1.32652	-0.407644	3.02748e-06	6.46901e-05	6191	18.0056	66.9657	328.01	4874	16.6176	59.6976	307.09	7404	23.1552	81.4485	435.281	6715	20.8306	77.0299	371.673	7144	22.1687	76.9427	437.813	8144	26.3009	88.7418	527.348	8691	26.1451	86.2521	524.387	6477	22.2268	76.2675	423.373
2048	Odc1	12	17544794..17551505	ENSMUSG00000011179	-1.32657	-0.407701	5.38223e-06	0.000108604	1739	26.9042	100.061	92.1353	1562	28.3294	101.771	98.415	1812	30.1449	106.035	106.527	1682	27.7559	102.639	93.0981	1957	32.3045	112.122	119.933	2132	36.6263	123.581	138.053	2315	37.0462	122.215	139.68	1832	33.4427	114.753	119.75
2619	Bola3	6	83349147..83360136	ENSMUSG00000045160	-1.32784	-0.409084	5.0448e-05	0.000795712	365	5.98812	22.2707	19.3383	341	6.55825	23.56	21.485	352	6.20977	21.8429	20.694	344	6.01955	22.2598	19.0403	405	7.08931	24.6054	24.82	419	7.63303	25.7546	27.1315	490	8.31507	27.4313	29.565	385	7.45269	25.5727	25.1657
1938	Rpl27-ps3	18	6332590..6333064	ENSMUSG00000073640	-1.32792	-0.409168	3.10136e-06	6.60979e-05	4410	489.083	1818.97	233.65	3676	477.92	1716.89	231.609	4844	577.675	2031.97	284.778	3987	471.627	1744.04	220.679	4909	580.883	2016.12	300.843	5079	625.472	2110.4	328.88	6134	703.656	2321.35	370.106	4423	578.784	1986	289.112
2766	Slc10a3	X	complement(74369217..74373349)	ENSMUSG00000032806	-1.32799	-0.409248	7.95502e-05	0.00118808	309	8.04638	29.9257	16.3714	274	8.36428	30.0481	17.2636	291	8.14837	28.6619	17.1079	284	7.88802	29.1693	15.7193	372	10.3356	35.8727	22.7976	328	9.48422	32.0007	21.239	397	10.6931	35.2764	23.9537	306	9.40196	32.2613	20.0019
2356	Uqcr10	11	complement(4701973..4704342)	ENSMUSG00000059534	-1.32843	-0.409727	1.93038e-05	0.000338451	560	50.5141	187.87	29.6698	431	45.5762	163.729	27.1555	634	61.4964	216.313	37.2728	586	56.3807	208.491	32.4349	621	59.7679	207.441	38.0573	689	69.0128	232.856	44.6148	747	69.6976	229.931	45.0716	618	65.7762	225.7	40.3959
2432	Ncdn	4	complement(126743750..126753438)	ENSMUSG00000028833	-1.32856	-0.409862	2.61318e-05	0.000443853	468	6.64522	24.7146	24.7955	345	5.74274	20.6304	21.737	569	8.68784	30.5594	33.4515	496	7.51196	27.7787	27.4534	557	8.4386	29.2885	34.1352	592	9.33407	31.4941	38.3338	631	9.26757	30.5735	38.0725	493	8.25973	28.3419	32.2252
1296	Dhx32	7	complement(133720942..133782726)	ENSMUSG00000030986	-1.32865	-0.409964	4.70559e-08	1.4993e-06	437	5.51791	20.522	23.153	377	5.58047	20.0474	23.7532	361	4.90158	17.2413	21.2232	423	5.69694	21.0668	23.4129	500	6.7362	23.3799	30.642	472	6.61791	22.3295	30.5634	500	6.53034	21.5435	30.1684	463	6.8981	23.6697	30.2642
3086	Ftl1	7	complement(45457944..45459884)	ENSMUSG00000050708	-1.32891	-0.410241	0.000219042	0.00293227	26169	1028.77	3826.17	1386.48	22297	1027.58	3691.5	1404.84	32005	1352.96	4759.05	1881.57	26288	1102.3	4076.21	1455.03	31060	1302.82	4521.82	1903.48	33815	1476.14	4980.64	2189.62	38936	1583.28	5223.2	2349.27	26023	1207.11	4141.98	1701.01
3452	Ss18l2	9	121710329..121713388	ENSMUSG00000032526	-1.32942	-0.410802	0.000548592	0.00656547	157	2.70281	10.0522	8.31814	126	2.54286	9.13505	7.93872	132	2.44358	8.59527	7.76027	156	2.8645	10.5927	8.63455	197	3.61855	12.5592	12.0729	166	3.17329	10.707	10.749	185	3.29428	10.8678	11.1623	144	2.92505	10.0368	9.41264
3184	Kti12	4	108847785..108849413	ENSMUSG00000073775	-1.32987	-0.411288	0.00029907	0.0038804	191	6.17661	22.9717	10.1195	137	5.19366	18.6578	8.63179	186	6.46793	22.7509	10.9349	182	6.27763	23.2142	10.0736	198	6.83177	23.7116	12.1342	215	7.72042	26.0494	13.9219	210	7.02439	23.1733	12.6707	220	8.39449	28.8043	14.3804
1003	Creld2	15	88819646..88826683	ENSMUSG00000023272	-1.33009	-0.411519	2.42541e-09	9.98309e-08	639	24.6427	91.6499	33.8553	551	24.9101	89.4875	34.7162	689	28.5721	100.502	40.5063	647	26.6133	98.414	35.8112	738	30.3665	105.396	45.2276	761	32.588	109.955	49.277	863	34.4247	113.567	52.0707	704	32.0343	109.92	46.0173
2530	Mapre3	5	30814641..30866106	ENSMUSG00000029166	-1.33027	-0.411715	3.97688e-05	0.000649326	382	5.81769	21.6369	20.239	306	5.46317	19.626	19.2798	414	6.7799	23.8483	24.339	379	6.15651	22.7663	20.9775	488	7.92973	27.5224	29.9066	421	7.11959	24.0222	27.261	511	8.04972	26.5559	30.8321	379	6.81054	23.3692	24.7735
1887	Rpl37a	1	72711290..72713813	ENSMUSG00000046330	-1.33035	-0.411803	2.34196e-06	5.12614e-05	6895	257.604	958.069	365.309	6330	277.242	995.97	398.826	7768	312.078	1097.73	456.68	6953	277.076	1024.61	384.846	8269	329.627	1144.06	506.757	8388	347.987	1174.14	543.148	9620	371.763	1226.44	580.44	7734	340.94	1169.88	505.537
680	Slc7a5	8	complement(121881150..121907694)	ENSMUSG00000040010	-1.33041	-0.411868	8.44136e-12	5.12245e-10	2419	34.3664	127.814	128.163	2243	37.3562	134.2	141.322	2741	41.8738	147.291	161.143	2502	37.9134	140.201	138.485	3054	46.2933	160.674	187.161	2972	46.8849	158.194	192.446	3275	48.1262	158.768	197.603	2749	46.0816	158.121	179.69
1952	Mbd3	10	complement(80392539..80399550)	ENSMUSG00000035478	-1.33053	-0.412	3.26483e-06	6.9083e-05	2547	67.5256	251.138	134.945	2069	64.3038	231.007	130.359	3092	88.1485	310.062	181.778	2651	74.9648	277.214	146.732	3014	85.2579	295.912	184.71	3274	96.3838	325.208	212.001	3511	96.2816	317.631	211.843	2777	86.8702	298.081	181.52
2458	Tpst2	5	112276691..112315361	ENSMUSG00000029344	-1.33054	-0.412008	2.90655e-05	0.000488463	401	7.5633	28.1291	21.2457	359	7.93775	28.5158	22.6191	433	8.78194	30.8904	25.456	505	10.1594	37.5685	27.9516	450	9.05588	31.431	27.5778	553	11.5818	39.0783	35.8084	591	11.5299	38.037	35.6591	465	10.3484	35.509	30.395
2237	Lxn	3	complement(67457998..67463926)	ENSMUSG00000047557	-1.33055	-0.412019	1.26019e-05	0.00023265	671	23.4401	87.1772	35.5508	631	25.8405	92.8303	39.7566	692	25.9943	91.4349	40.6826	661	24.6289	91.0759	36.5861	801	29.8552	103.621	49.0885	769	29.8297	100.648	49.795	946	34.1822	112.766	57.0786	715	29.4712	101.125	46.7364
2220	Naa10	X	complement(73916873..73921944)	ENSMUSG00000031388	-1.33098	-0.412494	1.17266e-05	0.00021819	700	8.92433	33.1909	37.0872	561	8.38448	30.1206	35.3462	802	10.9948	38.6742	47.1495	679	9.23326	34.1439	37.5824	792	10.7734	37.3922	48.5369	825	11.6793	39.4071	53.4212	991	13.0684	43.1125	59.7938	725	10.9061	37.4226	47.39
2018	Ost4	5	complement(30905885..30907788)	ENSMUSG00000038803	-1.33113	-0.412647	4.47092e-06	9.1511e-05	1434	59.3881	220.874	75.9758	1365	66.2703	238.071	86.0029	1646	73.302	257.84	96.7682	1711	75.5803	279.49	94.7033	1794	79.2729	275.139	109.943	1859	85.4901	288.452	120.376	2046	87.6453	289.14	123.449	1784	87.1767	299.132	116.612
1941	Cops6	5	138161071..138164646	ENSMUSG00000019494	-1.33142	-0.412964	3.14036e-06	6.68255e-05	2628	54.8279	203.913	139.236	2280	55.7631	200.325	143.653	2783	62.4346	219.613	163.612	2384	53.0506	196.177	131.954	3067	68.2718	236.957	187.958	2971	68.8279	232.232	192.381	3599	77.666	256.219	217.152	2639	64.9637	222.912	172.5
1857	Arhgdia	11	complement(120578104..120581624)	ENSMUSG00000025132	-1.33161	-0.413176	2.04702e-06	4.55291e-05	9492	221.448	823.598	502.903	8007	218.988	786.697	504.487	11190	280.724	987.446	657.859	9765	242.993	898.57	540.489	11332	282.08	979.037	694.47	12041	311.934	1052.49	779.691	13500	325.777	1074.73	814.547	9920	273.074	937.009	648.426
808	Yipf5	18	complement(40204865..40219399)	ENSMUSG00000024487	-1.33163	-0.413194	1.16638e-10	5.95805e-09	1130	25.5592	95.0584	59.8694	995	26.3832	94.7797	62.6907	1112	27.0464	95.1355	65.3744	1186	28.6128	105.808	65.6447	1313	31.6872	109.98	80.4658	1270	31.8976	107.626	82.2363	1497	35.0237	115.543	90.3242	1292	34.4815	118.317	84.4523
3534	Ttc39c	18	12599926..12737050	ENSMUSG00000024424	-1.33163	-0.413194	0.000657359	0.0076854	169	1.71306	6.37112	8.95392	124	1.47347	5.29335	7.81271	121	1.31888	4.63916	7.11358	111	1.2001	4.43786	6.14381	164	1.7737	6.15613	10.0506	141	1.58705	5.35485	9.13017	172	1.80337	5.9493	10.3779	160	1.91364	6.56634	10.4585
1855	Gnai2	9	complement(107614125..107635367)	ENSMUSG00000032562	-1.3318	-0.413376	2.01193e-06	4.47969e-05	10118	141.044	524.565	536.069	8820	144.134	517.79	555.711	11147	167.092	587.744	655.331	9881	146.916	543.285	546.91	12143	180.609	626.853	744.171	12050	186.524	629.348	780.273	13591	195.968	646.494	820.038	10870	178.791	613.491	710.524
2469	Yipf1	4	107314363..107359823	ENSMUSG00000057375	-1.33235	-0.413972	2.98198e-05	0.000498908	398	3.091	11.4959	21.0867	407	3.7055	13.3117	25.6433	411	3.43236	12.0733	24.1627	390	3.23064	11.9467	21.5864	510	4.22608	14.6678	31.2548	468	4.03597	13.6177	30.3044	554	4.45039	14.6818	33.4266	426	3.90374	13.395	27.8457
2008	Atp5g1	11	complement(96068852..96075670)	ENSMUSG00000006057	-1.3327	-0.414355	4.25484e-06	8.75218e-05	1465	15.7115	58.4334	77.6183	1275	16.0297	57.5855	80.3323	1700	19.6049	68.9601	99.9429	1422	16.2662	60.1513	78.7072	1736	19.8646	68.9458	106.389	1828	21.7691	73.4512	118.368	2070	22.9627	75.7534	124.897	1512	19.1331	65.6522	98.8327
2435	Bad	19	6941861..6951898	ENSMUSG00000024959	-1.33271	-0.41436	2.63623e-05	0.000447218	415	10.8928	40.5119	21.9874	315	9.69252	34.8197	19.8468	491	13.8582	48.7463	28.8658	472	13.2142	48.865	26.125	460	12.8825	44.7123	28.1906	527	15.3598	51.8256	34.1248	560	15.2038	50.1569	33.7886	505	15.64	53.6661	33.0096
2723	Btbd3	2	138256565..138589292	ENSMUSG00000062098	-1.33271	-0.414362	7.10369e-05	0.00107768	338	3.08267	11.4649	17.9078	239	2.55531	9.17978	15.0584	227	2.22624	7.83079	13.3453	315	3.06428	11.3315	17.4351	373	3.6297	12.5979	22.8589	316	3.20025	10.7979	20.4619	334	3.15086	10.3946	20.1525	332	3.57276	12.2593	21.7014
1907	Pdxdc1	16	complement(13833148..13903131)	ENSMUSG00000022680	-1.33288	-0.414546	2.60705e-06	5.64656e-05	3202	21.1907	78.8116	169.648	2936	22.7781	81.8285	184.985	3142	22.3597	78.6503	184.718	2989	21.0988	78.0219	165.44	3995	28.2093	97.9085	244.829	3498	25.7057	86.7337	226.506	4030	27.5869	91.0085	243.157	3432	26.7995	91.9581	224.335
914	Dgkz	2	complement(91932824..91975864)	ENSMUSG00000040479	-1.33332	-0.41502	5.63341e-10	2.54427e-08	784	6.58698	24.498	41.5377	669	6.58919	23.6712	42.1508	846	7.64322	26.885	49.7363	794	7.11539	26.3122	43.9476	887	7.95143	27.5977	54.3589	940	8.76968	29.5897	60.8678	1035	8.99462	29.6731	62.4486	899	8.9122	30.5807	58.7636
1915	Rab1b	19	complement(5099207..5106996)	ENSMUSG00000024870	-1.3335	-0.415217	2.72335e-06	5.87526e-05	2547	73.1191	271.941	134.945	2337	78.6496	282.543	147.244	2792	86.1892	303.17	164.141	2745	84.0528	310.821	151.935	3058	93.6679	325.101	187.406	3199	101.977	344.08	207.145	3480	103.336	340.905	209.972	2954	100.062	343.345	193.09
1845	Rps19	7	24884371..24889806	ENSMUSG00000040952	-1.33356	-0.415281	1.83813e-06	4.11488e-05	8861	99.6347	370.557	469.471	8066	106.322	381.953	508.204	9955	120.366	423.388	585.254	8654	103.789	383.805	478.996	10524	126.258	438.216	644.952	10745	134.159	452.666	695.771	12807	148.953	491.392	772.734	9323	123.691	424.426	609.403
1835	Hspa5	2	34771970..34777547	ENSMUSG00000026864	-1.33384	-0.415588	1.74243e-06	3.92189e-05	12257	152.681	567.843	649.397	10581	154.512	555.074	666.664	11188	149.861	527.135	657.742	11314	150.323	555.881	626.226	14518	192.956	669.708	889.721	13734	189.969	640.974	889.317	13848	178.427	588.626	835.544	13053	191.852	658.307	853.216
3293	Nat6	9	107578887..107584050	ENSMUSG00000079334	-1.33424	-0.416021	0.000391624	0.00491313	231	3.85823	14.3493	12.2388	193	3.77893	13.5755	12.1601	307	5.51379	19.3947	18.0485	298	5.30885	19.6317	16.4942	297	5.29278	18.3701	18.2013	327	6.0647	20.4629	21.1742	353	6.0985	20.1189	21.2989	275	5.41956	18.5963	17.9755
688	Lman2	13	complement(55343833..55362783)	ENSMUSG00000021484	-1.3344	-0.416193	9.95182e-12	5.96892e-10	1953	12.9902	48.3124	103.473	1735	13.5284	48.6	109.315	2080	14.8769	52.3293	122.283	2046	14.5153	53.6765	113.245	2294	16.2801	56.5047	140.585	2358	17.4157	58.7624	152.688	2523	17.3581	57.2641	152.23	2335	18.3254	62.8807	152.629
3645	Gpr137	19	complement(6938069..6942450)	ENSMUSG00000024958	-1.33458	-0.416382	0.00083575	0.00947268	165	3.14019	11.6788	8.74199	129	2.87804	10.3392	8.12774	186	3.80645	13.3892	10.9349	212	4.30344	15.9138	11.7341	210	4.26425	14.8003	12.8696	200	4.22656	14.2608	12.9506	253	4.98041	16.4303	15.2652	179	4.01957	13.7925	11.7004
773	Tmco1	1	167308378..167333978	ENSMUSG00000052428	-1.33501	-0.416852	5.64684e-11	3.01493e-09	1249	13.8111	51.3656	66.1742	1159	15.024	53.9726	73.0237	1170	13.9119	48.9352	68.7842	1198	14.1296	52.2503	66.3089	1433	16.9069	58.6801	87.8199	1470	18.0497	60.9013	95.1869	1563	17.8771	58.9763	94.3065	1353	17.653	60.5734	88.4396
2757	Psmg1	16	complement(95979933..95990960)	ENSMUSG00000022913	-1.33563	-0.417518	7.79692e-05	0.00116827	282	11.0532	41.1085	14.9409	231	10.6142	38.1307	14.5543	278	11.7171	41.2147	16.3436	235	9.82459	36.3306	13.0072	308	12.8807	44.7062	18.8755	322	14.0146	47.2865	20.8505	361	14.6359	48.2834	21.7816	260	12.0245	41.2601	16.995
712	Erp29	5	complement(121428590..121452506)	ENSMUSG00000029616	-1.33574	-0.41764	1.79583e-11	1.04085e-09	1656	9.62875	35.8108	87.7378	1358	9.25647	33.2532	85.5618	1612	10.0788	35.4523	94.7693	1621	10.0531	37.1756	89.7218	1884	11.688	40.5667	115.459	1827	11.796	39.8008	118.304	2078	12.4976	41.2295	125.38	1817	12.4658	42.7743	118.769
2007	Acaa2	18	74779197..74806207	ENSMUSG00000036880	-1.33588	-0.417794	4.23677e-06	8.71935e-05	1153	40.0917	149.107	61.088	1201	48.9558	175.87	75.6699	1326	49.5797	174.397	77.9554	1169	43.3558	160.327	64.7038	1531	56.8004	197.142	93.8257	1420	54.8276	184.994	91.9492	1636	58.8411	194.116	98.711	1353	55.5109	190.476	88.4396
760	Nfkb1	3	complement(135584655..135691547)	ENSMUSG00000028163	-1.33621	-0.418148	4.68722e-11	2.54533e-09	1359	5.93573	22.0759	72.0022	1056	5.40697	19.4242	66.5341	1108	5.20391	18.3047	65.1392	1321	6.15411	22.7574	73.1169	1597	7.44236	25.8308	97.8705	1445	7.00822	23.6464	93.5681	1413	6.38365	21.0595	85.2559	1431	7.37478	25.3053	93.5381
1821	Rps14	18	60774510..60778546	ENSMUSG00000024608	-1.33687	-0.418859	1.64769e-06	3.73715e-05	5641	214.713	798.549	298.87	5027	224.309	805.813	316.73	6337	259.371	912.336	372.552	5658	229.706	849.435	313.168	6686	271.531	942.425	409.745	6708	283.518	956.617	434.363	8062	317.407	1047.12	486.435	6257	281.011	964.242	408.992
675	Txn2	15	complement(77915047..77929006)	ENSMUSG00000005354	-1.33807	-0.420152	7.40885e-12	4.52915e-10	1884	23.5854	87.7176	99.8176	1635	23.9947	86.1993	103.014	2042	27.4886	96.6912	120.049	1867	24.9295	92.1875	103.338	2151	28.7312	99.7198	131.822	2281	31.7083	106.987	147.702	2550	33.0198	108.932	153.859	2093	30.9162	106.084	136.81
695	Csnk2b	17	complement(35116196..35122053)	ENSMUSG00000024387	-1.33824	-0.420335	1.24284e-11	7.37936e-10	1536	39.1461	145.59	81.38	1469	43.8889	157.668	92.5554	1693	46.397	163.201	99.5313	1646	44.744	165.46	91.1055	1907	51.856	179.981	116.869	1964	55.5808	187.535	127.175	2116	55.7809	184.02	127.673	1773	53.3164	182.946	115.893
3592	Ldb3	14	complement(34526603..34588682)	ENSMUSG00000021798	-1.3388	-0.420944	0.000745547	0.00858312	117	1.00957	3.75476	6.19887	110	1.11271	3.99732	6.93063	115	1.06705	3.75335	6.76084	125	1.15046	4.2543	6.91871	150	1.381	4.79316	9.19259	146	1.39891	4.72007	9.45394	141	1.25847	4.15168	8.50749	133	1.35413	4.64646	8.69362
820	Nabp2	10	complement(128401395..128411492)	ENSMUSG00000025374	-1.33962	-0.421827	1.46117e-10	7.35479e-09	921	19.3528	71.9759	48.7962	714	17.588	63.1838	44.9861	955	21.5786	75.9025	56.1444	928	20.7989	76.9125	51.3645	1028	23.0477	79.9936	62.9999	1125	26.2495	88.5685	72.8471	1163	25.2776	83.3903	70.1717	975	24.1737	82.948	63.7314
728	Enc1	13	97241105..97253034	ENSMUSG00000041773	-1.3397	-0.421905	2.56469e-11	1.45385e-09	1380	15.3466	57.0765	73.1148	1171	15.2661	54.8422	73.7797	1205	14.4098	50.6863	70.8418	1307	15.5031	57.3292	72.342	1623	19.2577	66.8393	99.4639	1433	17.6956	59.7068	92.791	1567	18.025	59.4642	94.5478	1558	20.4436	70.1487	101.84
3631	Rtn4rl1	11	75193783..75267769	ENSMUSG00000045287	-1.33996	-0.422188	0.000815167	0.00927499	109	1.62894	6.05828	5.77501	91	1.59425	5.72722	5.73352	121	1.94446	6.83964	7.11358	128	2.04031	7.54491	7.08476	154	2.45556	8.52272	9.43773	127	2.1075	7.11092	8.22363	120	1.85495	6.11945	7.24042	147	2.5921	8.89435	9.60874
2809	Dctpp1	7	complement(127256959..127260709)	ENSMUSG00000042462	-1.34	-0.422235	9.30035e-05	0.00136774	220	17.1441	63.7614	11.656	192	17.5399	63.011	12.0971	242	20.2788	71.3306	14.2272	248	20.6135	76.2269	13.7267	254	21.1191	73.2999	15.5661	283	24.4886	82.6268	18.3251	310	24.9876	82.4338	18.7044	255	23.447	80.4543	16.6682
3065	Tmem38a	8	72572055..72587282	ENSMUSG00000031791	-1.34007	-0.422306	0.000206216	0.00277947	171	4.20547	15.6408	9.05988	156	4.49758	16.1572	9.8289	205	5.42135	19.0696	12.0519	159	4.17084	15.4234	8.8006	219	5.74664	19.9453	13.4212	215	5.87141	19.8107	13.9219	216	5.49471	18.1269	13.0328	195	5.65859	19.4165	12.7463
1871	Atp5h	11	complement(115415689..115419962)	ENSMUSG00000034566	-1.34008	-0.422316	2.16506e-06	4.77944e-05	2094	75.2968	280.04	110.944	1884	79.4176	285.302	118.703	2126	82.2051	289.156	124.987	1857	71.223	263.377	102.784	2402	92.1562	319.854	147.204	2385	95.2301	321.316	154.436	2818	104.813	345.775	170.029	2158	91.5602	314.174	141.059
696	Sri	5	8046078..8069379	ENSMUSG00000003161	-1.34051	-0.422783	1.25826e-11	7.4602e-10	1570	17.0458	63.3958	83.1814	1377	17.5262	62.9615	86.7589	1458	17.022	59.8748	85.7157	1482	17.1622	63.4645	82.0282	1913	22.1607	76.9149	117.236	1701	20.5072	69.1934	110.145	1875	21.0567	69.4657	113.132	1711	21.9191	75.2116	111.84
2315	Samd1	8	83997672..84000409	ENSMUSG00000079003	-1.34055	-0.422823	1.62897e-05	0.000290661	426	9.37788	34.8778	22.5702	420	10.8388	38.9375	26.4624	479	11.3388	39.8841	28.1604	434	10.1904	37.6834	24.0218	532	12.4956	43.3696	32.6031	522	12.76	43.0535	33.8011	610	13.8898	45.8223	36.8055	492	12.7795	43.8509	32.1598
782	Letm1	5	complement(33739673..33782817)	ENSMUSG00000005299	-1.34094	-0.423244	6.91648e-11	3.65036e-09	1084	5.91752	22.0082	57.4322	868	5.55477	19.9551	54.689	1065	6.25166	21.9902	62.6113	938	5.46162	20.1966	51.918	1236	7.19914	24.9866	75.747	1168	7.08009	23.8889	75.6315	1366	7.71318	25.4457	82.4201	1071	6.89851	23.6711	70.0065
2758	Nr1h2	7	complement(44549616..44553951)	ENSMUSG00000060601	-1.34123	-0.423556	7.80341e-05	0.00116881	338	5.30874	19.744	17.9078	324	5.96562	21.4311	20.4139	434	7.32993	25.783	25.5148	400	6.70105	24.7799	22.1399	439	7.35683	25.534	26.9037	453	7.90057	26.6573	29.3331	543	8.82159	29.1023	32.7629	401	7.43146	25.4998	26.2116
917	Rab3il1	19	10001669..10038380	ENSMUSG00000024663	-1.34151	-0.423855	6.07235e-10	2.73355e-08	687	7.96621	29.6275	36.3985	583	7.925	28.47	36.7324	636	7.93027	27.8947	37.3904	729	9.01634	33.3417	40.3499	834	10.3184	35.8129	51.1108	778	10.0175	33.8001	50.3778	833	9.99108	32.9604	50.2606	776	10.6172	36.4313	50.7237
2807	Slc25a23	17	complement(57043711..57059863)	ENSMUSG00000046329	-1.34188	-0.424253	9.28396e-05	0.00136631	240	2.38817	8.88196	12.7156	186	2.16972	7.79454	11.7191	225	2.40753	8.46848	13.2277	228	2.4199	8.94858	12.6197	274	2.90908	10.0968	16.7918	263	2.906	9.80512	17.03	293	3.01574	9.94887	17.6787	245	2.87657	9.87047	16.0146
726	Tbcd	11	121451949..121617164	ENSMUSG00000039230	-1.34213	-0.424529	2.45869e-11	1.3976e-09	1306	8.49788	31.6049	69.1942	1053	8.03215	28.8549	66.3451	1273	8.907	31.3303	74.8396	1155	8.01599	29.6425	63.9289	1549	10.754	37.3248	94.9289	1436	10.3755	35.0078	92.9853	1606	10.809	35.6587	96.9009	1273	9.77352	33.5362	83.2103
1752	Sec31a	5	complement(100361649..100416234)	ENSMUSG00000035325	-1.34225	-0.424658	1.07355e-06	2.53077e-05	9130	61.0045	226.885	483.723	7710	60.3923	216.955	485.774	9360	67.2516	236.557	550.274	8790	62.6452	231.657	486.524	11159	79.5551	276.118	683.868	10740	79.6858	268.868	695.447	11384	78.6789	259.56	686.874	9586	75.576	259.326	626.594
2749	Cdkal1	13	complement(29191746..29855674)	ENSMUSG00000006191	-1.34242	-0.424835	7.59031e-05	0.0011422	238	0.979577	3.6432	12.6097	241	1.16283	4.17737	15.1844	236	1.0445	3.67403	13.8744	218	0.957031	3.53903	12.0662	300	1.31745	4.57258	18.3852	276	1.26141	4.25612	17.8718	310	1.31976	4.35387	18.7044	257	1.2481	4.28265	16.7989
1792	Twf1	15	complement(94577951..94589889)	ENSMUSG00000022451	-1.34248	-0.424902	1.33349e-06	3.07342e-05	3962	68.3413	254.172	209.914	3644	73.6857	264.71	229.593	3906	72.4497	254.842	229.633	3464	63.7316	235.674	191.731	4795	88.2488	306.292	293.857	4535	86.8624	293.082	293.655	4916	87.7108	289.356	296.616	4149	84.4437	289.755	271.202
1758	Cyb5r3	15	complement(83153494..83172592)	ENSMUSG00000018042	-1.3426	-0.425024	1.09922e-06	2.58244e-05	7091	86.9118	323.238	375.694	6015	86.4257	310.478	378.98	7744	102.064	359.01	455.269	7017	91.7341	339.226	388.389	8486	110.975	385.171	520.056	8515	115.889	391.02	551.372	9115	115.558	381.224	549.97	8023	116.028	398.131	524.428
1734	Ckap4	10	complement(84526305..84534062)	ENSMUSG00000046841	-1.34291	-0.425359	1.00139e-06	2.38516e-05	10578	180.395	670.915	560.441	9351	186.945	671.586	589.167	11490	210.705	741.155	675.496	10263	186.682	690.335	568.054	13118	238.693	828.45	803.923	12609	238.774	805.645	816.47	13779	243.058	801.844	831.381	11654	234.504	804.661	761.77
1067	Trib3	2	complement(152337422..152344032)	ENSMUSG00000032715	-1.34303	-0.425492	5.70844e-09	2.20675e-07	496	12.2959	45.7303	26.279	391	11.363	40.8206	24.6352	485	12.9287	45.4768	28.5131	446	11.7929	43.6093	24.6859	622	16.4521	57.1016	38.1186	522	14.3693	48.4833	33.8011	570	14.6159	48.2177	34.392	512	14.9763	51.3886	33.4672
1984	Col2a1	15	complement(97975602..98004695)	ENSMUSG00000022483	-1.3431	-0.425565	3.73634e-06	7.77854e-05	940	5.35738	19.9249	49.8029	768	5.13124	18.4336	48.3884	1120	6.86402	24.1442	65.8447	987	5.99998	22.1875	54.6301	1096	6.66479	23.1321	67.1672	1303	8.24622	27.8235	84.3731	1332	7.85238	25.9049	80.3687	945	6.35494	21.8059	61.7704
720	Tmem63a	1	180942344..180975112	ENSMUSG00000026519	-1.34334	-0.425825	2.0102e-11	1.15217e-09	1267	14.8585	55.261	67.1279	1091	14.9989	53.8824	68.7393	1227	15.4731	54.4267	72.1352	1266	15.8358	58.5595	70.0727	1585	19.8326	68.8345	97.1351	1437	18.7129	63.139	93.05	1657	20.0999	66.3091	99.9781	1272	17.6011	60.3953	83.145
636	Elovl1	4	118428093..118432953	ENSMUSG00000006390	-1.34391	-0.426433	2.81264e-12	1.82468e-10	1958	37.8377	140.724	103.738	1839	41.661	149.664	115.868	2183	45.3629	159.564	128.338	2009	41.4095	153.129	111.197	2451	50.5367	175.402	150.207	2503	53.7104	181.224	162.077	2695	53.8695	177.715	162.608	2171	49.5025	169.859	141.909
658	Ctsh	9	90054152..90076089	ENSMUSG00000032359	-1.34468	-0.427264	4.93894e-12	3.09714e-10	1660	19.437	72.2893	87.9497	1565	21.4819	77.172	98.604	1726	21.7319	76.442	101.471	1632	20.3821	75.3716	90.3306	2039	25.4736	88.4133	124.958	1893	24.6126	83.0454	122.577	2092	25.337	83.5865	126.225	2060	28.4606	97.6578	134.653
3421	Tmem120b	5	123068415..123117749	ENSMUSG00000054434	-1.34484	-0.427433	0.000513915	0.00620617	144	2.65981	9.89224	7.62937	104	2.25194	8.08994	6.5526	117	2.32386	8.17417	6.87842	128	2.52177	9.32532	7.08476	141	2.77881	9.64464	8.64104	157	3.22013	10.865	10.1662	156	2.98047	9.83253	9.41254	150	3.26915	11.2175	9.80483
1806	Chchd2	5	complement(129881156..129887470)	ENSMUSG00000070493	-1.34493	-0.427532	1.49226e-06	3.41271e-05	2161	50.1716	186.596	114.494	2106	57.3189	205.914	132.69	2469	61.6396	216.817	145.152	2221	54.9996	203.384	122.932	2732	67.6761	234.889	167.428	2727	70.303	237.209	176.581	3059	73.4607	242.346	184.57	2511	68.7868	236.03	164.133
868	Dda1	8	71469199..71476098	ENSMUSG00000074247	-1.3454	-0.428034	2.96809e-10	1.41147e-08	712	13.179	49.0148	37.723	574	12.4552	44.7444	36.1653	711	14.1517	49.7785	41.7996	782	15.4389	57.092	43.2834	835	16.4908	57.2359	51.1721	878	18.0461	60.8892	56.8531	894	17.1164	56.4668	53.9411	797	17.4067	59.7282	52.0963
3343	Slc27a3	3	complement(90385239..90389938)	ENSMUSG00000027932	-1.34589	-0.428556	0.000446668	0.00551898	127	2.60422	9.68548	6.72868	105	2.52406	9.06749	6.6156	119	2.62395	9.22975	6.996	158	3.45572	12.779	8.74525	146	3.19432	11.0868	8.94746	165	3.75702	12.6765	10.6842	158	3.35122	11.0556	9.53322	155	3.75025	12.8684	10.1317
1689	Rpl10-ps3	9	complement(50344201..50344968)	ENSMUSG00000058443	-1.34594	-0.428618	7.71933e-07	1.88715e-05	18469	1266.83	4711.55	978.52	17358	1395.76	5014.18	1093.65	21654	1597.17	5618.03	1273.04	18681	1366.74	5054.08	1033.99	23397	1712.33	5943.13	1433.86	23240	1770.1	5972.5	1504.86	27592	1957.64	6458.21	1664.81	19742	1597.8	5482.59	1290.45
1866	Hcfc1r1	17	23673596..23675227	ENSMUSG00000023904	-1.34597	-0.428648	2.08363e-06	4.61201e-05	1322	72.6948	270.363	70.0419	1199	77.2907	277.661	75.5439	1559	92.1837	324.256	91.6535	1407	82.5229	305.163	77.877	1706	100.093	347.4	104.55	1620	98.9175	333.757	104.9	1886	107.272	353.888	113.795	1541	99.9839	343.078	100.728
711	Wars	12	complement(108860030..108894174)	ENSMUSG00000021266	-1.34599	-0.428667	1.75686e-11	1.0197e-09	1174	17.9417	66.7281	62.2006	1016	18.2023	65.3904	64.0138	1319	21.6759	76.2449	77.5439	1152	18.7783	69.4408	63.7628	1482	24.1655	83.8733	90.8228	1369	23.2319	78.3868	88.6468	1605	25.3714	83.6997	96.8406	1279	23.0633	79.138	83.6025
1745	Hk1	10	complement(62268855..62379908)	ENSMUSG00000037012	-1.34599	-0.42867	1.04579e-06	2.47522e-05	3974	24.5366	91.2554	210.55	3607	26.1077	93.7901	227.262	4521	30.0163	105.582	265.789	3913	25.7694	95.2933	216.583	5044	33.2287	115.33	309.116	4883	33.478	112.958	316.189	5411	34.5571	114.003	326.483	4384	31.9384	109.591	286.563
1709	Eif5a	11	complement(69916714..69921958)	ENSMUSG00000078812	-1.34618	-0.428873	8.35516e-07	2.01916e-05	8902	197.286	733.736	471.644	7982	207.375	744.979	502.912	9960	237.358	834.905	585.548	8875	209.79	775.787	491.228	10424	246.487	855.503	638.824	11416	280.937	947.907	739.22	12564	288.011	950.143	758.072	9565	250.12	858.246	625.221
1779	Atp5g3	2	complement(73908447..73911326)	ENSMUSG00000018770	-1.34653	-0.429245	1.29186e-06	2.99922e-05	2306	55.6982	207.15	122.176	2266	64.162	230.497	142.771	2656	68.9836	242.65	156.146	2429	62.5774	231.406	134.444	2806	72.3138	250.985	171.963	2931	78.6111	265.241	189.791	3427	85.6187	282.455	206.774	2743	78.1741	268.242	179.298
2124	Slc6a9	4	117834506..117875198	ENSMUSG00000028542	-1.34667	-0.429391	7.56489e-06	0.000147115	595	6.09687	22.6752	31.5241	438	5.26139	18.9011	27.5965	572	6.30263	22.1695	33.6278	589	6.43744	23.8052	32.6009	717	7.839	27.2075	43.9406	651	7.40725	24.9928	42.1542	700	7.41926	24.476	42.2358	623	7.5324	25.8462	40.7227
2582	Cmc2	8	complement(116888685..116921455)	ENSMUSG00000014633	-1.34668	-0.429402	4.62848e-05	0.000740147	264	6.80727	25.3173	13.9872	241	7.28488	26.1704	15.1844	290	8.04087	28.2837	17.0491	242	6.65568	24.6122	13.3946	323	8.88635	30.8426	19.7947	335	9.5918	32.3636	21.6922	361	9.62829	31.7636	21.7816	258	7.84954	26.9344	16.8643
601	Gm20390	11	complement(93949819..93968293)	ENSMUSG00000091228	-1.34671	-0.42944	9.84102e-13	6.75548e-11	2663	141.558	526.477	141.09	2054	127.997	459.821	129.414	2765	158.05	555.941	162.554	2689	152.462	563.794	148.835	3051	173.044	600.6	186.977	3154	186.171	628.158	204.231	3446	189.475	625.075	207.921	2824	177.127	607.781	184.592
1339	Slc16a10	10	complement(40033532..40142258)	ENSMUSG00000019838	-1.34691	-0.429657	6.5229e-08	2.01259e-06	344	2.46351	9.16217	18.2257	268	2.24992	8.08267	16.8855	312	2.40263	8.45123	18.3425	308	2.35264	8.69986	17.0477	413	3.15571	10.9528	25.3103	342	2.71962	9.17625	22.1455	375	2.77779	9.16389	22.6263	382	3.22786	11.0759	24.9696
790	Smdt1	15	82338959..82349091	ENSMUSG00000022452	-1.3472	-0.429962	8.02886e-11	4.19459e-09	942	33.5522	124.786	49.9088	672	28.0592	100.801	42.3399	890	34.0875	119.903	52.323	871	33.0899	122.364	48.2096	1049	39.8654	138.364	64.2869	1002	39.6299	133.715	64.8825	1143	42.1103	138.921	68.965	945	39.7152	136.276	61.7704
2421	Hspb6	7	30552178..30555443	ENSMUSG00000036854	-1.3476	-0.430388	2.50909e-05	0.000427933	966	22.1348	82.3227	51.1804	895	24.0413	86.3666	56.3901	1300	32.0315	112.671	76.4269	985	24.0737	89.0227	54.5194	1225	29.9493	103.947	75.0729	1343	34.1712	115.297	86.9633	1531	36.2866	119.709	92.3757	1024	27.6856	94.9985	66.9343
2751	Gapdh	6	complement(125161715..125166467)	ENSMUSG00000057666	-1.34799	-0.430807	7.61234e-05	0.0011431	56137	715.52	2661.13	2974.24	51180	764.731	2747.24	3224.63	68680	941.322	3311.1	4037.69	55214	750.636	2775.79	3056.08	68222	927.787	3220.15	4180.91	73791	1044.39	3523.86	4778.19	85588	1128.39	3722.53	5164.11	58058	873.151	2996.07	3794.99
640	Ndufb8	19	complement(44548572..44555440)	ENSMUSG00000025204	-1.34824	-0.431073	3.41616e-12	2.20238e-10	1653	27.6791	102.943	87.5789	1493	29.3072	105.284	94.0676	1767	31.8164	111.914	103.882	1545	27.5941	102.041	85.5152	2002	35.768	124.143	122.69	1986	36.927	124.595	128.599	2188	37.8965	125.02	132.017	1785	35.2673	121.014	116.678
2379	Tmem147	7	complement(30727701..30729540)	ENSMUSG00000006315	-1.3483	-0.43114	2.18856e-05	0.00038001	328	15.5384	57.7897	17.378	315	17.4936	62.8445	19.8468	346	17.6256	61.9981	20.3413	339	17.1293	63.343	18.7635	409	20.6732	71.7522	25.0651	398	20.9364	70.6414	25.7717	464	22.7365	75.0073	27.9963	363	20.2906	69.6238	23.7277
646	Tmem214	5	30868012..30879180	ENSMUSG00000038828	-1.34889	-0.43177	3.83205e-12	2.44759e-10	1577	10.9597	40.7609	83.5522	1377	11.2186	40.302	86.7589	1653	12.3531	43.4521	97.1797	1538	11.4007	42.159	85.1278	1970	14.6078	50.7007	120.729	1885	14.5467	49.0821	122.059	1986	14.2765	47.0978	119.829	1725	14.1453	48.5373	112.756
1693	Eif3b	5	140419328..140443360	ENSMUSG00000056076	-1.34908	-0.431981	7.79893e-07	1.90241e-05	5558	87.5045	325.443	294.473	4861	89.7167	322.301	306.271	6150	104.117	366.232	361.558	5097	85.5922	316.513	282.117	6625	111.288	386.257	406.006	6778	118.495	399.813	438.896	7647	124.53	410.824	461.396	5697	105.831	363.142	372.388
2909	Lyplal1	1	complement(186087731..186117310)	ENSMUSG00000039246	-1.34994	-0.4329	0.000134005	0.00190301	167	5.57503	20.7344	8.84795	160	6.26162	22.4944	10.0809	180	6.46158	22.7286	10.5822	195	6.94342	25.6762	10.7932	202	7.19505	24.9724	12.3794	216	8.00701	27.0164	13.9866	235	8.11467	26.7702	14.1792	211	8.31129	28.5188	13.7921
1655	Serpinh1	7	complement(99345376..99353239)	ENSMUSG00000070436	-1.34999	-0.432954	6.02767e-07	1.50507e-05	17293	372.893	1386.85	916.214	14152	357.74	1285.16	891.657	18277	423.794	1490.69	1074.5	18357	422.206	1561.28	1016.05	20660	475.331	1649.77	1266.13	20853	499.308	1684.71	1350.29	21989	490.447	1617.98	1326.75	20191	513.721	1762.75	1319.8
2838	Snhg8	3	complement(123507552..123508404)	ENSMUSG00000104960	-1.35003	-0.43299	0.000103314	0.00150386	193	11.9192	44.3292	10.2255	139	10.0633	36.1516	8.7578	214	14.2114	49.9887	12.581	216	14.2282	52.6148	11.9555	222	14.6283	50.7716	13.605	220	15.0868	50.9043	14.2457	278	17.7585	58.5849	16.7736	217	15.8126	54.2583	14.1843
3244	Slc46a1	11	78465697..78472059	ENSMUSG00000020829	-1.35009	-0.433056	0.000341559	0.00434975	134	2.29188	8.52385	7.09956	118	2.36595	8.49949	7.43468	133	2.4461	8.60415	7.81906	143	2.60874	9.64692	7.915	164	2.99283	10.3875	10.0506	153	2.90579	9.80441	9.90721	187	3.30827	10.9139	11.283	146	2.94642	10.1102	9.54337
1675	Rpl37	15	5116645..5119140	ENSMUSG00000041841	-1.35039	-0.433373	6.88806e-07	1.69838e-05	6350	198.641	738.777	336.434	5320	195.094	700.86	335.191	7424	249.729	878.422	436.456	6284	209.672	775.35	347.817	7386	246.522	855.626	452.643	8083	280.772	947.352	523.398	9040	292.507	964.976	545.445	6800	250.992	861.237	444.486
729	Pknox2	9	complement(36890982..37147407)	ENSMUSG00000035934	-1.35043	-0.433423	2.59623e-11	1.46972e-09	1001	5.10224	18.976	53.0347	945	5.6467	20.2854	59.5404	991	5.43171	19.106	58.2608	939	5.10506	18.8781	51.9733	1216	6.61321	22.953	74.5213	1246	7.0523	23.7952	80.6822	1244	6.55874	21.6372	75.059	1075	6.46533	22.1847	70.268
610	Lhfpl2	13	94057796..94195409	ENSMUSG00000045312	-1.35047	-0.433457	1.21059e-12	8.18781e-11	2085	13.0524	48.5438	110.467	1874	13.7527	49.4057	118.073	1942	13.0728	45.9835	114.17	2128	14.209	52.5437	117.784	2510	16.7652	58.1884	153.823	2363	16.426	55.4231	153.011	2522	16.3306	53.8742	152.169	2490	18.3924	63.1104	162.76
2170	Sf3b5	10	13005343..13009183	ENSMUSG00000078348	-1.35051	-0.433501	9.3892e-06	0.000178698	426	5.84256	21.7294	22.5702	327	5.25747	18.8871	20.6029	522	7.69838	27.079	30.6883	527	7.70925	28.5082	29.1693	530	7.7557	26.9183	32.4805	602	9.16802	30.9338	38.9813	550	7.80241	25.74	33.1853	529	8.5606	29.3743	34.5784
2528	Cyba	8	complement(122424776..122432930)	ENSMUSG00000006519	-1.35057	-0.433571	3.95175e-05	0.00064565	265	13.4359	49.9703	14.0402	215	12.779	45.9076	13.5462	270	14.7205	51.7792	15.8733	284	15.3585	56.7945	15.7193	277	14.9849	52.0093	16.9757	333	18.7479	63.2572	21.5627	385	20.1909	66.6094	23.2297	278	16.6311	57.067	18.1716
1696	Slc38a10	11	complement(120103960..120151346)	ENSMUSG00000061306	-1.3506	-0.433604	7.90791e-07	1.92572e-05	3888	31.8978	118.633	205.993	3361	32.3251	116.125	211.762	4358	38.4466	135.236	256.206	4121	36.0617	133.353	228.096	5009	43.8468	152.183	306.971	4630	42.1795	142.318	299.806	5035	42.7275	140.957	303.796	4707	45.5653	156.35	307.676
1666	Rrbp1	2	complement(143947395..144011263)	ENSMUSG00000027422	-1.35063	-0.433636	6.25171e-07	1.5498e-05	10051	60.2637	224.13	532.52	8282	58.2127	209.125	521.814	10367	66.8398	235.109	609.475	8809	56.3354	208.324	487.575	12068	77.2028	267.954	739.575	11451	76.2387	257.237	741.486	12656	78.4902	258.938	763.623	10111	71.5313	245.448	660.911
1987	Ddt	10	complement(75771230..75773414)	ENSMUSG00000001666	-1.3511	-0.43414	3.80602e-06	7.91166e-05	697	47.4997	176.659	36.9283	559	44.6587	160.433	35.2202	744	54.5214	191.779	43.7397	798	58.0055	214.5	44.169	855	62.1693	215.776	52.3978	839	63.4901	214.222	54.3278	901	63.512	209.525	54.3635	846	68.0274	233.425	55.2993
893	Ppm1l	3	69316861..69560802	ENSMUSG00000027784	-1.35223	-0.435343	4.41963e-10	2.04297e-08	635	3.18704	11.8531	33.6434	541	3.18308	11.435	34.0861	604	3.25977	11.4662	35.5091	553	2.96038	10.9472	30.6084	755	4.04308	14.0326	46.2694	743	4.14084	13.9716	48.1115	751	3.89876	12.8619	45.313	629	3.72494	12.7815	41.1149
732	Ndufv3	17	31520115..31531326	ENSMUSG00000024038	-1.35225	-0.435363	2.83263e-11	1.59698e-09	934	19.7599	73.4902	49.485	784	19.4442	69.8519	49.3965	960	21.8396	76.8208	56.4383	999	22.543	83.3623	55.2943	1150	25.959	90.098	70.4766	1074	25.2306	85.1306	69.5447	1248	27.3102	90.096	75.3004	1062	26.5105	90.9664	69.4182
1761	Psmb3	11	97703399..97713500	ENSMUSG00000069744	-1.35275	-0.435891	1.13811e-06	2.66926e-05	1709	39.1428	145.578	90.5458	1559	41.8593	150.376	98.226	1841	45.3419	159.49	108.232	1716	41.9213	155.022	94.98	2070	50.5862	175.574	126.858	2033	51.7051	174.458	131.643	2448	57.9954	191.326	147.705	1894	51.1853	175.634	123.802
1692	Cad	5	31054780..31078479	ENSMUSG00000013629	-1.35276	-0.435903	7.7814e-07	1.89939e-05	3074	19.7892	73.5992	162.866	2475	18.6783	67.1003	155.939	3427	23.7233	83.4466	201.473	3126	21.4646	79.3743	173.023	3693	25.3662	88.0407	226.322	3871	27.6716	93.3666	250.659	4083	27.188	89.6927	246.355	3282	24.9298	85.5425	214.53
786	Iscu	5	113772748..113778288	ENSMUSG00000025825	-1.35278	-0.435926	7.08507e-11	3.72033e-09	781	18.9073	70.3192	41.3788	646	18.3336	65.8621	40.7017	853	22.2057	78.1083	50.1478	816	21.0706	77.9174	45.1653	976	25.2104	87.4999	59.8131	927	24.9198	84.0818	60.026	1003	25.1161	82.8576	60.5178	912	26.0513	89.3906	59.6134
529	Pdia6	12	17266545..17284770	ENSMUSG00000020571	-1.35312	-0.436288	7.06102e-14	5.5056e-12	6797	95.61	355.588	360.117	6134	101.15	363.374	386.477	6723	101.692	357.7	395.245	6593	98.9184	365.792	364.92	8372	125.651	436.108	513.069	7779	121.505	409.971	503.713	8637	125.667	414.573	521.129	7653	127.02	435.849	500.243
1690	Tubb6	18	67390717..67402748	ENSMUSG00000001473	-1.35335	-0.436537	7.72213e-07	1.88715e-05	2794	83.7707	311.556	148.031	2338	82.1763	295.212	147.307	3212	103.556	364.26	188.833	3096	99.0091	366.128	171.363	3363	107.583	373.398	206.098	3789	126.147	425.632	245.349	3766	116.794	385.3	227.228	3190	112.853	387.235	208.516
1507	Nudt18	14	70577637..70582688	ENSMUSG00000045211	-1.35344	-0.436627	2.01573e-07	5.52388e-06	257	3.04921	11.3405	13.6163	230	3.19903	11.4923	14.4913	265	3.38093	11.8924	15.5793	239	3.02455	11.1845	13.2286	305	3.86106	13.4009	18.6916	301	3.96558	13.3803	19.4906	320	3.92715	12.9556	19.3078	297	4.15783	14.2669	19.4136
2993	Eef1akmt4	16	20611593..20619011	ENSMUSG00000115219	-1.3535	-0.436695	0.000167889	0.0023173	168	5.48332	20.3933	8.90094	139	5.31845	19.1061	8.7578	160	5.61552	19.7526	9.40639	162	5.63972	20.8552	8.96664	199	6.93009	24.0528	12.1955	198	7.17604	24.2127	12.8211	201	6.78583	22.3863	12.1277	178	6.85503	23.5219	11.6351
585	Lap3	5	45493374..45512691	ENSMUSG00000039682	-1.35439	-0.437645	4.84501e-13	3.41673e-11	2516	42.7826	159.115	133.302	2158	43.0174	154.537	135.966	2345	42.878	150.823	137.862	2126	38.5592	142.589	117.673	2884	52.3243	181.606	176.743	2722	51.3961	173.415	176.258	3179	55.9138	184.459	191.811	2535	50.8615	174.523	165.702
2217	Calhm2	19	complement(47105353..47138294)	ENSMUSG00000033033	-1.35464	-0.437905	1.16488e-05	0.000217037	398	4.80767	17.8805	21.0867	284	4.02167	14.4475	17.8936	405	5.26069	18.5044	23.8099	422	5.43716	20.1062	23.3576	485	6.25093	21.6956	29.7227	467	6.26404	21.1355	30.2396	485	6.05991	19.9915	29.2634	423	6.02903	20.6876	27.6496
588	Snx17	5	31193227..31199143	ENSMUSG00000029146	-1.35496	-0.438247	5.12257e-13	3.59406e-11	2241	38.1927	142.045	118.732	1933	38.6195	138.738	121.79	2389	43.7815	154.001	140.449	2204	40.0644	148.155	121.991	2730	49.6424	172.298	167.305	2712	51.3232	173.17	175.61	2964	52.2504	172.373	178.838	2441	49.0865	168.432	159.557
1861	Mad1l1	5	complement(140008689..140321552)	ENSMUSG00000029554	-1.35499	-0.438283	2.06347e-06	4.57965e-05	946	13.657	50.7924	50.1207	794	13.4376	48.2734	50.0266	1014	15.7412	55.3696	59.613	827	12.7344	47.0907	45.7742	1114	17.1593	59.5563	68.2703	1120	17.9543	60.5794	72.5233	1250	18.6658	61.5781	75.421	951	16.1994	55.5856	62.1626
2527	Nckap5l	15	complement(99422035..99457748)	ENSMUSG00000023009	-1.35532	-0.438634	3.9432e-05	0.000644592	218	2.29589	8.53875	11.55	194	2.39514	8.60438	12.2231	271	3.06901	10.7953	15.9321	280	3.14529	11.631	15.4979	273	3.06767	10.6472	16.7305	343	4.0112	13.5342	22.2103	309	3.36608	11.1047	18.6441	264	3.2806	11.2568	17.2565
1791	Scamp4	10	80602872..80615783	ENSMUSG00000113949	-1.35698	-0.440397	1.32388e-06	3.05387e-05	1125	24.642	91.6472	59.6045	973	24.9845	89.7552	61.3046	1313	30.9259	108.782	77.1912	1178	27.5217	101.773	65.2019	1393	32.5556	112.993	85.3686	1428	34.7325	117.191	92.4673	1610	36.4772	120.338	97.1423	1258	32.5131	111.563	82.2299
1639	Rps13	7	complement(116331505..116334195)	ENSMUSG00000090862	-1.35707	-0.440498	5.23018e-07	1.31791e-05	4052	79.322	295.01	214.682	3639	83.5107	300.006	229.278	4570	96.2002	338.384	268.67	3714	77.5486	286.769	205.569	4858	101.469	352.177	297.717	5012	108.948	367.602	324.542	5822	117.888	388.91	351.281	4167	96.2504	330.267	272.378
560	Tbrg1	9	complement(37648763..37657312)	ENSMUSG00000011114	-1.35766	-0.44112	2.37477e-13	1.74933e-11	2447	33.0442	122.897	129.646	2308	36.5371	131.257	145.417	2690	39.0616	137.399	158.145	2626	37.8237	139.869	145.348	3148	45.3574	157.426	192.922	3104	46.5446	157.046	200.993	3517	49.1255	162.064	212.205	2740	43.6584	149.806	179.102
1600	Sar1a	10	61680299..61693297	ENSMUSG00000020088	-1.35807	-0.44156	4.16944e-07	1.07621e-05	7064	99.4986	370.05	374.263	6434	106.239	381.655	405.379	6861	103.918	365.53	403.358	6427	96.5567	357.059	355.732	8588	129.065	447.958	526.307	7880	123.247	415.849	510.254	8849	128.924	425.317	533.921	7934	131.86	452.456	518.61
2715	Pop5	5	115235836..115245351	ENSMUSG00000060152	-1.35809	-0.441579	6.82197e-05	0.00103799	202	4.63465	17.237	10.7023	200	5.37937	19.325	12.6012	184	4.53962	15.9681	10.8173	193	4.72314	17.4658	10.6825	268	6.56073	22.7709	16.4241	252	6.42025	21.6626	16.3178	275	6.52636	21.5303	16.5926	174	4.71054	16.1634	11.3736
1607	Ybx3	6	complement(131364855..131388476)	ENSMUSG00000030189	-1.35843	-0.441937	4.36079e-07	1.12001e-05	5203	89.1346	331.505	275.664	4437	89.1083	320.115	279.557	6216	114.509	402.785	365.438	5135	93.8299	346.975	284.22	6195	113.236	393.018	379.654	6794	129.242	436.075	439.932	7691	136.285	449.602	464.051	5401	109.175	374.615	353.039
3229	Pcyox1l	18	complement(61696837..61707635)	ENSMUSG00000024579	-1.35895	-0.442491	0.000329885	0.00422059	135	2.68872	9.99977	7.15254	96	2.2414	8.05206	6.04855	133	2.84839	10.0192	7.81906	124	2.63416	9.74091	6.86336	128	2.72003	9.44063	7.84435	157	3.47214	11.7153	10.1662	168	3.46094	11.4176	10.1366	151	3.54849	12.1761	9.8702
624	Ufc1	1	complement(171288563..171295024)	ENSMUSG00000062963	-1.35914	-0.442696	1.65323e-12	1.09312e-10	1409	35.8574	133.359	74.6513	1302	38.8431	139.541	82.0335	1473	40.3093	141.788	86.5975	1358	36.8617	136.312	75.1648	1726	46.8662	162.662	105.776	1655	46.7682	157.801	107.166	1959	51.5673	170.12	118.2	1550	46.543	159.705	101.317
2641	Dnajc30	5	135064202..135065862	ENSMUSG00000061118	-1.35942	-0.442994	5.38999e-05	0.000843078	188	5.96247	22.1753	9.96057	186	6.9154	24.8431	11.7191	231	7.878	27.7108	13.5805	219	7.40833	27.3954	12.1216	240	8.1214	28.1876	14.7082	253	8.90993	30.063	16.3825	272	8.92297	29.4367	16.4116	257	9.61737	33.0004	16.7989
2325	Tysnd1	10	61695514..61702773	ENSMUSG00000020087	-1.35968	-0.443269	1.68219e-05	0.000298868	307	7.07457	26.3114	16.2654	273	7.37497	26.494	17.2006	329	8.15254	28.6765	19.3419	290	7.128	26.3588	16.0514	359	8.82688	30.6362	22.0009	401	10.261	34.6218	25.9659	391	9.31989	30.7462	23.5917	336	9.136	31.3487	21.9628
1634	Agpat3	10	complement(78269178..78352489)	ENSMUSG00000001211	-1.36002	-0.443624	5.15984e-07	1.30416e-05	2735	18.4951	68.7862	144.905	2516	19.9456	71.6531	158.522	3171	23.0586	81.1084	186.423	2727	19.6695	72.7363	150.939	3392	24.4741	84.9444	207.875	3502	26.2968	88.7278	226.765	3738	26.1464	86.2565	225.539	3230	25.7726	88.4343	211.131
2755	Hspbp1	7	complement(4660521..4685068)	ENSMUSG00000063802	-1.36026	-0.443883	7.76383e-05	0.00116415	178	4.95606	18.4323	9.43075	147	4.79811	17.2368	9.26185	184	5.50897	19.3778	10.8173	223	6.62261	24.4899	12.343	206	6.11977	21.2404	12.6245	232	7.17283	24.2018	15.0227	262	7.54554	24.8926	15.8082	207	6.80052	23.3349	13.5307
3035	Dtx4	19	complement(12466341..12501996)	ENSMUSG00000039982	-1.36051	-0.444152	0.000187419	0.00255108	253	2.31185	8.59811	13.4044	173	1.85319	6.65746	10.9	237	2.32875	8.19136	13.9332	260	2.53408	9.37082	14.3909	272	2.65191	9.2042	16.6692	239	2.42506	8.18238	15.476	277	2.61813	8.63715	16.7133	350	3.77365	12.9487	22.8779
3305	Prickle1	15	complement(93499114..93595891)	ENSMUSG00000036158	-1.3608	-0.444452	0.00040136	0.005017	104	1.2609	4.68949	5.5101	108	1.535	5.51437	6.80462	106	1.38194	4.86097	6.23173	135	1.74578	6.45576	7.4722	146	1.88865	6.5551	8.94746	142	1.91171	6.45029	9.19492	137	1.71807	5.66788	8.26614	137	1.95985	6.72491	8.95508
678	Ncoa1	12	complement(4247362..4477182)	ENSMUSG00000020647	-1.36085	-0.444506	7.90235e-12	4.80949e-10	1111	6.82444	25.3811	58.8627	870	6.26481	22.5059	54.815	888	5.86545	20.6317	52.2054	1016	6.65663	24.6157	56.2353	1268	8.31043	28.8437	77.7081	1154	7.87126	26.5584	74.7249	1172	7.44652	24.5659	70.7148	1217	8.82061	30.2665	79.5499
1718	Rnf26	9	complement(44095631..44113517)	ENSMUSG00000053128	-1.36097	-0.444633	9.09758e-07	2.18707e-05	1350	19.5322	72.6432	71.5254	1079	18.301	65.745	67.9832	1490	23.1814	81.5404	87.597	1253	19.3364	71.5046	69.3531	1662	25.6566	89.0486	101.854	1655	26.5889	89.7136	107.166	1846	27.6262	91.1384	111.382	1270	21.6808	74.3942	83.0142
3071	Acbd4	11	103101682..103112200	ENSMUSG00000056938	-1.36111	-0.44478	0.0002099	0.00282361	136	2.43934	9.07228	7.20552	124	2.6073	9.36654	7.81271	125	2.4109	8.48034	7.34874	158	3.02273	11.1778	8.74525	151	2.88976	10.0297	9.25388	194	3.86386	13.037	12.5621	165	3.06119	10.0988	9.95558	163	3.44966	11.8369	10.6546
3666	Isg20	7	78913424..78920396	ENSMUSG00000039236	-1.36116	-0.444833	0.000879176	0.00990782	85	2.40737	8.95339	4.50345	75	2.49013	8.94561	4.72543	101	3.07597	10.8197	5.93778	100	3.02088	11.171	5.53497	123	3.7169	12.9006	7.53793	95	2.98768	10.0807	6.15153	113	3.31036	10.9208	6.81806	117	3.9099	13.4162	7.64777
1760	Ndufb10	17	complement(24722060..24724478)	ENSMUSG00000040048	-1.36128	-0.444963	1.13108e-06	2.65429e-05	1118	48.3937	179.984	59.2336	957	48.5618	174.455	60.2965	1149	53.4814	188.121	67.5496	1024	47.2776	174.829	56.6781	1328	61.3334	212.875	81.3851	1312	63.0619	212.777	84.9559	1544	69.1301	228.059	93.1601	1104	56.386	193.479	72.1636
515	S100a3	3	90560578..90602702	ENSMUSG00000001021	-1.36223	-0.445975	4.42979e-14	3.5477e-12	4143	38.5599	143.41	219.503	3616	39.4535	141.734	227.829	4045	40.4833	142.4	237.805	3933	39.0439	144.381	217.69	4848	48.1432	167.095	297.105	4706	48.6361	164.103	304.728	5196	50.0222	165.022	313.51	4807	52.7899	181.14	314.212
1592	Shmt2	10	complement(127517123..127522444)	ENSMUSG00000025403	-1.36228	-0.446025	3.92203e-07	1.01744e-05	3629	61.4899	228.69	192.271	2869	56.988	204.725	180.764	4208	76.6705	269.688	247.388	3814	68.9296	254.896	211.104	4320	78.1002	271.069	264.747	4679	88.0351	297.039	302.979	5247	91.9603	303.376	316.587	3801	75.9924	260.755	248.454
1889	Cdipt	7	126975914..126980501	ENSMUSG00000030682	-1.3625	-0.446257	2.35361e-06	5.14618e-05	628	12.7633	47.4686	33.2725	564	13.4375	48.2732	35.5352	740	16.1722	56.8858	43.5045	631	13.6786	50.5822	34.9256	808	17.5213	60.8125	49.5174	798	18.0091	60.7644	51.6729	912	19.1721	63.2485	55.0272	677	16.2348	55.707	44.2525
955	Irf2	8	46739732..46847458	ENSMUSG00000031627	-1.36265	-0.446415	1.13065e-09	4.88746e-08	486	3.4616	12.8742	25.7491	414	3.45682	12.4184	26.0844	442	3.38531	11.9078	25.9851	431	3.27436	12.1083	23.8557	585	4.44578	15.4303	35.8511	514	4.06527	13.7166	33.283	539	3.97102	13.1003	32.5215	564	4.73996	16.2644	36.8662
1702	Ndufa12	10	94198720..94221443	ENSMUSG00000020022	-1.36295	-0.446735	8.02604e-07	1.9476e-05	1242	41.7	155.089	65.8033	1126	44.3189	159.212	70.9445	1464	52.8557	185.92	86.0684	1360	48.7037	180.102	75.2755	1505	53.9141	187.124	92.2324	1629	60.7326	204.918	105.483	1840	63.9006	210.807	111.02	1491	59.0674	202.68	97.46
1975	Alg5	3	54735539..54751318	ENSMUSG00000036632	-1.36336	-0.447162	3.64188e-06	7.61644e-05	588	8.30882	30.9018	31.1533	469	7.7691	27.9099	29.5497	470	7.1416	25.1205	27.6313	506	7.62641	28.2019	28.0069	636	9.58894	33.2811	38.9766	567	8.89673	30.0184	36.7149	744	10.8744	35.8746	44.8906	581	9.68709	33.2396	37.9774
2204	Metrnl	11	121701544..121716306	ENSMUSG00000039208	-1.36385	-0.447683	1.10207e-05	0.000206545	356	11.8245	43.9773	18.8615	292	11.3698	40.8452	18.3977	303	10.8221	38.0668	17.8133	347	12.2934	45.46	19.2063	395	13.9986	48.5859	24.2072	396	14.6055	49.2803	25.6422	433	14.8763	49.0767	26.1258	389	15.2454	52.3121	25.4272
2370	Nck2	1	43444579..43570515	ENSMUSG00000066877	-1.36391	-0.447752	2.07132e-05	0.000361018	297	3.51193	13.0614	15.7356	209	2.89716	10.4078	13.1682	238	3.02623	10.6448	13.992	306	3.8594	14.2717	16.937	350	4.4158	15.3263	21.4494	312	4.09666	13.8225	20.2029	303	3.706	12.226	18.2821	336	4.68797	16.086	21.9628
2123	Cltb	13	complement(54592401..54611344)	ENSMUSG00000047547	-1.36393	-0.447774	7.54691e-06	0.000146834	355	3.84163	14.2876	18.8085	296	3.75504	13.4897	18.6497	415	4.82915	16.9865	24.3978	422	4.87088	18.0121	23.3576	436	5.03414	17.4724	26.7198	455	5.46744	18.4477	29.4626	504	5.64144	18.611	30.4098	454	5.79693	19.8912	29.676
1873	Vps18	2	119288740..119298453	ENSMUSG00000034216	-1.36403	-0.447875	2.17751e-06	4.80179e-05	605	6.65917	24.7665	32.054	512	6.60649	23.7333	32.2589	694	8.2141	28.8931	40.8002	749	8.79336	32.5172	41.4569	759	8.91371	30.9375	46.5145	780	9.53335	32.1664	50.5073	856	9.74566	32.1508	51.6483	785	10.1951	34.9827	51.312
1736	Praf2	X	7728439..7731064	ENSMUSG00000031149	-1.36412	-0.44797	1.00943e-06	2.40153e-05	1064	41.86	155.684	56.3726	957	44.1372	158.56	60.2965	1139	48.1855	169.492	66.9617	913	38.3121	141.675	50.5342	1320	55.4093	192.314	80.8948	1233	53.8649	181.745	79.8404	1387	56.4425	186.203	83.6872	1144	53.1054	182.222	74.7782
1226	Lrrc1	9	complement(77430823..77544870)	ENSMUSG00000032352	-1.36418	-0.448035	2.58219e-08	8.69675e-07	321	2.06345	7.67428	17.0071	242	1.82364	6.55131	15.2474	276	1.9078	6.71069	16.226	328	2.2489	8.31626	18.1547	380	2.6063	9.04589	23.2879	329	2.34839	7.9237	21.3037	376	2.50005	8.24763	22.6866	365	2.76845	9.49948	23.8584
1800	Trappc9	15	complement(72589620..73061204)	ENSMUSG00000047921	-1.36433	-0.448188	1.42276e-06	3.2646e-05	795	5.27653	19.6242	42.1205	686	5.33754	19.1747	43.2219	921	6.5732	23.1212	54.1455	815	5.76962	21.3356	45.11	998	7.06746	24.5296	61.1614	1020	7.51739	25.3644	66.048	1164	7.9911	26.3625	70.2321	831	6.50785	22.3306	54.3188
549	Lpcat3	6	124663027..124704418	ENSMUSG00000004270	-1.36453	-0.448405	1.7375e-13	1.30479e-11	2157	34.7701	129.315	114.282	1876	35.4507	127.354	118.199	2198	38.0995	134.015	129.22	2087	35.8828	132.692	115.515	2630	45.2338	156.997	161.177	2565	45.9123	154.912	166.091	2895	48.2699	159.242	174.675	2279	43.3466	148.737	148.968
3218	Rhou	8	123653929..123663884	ENSMUSG00000039960	-1.36471	-0.448598	0.000320776	0.00411807	120	1.66093	6.17724	6.35781	100	1.62258	5.82898	6.30058	135	2.00927	7.0676	7.93664	110	1.62394	6.0052	6.08846	166	2.45148	8.50856	10.1731	127	1.9519	6.58591	8.22363	158	2.26203	7.4624	9.53322	128	2.09042	7.17294	8.36679
818	Urgcp	11	complement(5713417..5762376)	ENSMUSG00000049680	-1.36497	-0.448871	1.42282e-10	7.17927e-09	571	5.12344	19.0549	30.2526	506	5.32246	19.1205	31.8809	626	6.03998	21.2456	36.8025	579	5.54131	20.4913	32.0475	689	6.59624	22.8941	42.2247	699	6.96448	23.4988	45.2623	778	7.22067	23.8209	46.942	676	7.15694	24.5579	44.1871
1530	Rpn2	2	157279017..157326319	ENSMUSG00000027642	-1.36508	-0.448984	2.50165e-07	6.7525e-06	8836	105.073	390.781	468.147	7936	110.63	397.429	500.014	9836	125.773	442.407	578.258	8540	108.318	400.551	472.686	11174	141.773	492.064	684.787	10877	143.625	484.603	704.318	12091	148.72	490.624	729.533	9751	136.816	469.463	637.379
1620	Lmf2	15	complement(89351004..89355659)	ENSMUSG00000022614	-1.36526	-0.449171	4.69819e-07	1.19773e-05	1931	26.1836	97.3807	102.308	1556	24.7339	88.8547	98.0369	2322	33.8567	119.091	136.51	2087	30.184	111.618	115.515	2359	34.1292	118.455	144.569	2624	39.509	133.307	169.912	2858	40.085	132.24	172.443	1999	31.9827	109.743	130.666
2597	Mrps28	3	complement(8802146..8923918)	ENSMUSG00000040269	-1.36528	-0.449195	4.79004e-05	0.000761927	229	15.4068	57.3001	12.1328	162	12.7769	45.9002	10.2069	211	15.2649	53.6943	12.4047	192	13.778	50.9498	10.6271	245	17.5871	61.0409	15.0146	226	16.8838	56.9676	14.6342	288	20.042	66.1182	17.377	229	18.1789	62.3777	14.9687
1522	Rps15	10	80292453..80294114	ENSMUSG00000063457	-1.36535	-0.449275	2.36916e-07	6.42848e-06	10490	877.148	3262.25	555.779	8997	881.923	3168.25	566.863	12348	1110.27	3905.38	725.938	11512	1026.73	3796.76	637.185	12617	1125.65	3906.9	773.22	13779	1279.38	4316.76	892.231	15429	1334.47	4402.38	930.937	12201	1203.78	4130.58	797.525
700	Ipo13	4	complement(117894486..117914999)	ENSMUSG00000033365	-1.36608	-0.450041	1.38736e-11	8.17868e-10	819	10.2553	38.1411	43.3921	674	9.89375	35.5426	42.4659	828	11.1489	39.2161	48.678	864	11.5395	42.6722	47.8221	993	13.2668	46.0461	60.855	977	13.5846	45.8356	63.2637	1105	14.312	47.215	66.6722	892	13.1791	45.2218	58.3061
1901	Zbtb7b	3	complement(89377644..89394776)	ENSMUSG00000028042	-1.36625	-0.450221	2.50066e-06	5.43321e-05	564	5.31407	19.7638	29.8817	435	4.80478	17.2608	27.4075	612	6.20062	21.8107	35.9794	640	6.43185	23.7845	35.4238	695	6.9869	24.25	42.5924	692	7.24002	24.4285	44.8091	764	7.44585	24.5637	46.0973	649	7.2152	24.7577	42.4222
733	Fkbp2	19	complement(6977741..6980461)	ENSMUSG00000056629	-1.36662	-0.450616	2.845e-11	1.60177e-09	779	61.8959	230.2	41.2728	595	55.4214	199.097	37.4884	755	64.507	226.903	44.3864	692	58.646	216.868	38.302	895	75.875	263.346	54.8491	848	74.8179	252.443	54.9105	1002	82.3502	271.672	60.4575	771	72.2826	248.026	50.3968
1892	Atg7	6	114643097..114860614	ENSMUSG00000030314	-1.36672	-0.450714	2.38894e-06	5.21516e-05	573	4.33196	16.1112	30.3585	507	4.49338	16.1422	31.9439	642	5.21916	18.3584	37.7431	543	4.37862	16.1918	30.0549	724	5.84009	20.2697	44.3696	688	5.77569	19.4877	44.5501	794	6.20901	20.4834	47.9074	624	5.56634	19.1	40.7881
1878	Wdr83os	8	85080740..85082339	ENSMUSG00000059355	-1.36672	-0.45072	2.23533e-06	4.91618e-05	580	29.6351	110.218	30.7294	500	29.9492	107.59	31.5029	642	35.2736	124.075	37.7431	619	33.7348	124.749	34.2614	722	39.3611	136.614	44.247	731	41.4746	139.939	47.3344	816	43.1263	142.273	49.2348	651	39.2478	134.672	42.553
1617	Gatad2a	8	complement(69907076..69996384)	ENSMUSG00000036180	-1.36683	-0.450835	4.59619e-07	1.17318e-05	1755	16.5417	61.5212	92.983	1574	17.3918	62.4787	99.1711	2054	20.818	73.2274	120.754	1803	18.1262	67.0294	99.7954	2219	22.3158	77.4533	135.989	2288	23.9467	80.7984	148.155	2350	22.911	75.583	141.792	2112	23.4884	80.5964	138.052
1559	Ly6e	15	74955051..74959905	ENSMUSG00000022587	-1.36724	-0.451268	3.27768e-07	8.67713e-06	2758	38.3955	142.799	146.124	2480	40.4738	145.399	156.254	3233	48.3981	170.24	190.068	2648	39.3199	145.402	146.566	3467	51.4982	178.739	212.472	3537	54.6773	184.487	229.031	4071	58.6219	193.393	245.631	2852	46.848	160.751	186.423
552	Serp1	3	complement(58519817..58525892)	ENSMUSG00000027808	-1.36733	-0.451362	1.85074e-13	1.38304e-11	1997	22.815	84.8525	105.805	1806	24.1878	86.8929	113.788	1775	21.806	76.7026	104.352	1789	21.8002	80.6155	99.0205	2210	26.9393	93.5005	135.438	2189	27.7699	93.6983	141.744	2466	29.1413	96.1365	148.791	2327	31.3685	107.636	152.106
1616	Tmem109	19	complement(10870660..10882001)	ENSMUSG00000034659	-1.36749	-0.451535	4.57811e-07	1.17001e-05	1707	23.6764	88.0563	90.4399	1462	23.772	85.3993	92.1144	1955	29.1585	102.565	114.934	1772	26.2153	96.942	98.0796	2123	31.4184	109.046	130.106	2141	32.975	111.261	138.636	2433	34.9058	115.154	146.799	1917	31.3733	107.652	125.306
2088	Tbrg4	11	complement(6615598..6626067)	ENSMUSG00000000384	-1.36784	-0.451903	6.2084e-06	0.000122816	392	5.58717	20.7795	20.7689	315	5.26323	18.9078	19.8468	371	5.68611	20.0009	21.8111	409	6.2178	22.993	22.638	443	6.73691	23.3824	27.1488	468	7.40691	24.9916	30.3044	501	7.38611	24.3667	30.2287	441	7.41651	25.4485	28.8262
505	Sec13	6	complement(113728062..113740743)	ENSMUSG00000030298	-1.36884	-0.452953	3.38618e-14	2.76549e-12	3318	54.896	204.167	175.793	2593	50.2925	180.672	163.374	3003	53.4264	187.927	176.546	2980	52.5883	194.467	164.942	3780	66.728	231.598	231.653	3599	66.1199	223.095	233.046	4058	69.4463	229.102	244.847	3400	66.3741	227.752	222.243
2105	Pycr2	1	180904293..180908088	ENSMUSG00000026520	-1.36894	-0.453061	6.87966e-06	0.000134996	359	6.39343	23.7781	19.0205	285	5.95005	21.3751	17.9566	367	7.02815	24.7215	21.5759	393	7.46518	27.6056	21.7524	416	7.90468	27.4354	25.4941	436	8.62207	29.0917	28.2323	489	9.00785	29.7167	29.5047	410	8.61546	29.5625	26.7999
2832	Bves	10	45335772..45372479	ENSMUSG00000071317	-1.36908	-0.453208	0.000102277	0.00149192	151	1.7255	6.41738	8.00025	160	2.14335	7.69982	10.0809	153	1.88003	6.61299	8.99486	147	1.79169	6.62552	8.1364	190	2.31655	8.04024	11.644	182	2.30937	7.79204	11.785	198	2.34032	7.72066	11.9467	193	2.60225	8.92919	12.6156
1833	Mrpl12	11	120484613..120489065	ENSMUSG00000039640	-1.36924	-0.45337	1.72611e-06	3.88941e-05	610	20.9753	78.0104	32.3189	556	22.4125	80.5152	35.0312	693	25.6241	90.1325	40.7414	620	22.7394	84.0885	34.3168	750	27.5164	95.5035	45.963	770	29.4005	99.2003	49.8598	854	30.3745	100.205	51.5276	726	29.4558	101.073	47.4554
517	Hyou1	9	44379490..44392369	ENSMUSG00000032115	-1.36927	-0.453408	4.92939e-14	3.93257e-12	2707	19.7237	73.3553	143.422	2344	20.0213	71.9252	147.685	2685	21.0368	73.9968	157.851	2408	18.7139	69.2025	133.282	3217	25.0093	86.8019	197.151	3191	25.8174	87.1103	206.627	3296	24.8404	81.9481	198.87	2973	25.5593	87.7026	194.332
1870	Gas2l1	11	complement(5054132..5065327)	ENSMUSG00000034201	-1.36961	-0.453761	2.12697e-06	4.69786e-05	539	4.65475	17.3117	28.5572	429	4.34311	15.6023	27.0295	634	5.88753	20.7094	37.2728	624	5.74778	21.2549	34.5382	597	5.5009	19.0924	36.5865	752	7.21127	24.3315	48.6942	817	7.29798	24.0759	49.2952	611	6.22593	21.3632	39.9383
1489	Rpl28	7	4792874..4795066	ENSMUSG00000030432	-1.36977	-0.453931	1.88531e-07	5.22888e-06	7709	220.708	820.846	408.436	6892	231.314	830.977	434.236	9346	287.727	1012.08	549.451	7616	232.571	860.028	421.543	9462	289.038	1003.19	579.869	10184	323.761	1092.4	659.444	11711	346.806	1144.11	706.605	8235	278.188	954.556	538.285
2157	Mrpl52	14	54426909..54429756	ENSMUSG00000010406	-1.37024	-0.454431	8.93227e-06	0.00017105	307	14.5829	54.2361	16.2654	306	17.0398	61.2141	19.2798	331	16.9071	59.4708	19.4595	305	15.453	57.1441	16.8816	350	17.7389	61.5677	21.4494	412	21.7315	73.3241	26.6782	454	22.3067	73.5893	27.3929	349	19.5608	67.1197	22.8126
2194	Eef2	10	81176631..81182498	ENSMUSG00000034994	-1.37027	-0.454456	1.0566e-05	0.000198925	77230	1223.95	4552.05	4091.78	65999	1226.17	4404.92	4158.32	96420	1643.16	5779.81	5668.52	81346	1375.06	5084.86	4502.47	96335	1628.97	5653.79	5903.79	101540	1786.9	6029.16	6575.02	118160	1936.96	6389.98	7129.4	86185	1611.62	5530.02	5633.53
1460	Ybx1	4	complement(119277981..119294604)	ENSMUSG00000028639	-1.37048	-0.45468	1.60019e-07	4.52619e-06	16860	350.916	1305.11	893.272	15630	381.365	1370.02	984.78	19357	433.231	1523.89	1138	15092	335.043	1238.96	835.337	20345	451.809	1568.13	1246.82	20975	484.767	1635.65	1358.19	24941	536.948	1771.38	1504.86	17872	438.908	1506.04	1168.21
1872	Arhgdib	6	complement(136923655..136941899)	ENSMUSG00000030220	-1.37102	-0.455254	2.16797e-06	4.78331e-05	511	15.7698	58.6501	27.0737	516	18.6677	67.0622	32.511	585	19.4131	68.2857	34.3921	508	16.7215	61.8349	28.1176	663	21.8308	75.7699	40.6313	668	22.8911	77.2367	43.255	739	23.5896	77.8218	44.5889	591	21.5202	73.8431	38.631
572	Ppa1	10	61648552..61674168	ENSMUSG00000020089	-1.37103	-0.455264	3.74922e-13	2.70396e-11	1484	26.9385	100.189	78.6249	1350	28.7283	103.204	85.0578	1423	27.7767	97.7045	83.658	1288	24.9381	92.2193	71.2904	1755	33.9914	117.977	107.553	1763	35.5368	119.905	114.16	1957	36.7455	121.223	118.079	1481	31.7213	108.846	96.8064
3044	Pard6a	8	105701148..105703496	ENSMUSG00000005699	-1.37128	-0.455528	0.000192122	0.00260737	132	4.39547	16.3474	6.99359	125	4.87952	17.5293	7.87572	117	4.18941	14.7362	6.87842	129	4.58172	16.9429	7.14011	173	6.14651	21.3332	10.6021	145	5.36148	18.0902	9.38918	164	5.64869	18.6349	9.89524	147	5.77569	19.8183	9.60874
2446	Ppp1r3c	19	complement(36731737..36736653)	ENSMUSG00000067279	-1.37132	-0.455565	2.77258e-05	0.000468235	242	4.68861	17.4376	12.8216	189	4.29266	15.4211	11.9081	223	4.64589	16.3419	13.1102	210	4.33966	16.0477	11.6234	303	6.26358	21.7395	18.569	251	5.39993	18.2199	16.253	274	5.491	18.1147	16.5323	252	5.76082	19.7673	16.4721
1683	Tmem250-ps	2	complement(26136814..26140521)	ENSMUSG00000087679	-1.3714	-0.455646	7.52863e-07	1.84751e-05	876	18.5851	69.1209	46.412	850	21.1405	75.9458	53.5549	1073	24.4792	86.1053	63.0816	900	20.3663	75.3129	49.8147	1199	27.1414	94.2018	73.4795	1152	27.1393	91.5707	74.5954	1304	28.6161	94.4042	78.6792	994	24.883	85.3818	64.9734
498	Atp11a	8	12757014..12868728	ENSMUSG00000031441	-1.37162	-0.455876	2.69784e-14	2.23423e-12	3103	14.6604	54.5241	164.402	2463	13.6415	49.0062	155.183	2688	13.6561	48.0354	158.027	2991	15.0726	55.7372	165.551	3641	18.3542	63.7034	223.135	3500	18.3619	61.9547	226.635	3480	17.0065	56.1041	209.972	3411	19.0152	65.2473	222.962
1896	Rtl8a	X	complement(53642488..53643682)	ENSMUSG00000067925	-1.37172	-0.455986	2.43389e-06	5.30207e-05	443	19.5287	72.6302	23.4709	408	21.0846	75.745	25.7063	580	27.4937	96.7091	34.0981	555	26.0958	96.5003	30.7191	577	27.1392	94.1943	35.3608	657	32.1604	108.512	42.5427	717	32.6935	107.855	43.2615	538	27.9838	96.0219	35.1667
593	Sept5	16	complement(18620502..18629954)	ENSMUSG00000072214	-1.37233	-0.456626	6.39933e-13	4.45206e-11	1176	15.8239	58.8515	62.3066	1043	16.4523	59.1036	65.715	1350	19.5333	68.7083	79.3664	1240	17.7965	65.8102	68.6336	1573	22.5832	78.3815	96.3997	1474	22.0236	74.3099	95.4459	1656	23.0483	76.0359	99.9178	1329	21.1002	72.4017	86.8708
1918	Lmf1	17	25579174..25662826	ENSMUSG00000002279	-1.3724	-0.456702	2.75317e-06	5.93166e-05	428	1.67372	6.2248	22.6762	436	1.99876	7.18039	27.4705	524	2.20346	7.75066	30.8059	465	1.93954	7.17227	25.7376	563	2.34908	8.15314	34.5029	570	2.47513	8.35134	36.9092	683	2.76268	9.11404	41.2101	514	2.37168	8.13803	33.5979
571	Ube2m	7	complement(13035120..13038275)	ENSMUSG00000005575	-1.37295	-0.457281	3.62377e-13	2.61805e-11	1346	30.0831	111.884	71.3135	1178	30.8645	110.879	74.2208	1465	35.2088	123.847	86.1272	1323	31.5389	116.628	73.2276	1719	40.9926	142.276	105.347	1672	41.4954	140.01	108.267	1819	42.0517	138.728	109.753	1454	38.344	131.571	95.0415
2349	Mrpl53	6	83109040..83109939	ENSMUSG00000030037	-1.37305	-0.457388	1.83468e-05	0.00032263	230	15.3369	57.0404	12.1858	197	15.3997	55.3224	12.4121	250	17.9261	63.0551	14.6975	278	19.7726	73.1175	15.3872	264	18.783	65.1919	16.179	310	22.954	77.449	20.0734	323	22.2785	73.4963	19.4888	297	23.368	80.1835	19.4136
2040	Stx8	11	67966193..68207148	ENSMUSG00000020903	-1.37341	-0.457758	5.10569e-06	0.000103377	350	2.58339	9.60802	18.5436	345	2.98523	10.7242	21.737	398	3.15894	11.1115	23.3984	343	2.70038	9.98578	18.9849	441	3.47306	12.0542	27.0262	414	3.39319	11.4489	26.8077	528	4.03115	13.2987	31.8578	422	3.67527	12.6111	27.5843
1813	Cisd1	10	complement(71330480..71344954)	ENSMUSG00000037710	-1.37382	-0.458189	1.56228e-06	3.55906e-05	562	27.3114	101.575	29.7757	521	29.6812	106.628	32.826	630	32.9219	115.803	37.0376	586	30.3748	112.324	32.4349	680	35.2589	122.376	41.6731	716	38.6373	130.366	46.3631	828	41.6209	137.307	49.9589	662	37.9596	130.252	43.272
3426	Bend6	1	complement(33852052..33907816)	ENSMUSG00000042182	-1.37385	-0.458221	0.000519664	0.00626549	115	1.77085	6.58607	6.0929	113	2.03985	7.32803	7.11965	89	1.4737	5.18375	5.2323	89	1.46178	5.40556	4.92612	127	2.0866	7.24214	7.78306	114	1.94928	6.57707	7.38184	146	2.32547	7.67167	8.80918	122	2.21666	7.60611	7.9746
1446	Rps16	7	28350652..28353155	ENSMUSG00000037563	-1.37423	-0.458626	1.44349e-07	4.12246e-06	7009	291.649	1084.69	371.349	6088	296.971	1066.85	383.579	8212	367.442	1292.48	482.783	7087	314.539	1163.14	392.263	8203	364.19	1264.02	502.712	9153	422.915	1426.96	592.684	10540	453.646	1496.57	635.95	7780	381.978	1310.7	508.544
1451	Rpl18	7	45715457..45720836	ENSMUSG00000059070	-1.37505	-0.459482	1.49214e-07	4.24673e-06	5215	67.9498	252.716	276.3	4273	65.2684	234.472	269.224	6139	86.0136	302.553	360.911	5434	75.5199	279.267	300.77	6185	85.9855	298.437	379.041	6871	99.4122	335.426	444.918	7756	104.531	344.845	467.972	5630	86.5561	297.003	368.008
722	Mylk	16	34745210..35002420	ENSMUSG00000022836	-1.37529	-0.459738	2.25669e-11	1.28987e-09	696	3.25531	12.107	36.8753	590	3.23498	11.6214	37.1734	620	3.11825	10.9684	36.4497	639	3.18781	11.7883	35.3684	847	4.22687	14.6705	51.9075	743	3.85885	13.0201	48.1115	768	3.7155	12.2574	46.3387	831	4.58606	15.7363	54.3188
1434	Rps10	17	complement(27630418..27636669)	ENSMUSG00000052146	-1.37544	-0.459897	1.32335e-07	3.81096e-06	7296	166.312	618.538	386.555	6696	178.932	642.802	421.887	8102	198.594	698.553	476.316	7145	173.719	642.4	395.473	8773	213.372	740.568	537.644	9305	235.527	794.689	602.527	10553	248.821	820.855	636.735	8169	219.716	753.919	533.971
1804	Acbd6	1	155558120..155691330	ENSMUSG00000033701	-1.37557	-0.460027	1.47946e-06	3.38718e-05	585	4.77564	17.7613	30.9943	490	4.6893	16.846	30.8728	667	5.85514	20.5955	39.2129	512	4.45814	16.4859	28.339	709	6.17552	21.4339	43.4503	716	6.49045	21.8994	46.3631	805	6.79743	22.4246	48.5711	605	5.82756	19.9963	39.5462
1657	Yif1a	19	5088538..5092879	ENSMUSG00000024875	-1.37572	-0.460182	6.03578e-07	1.50507e-05	911	32.1437	119.547	48.2664	832	34.4142	123.63	52.4208	986	37.4102	131.59	57.9669	893	33.6076	124.278	49.4272	1093	41.1481	142.816	66.9834	1119	43.8423	147.928	72.4586	1350	49.2702	162.541	81.4547	997	41.5077	142.427	65.1695
1469	Chp1	2	119547697..119587027	ENSMUSG00000014077	-1.37638	-0.460875	1.68088e-07	4.72534e-06	3392	51.0681	189.93	179.714	3040	53.6542	192.749	191.537	3489	56.4846	198.685	205.118	3009	48.3197	178.682	166.547	4256	68.3671	237.287	260.825	3840	64.1964	216.605	248.651	4533	70.5914	232.88	273.507	3660	65.0175	223.097	239.238
513	Carhsp1	16	complement(8658580..8672155)	ENSMUSG00000008393	-1.37649	-0.460995	4.00791e-14	3.22231e-12	2060	37.9702	141.217	109.142	1830	39.5424	142.053	115.301	2119	41.9993	147.732	124.576	2038	40.0671	148.165	112.803	2594	51.0149	177.062	158.971	2389	48.8965	164.981	154.695	2619	49.9325	164.727	158.022	2504	54.4584	186.865	163.675
1688	Ap2s1	7	16738410..16749294	ENSMUSG00000008036	-1.37715	-0.461681	7.67231e-07	1.8772e-05	704	25.1943	93.7015	37.2992	632	26.5145	95.2513	39.8196	885	34.0572	119.796	52.0291	770	29.392	108.689	42.6192	849	32.4182	112.517	52.0301	978	38.8646	131.133	63.3284	1062	39.3122	129.69	64.0777	873	36.8637	126.492	57.0641
1402	Rpl8	15	76904078..76906314	ENSMUSG00000003970	-1.37716	-0.461695	1.04115e-07	3.06668e-06	15036	582.842	2167.68	796.634	12743	579.063	2080.24	802.882	17919	746.909	2627.25	1053.46	14797	611.787	2262.34	819.009	18320	757.696	2629.8	1122.72	19370	833.746	2813.14	1254.27	22395	897.929	2962.25	1351.24	16112	736.924	2528.63	1053.17
2514	Fbxo31	8	complement(121549440..121578806)	ENSMUSG00000052934	-1.3773	-0.461845	3.68922e-05	0.000606191	193	1.85462	6.89763	10.2255	171	1.92633	6.9202	10.774	187	1.93231	6.79688	10.9937	189	1.93717	7.16352	10.4611	218	2.23515	7.75772	13.3599	236	2.51824	8.49677	15.2817	244	2.42528	8.00094	14.7222	231	2.61918	8.98729	15.0994
2350	Ppp1r3b	8	35375739..35388139	ENSMUSG00000046794	-1.37798	-0.462557	1.83889e-05	0.000323234	207	1.75427	6.52441	10.9672	241	2.39431	8.60137	15.1844	245	2.23269	7.85348	14.4035	195	1.76266	6.51819	10.7932	294	2.65843	9.22684	18.0175	246	2.31498	7.81097	15.9292	319	2.79634	9.22507	19.2474	265	2.64989	9.09265	17.3219
1494	Selenon	4	complement(134537892..134552166)	ENSMUSG00000050989	-1.37826	-0.462846	1.91011e-07	5.27995e-06	2274	33.1009	123.107	120.481	1922	32.7973	117.822	121.097	2423	37.9261	133.405	142.448	2145	33.3031	123.152	118.725	2783	43.2229	150.017	170.553	2666	43.0918	145.396	172.631	3171	47.7439	157.506	191.328	2421	41.5814	142.68	158.25
1418	Surf4	2	complement(26920040..26933928)	ENSMUSG00000014867	-1.37833	-0.462919	1.14619e-07	3.338e-06	6416	103.014	383.124	339.931	5618	105.742	379.872	353.966	6520	112.568	395.957	383.31	6069	103.934	384.339	335.917	7840	134.307	466.151	480.466	7463	133.055	448.94	483.252	8474	140.732	464.272	511.294	7226	136.894	469.729	472.331
2233	Cib1	7	complement(80227147..80232813)	ENSMUSG00000030538	-1.37939	-0.464027	1.23982e-05	0.000229345	240	5.48978	20.4173	12.7156	219	5.87251	21.0966	13.7983	265	6.51816	22.9276	15.5793	260	6.34344	23.4576	14.3909	334	8.15158	28.2924	20.4688	298	7.56913	25.539	19.2964	328	7.76051	25.6018	19.7905	278	7.50315	25.7458	18.1716
1790	Mrpl4	9	21002738..21008839	ENSMUSG00000003299	-1.3796	-0.464246	1.32383e-06	3.05387e-05	547	11.0109	40.9511	28.981	460	10.8549	38.9956	28.9826	575	12.4462	43.7795	33.8042	565	12.1308	44.8589	31.2726	644	13.8316	48.0064	39.4669	687	15.3559	51.8124	44.4853	771	16.0532	52.9591	46.5197	600	14.2508	48.8994	39.2193
1739	Ndufa2	18	complement(36742332..36744557)	ENSMUSG00000014294	-1.38105	-0.465762	1.02194e-06	2.42711e-05	548	50.4687	187.701	29.034	478	51.6066	185.393	30.1167	643	63.6778	223.987	37.8019	654	64.2432	237.566	36.1987	703	69.0794	239.76	43.0826	750	76.6988	258.789	48.5647	821	78.2091	258.01	49.5365	653	70.9594	243.485	42.6837
548	Atg9a	1	complement(75180860..75192196)	ENSMUSG00000033124	-1.38145	-0.466187	1.66422e-13	1.25272e-11	1307	11.9492	44.441	69.2472	1076	11.5322	41.4286	67.7942	1313	12.9082	45.4045	77.1912	1326	12.9305	47.8161	73.3936	1558	15.1979	52.7486	95.4804	1587	16.1112	54.3607	102.763	1791	16.9368	55.8744	108.063	1392	15.0162	51.5255	90.9888
1529	Cox5b	1	36691449..36693681	ENSMUSG00000061518	-1.38268	-0.46747	2.49119e-07	6.72866e-06	1154	38.306	142.466	61.141	1177	45.8008	164.536	74.1578	1358	48.4726	170.502	79.8367	1342	47.514	175.703	74.2792	1515	53.6568	186.231	92.8452	1622	59.7857	201.723	105.029	1731	59.4334	196.07	104.443	1494	58.5149	200.784	97.6561
519	Sec61g	11	complement(16500530..16508484)	ENSMUSG00000078974	-1.38324	-0.468048	4.9627e-14	3.94391e-12	1562	33.3947	124.2	82.7575	1428	35.79	128.573	89.9722	1601	36.8065	129.467	94.1227	1548	35.3001	130.537	85.6813	1918	43.7519	151.853	117.543	1819	43.1833	145.704	117.786	2100	46.4396	153.204	126.707	1915	48.3082	165.762	125.175
2901	Chpf	1	complement(75474569..75479307)	ENSMUSG00000032997	-1.38339	-0.468206	0.000130037	0.00185176	1419	19.3858	72.0986	75.1811	1119	17.9212	64.3806	70.5034	2042	29.998	105.518	120.049	1767	25.7481	95.2145	97.8028	1846	26.9082	93.3923	113.13	2156	32.7066	110.355	139.607	2228	31.4839	103.865	134.43	1771	28.5479	97.9574	115.762
2376	Polr2f	15	79141009..79151774	ENSMUSG00000033020	-1.38365	-0.468474	2.16885e-05	0.000377062	450	9.13509	33.9748	23.8418	419	9.97127	35.8211	26.3994	608	13.2721	46.6846	35.7443	536	11.6057	42.9171	29.6674	571	12.3677	42.9255	34.9931	675	15.2156	51.339	43.7083	749	15.7273	51.8841	45.1923	552	13.2219	45.3688	36.0818
852	Spr	6	complement(85130176..85137766)	ENSMUSG00000033735	-1.3842	-0.46905	2.45798e-10	1.19024e-08	424	6.30068	23.4332	22.4643	362	6.30618	22.6545	22.8081	453	7.23861	25.4618	26.6318	429	6.79965	25.1446	23.745	505	8.0069	27.7902	30.9484	519	8.56396	28.8956	33.6068	576	8.85353	29.2076	34.754	505	8.85458	30.383	33.0096
525	Pik3r2	8	complement(70768176..70776713)	ENSMUSG00000031834	-1.3844	-0.469263	6.23945e-14	4.8927e-12	1482	18.695	69.5295	78.519	1150	17.0063	61.0941	72.4566	1574	21.351	75.102	92.5353	1468	19.752	73.0414	81.2533	1764	23.7425	82.4052	108.105	1786	25.0175	84.4116	115.649	1901	24.8046	81.8299	114.7	1702	25.3333	86.927	111.252
1985	Mrps34	17	24895116..24897502	ENSMUSG00000038880	-1.38459	-0.469457	3.75362e-06	7.81059e-05	350	8.93297	33.2231	18.5436	287	8.58709	30.8485	18.0827	338	9.27642	32.6298	19.871	344	9.36471	34.63	19.0403	413	11.2468	39.0352	25.3103	397	11.2513	37.9631	25.7069	493	13.0151	42.9366	29.7461	363	10.9318	37.5105	23.7277
2019	Ndufb6	4	complement(40270591..40279421)	ENSMUSG00000071014	-1.38471	-0.469579	4.50429e-06	9.21484e-05	288	23.0221	85.6227	15.2587	322	30.1748	108.401	20.2879	305	26.2173	92.2192	17.9309	322	27.4547	101.525	17.8226	365	31.1313	108.05	22.3686	399	35.4169	119.5	25.8364	442	36.5466	120.567	26.6689	361	34.0498	116.836	23.597
1730	Itgb1bp1	12	complement(21240825..21286284)	ENSMUSG00000062352	-1.38473	-0.469606	9.60946e-07	2.29411e-05	575	8.56388	31.8504	30.4645	517	9.0267	32.4278	32.574	563	9.01668	31.7161	33.0987	521	8.27653	30.606	28.8372	698	11.092	38.4979	42.7762	673	11.1302	37.5544	43.5788	792	12.2011	40.2513	47.7868	591	10.3859	35.6376	38.631
1677	Tesk1	4	43441939..43448064	ENSMUSG00000028458	-1.38483	-0.469709	7.02155e-07	1.72923e-05	598	7.10466	26.4233	31.6831	496	6.90812	24.8169	31.2509	769	9.82435	34.5571	45.2094	637	8.07215	29.8502	35.2577	743	9.41851	32.6896	45.534	800	10.554	35.6103	51.8024	888	10.9126	36.0004	53.5791	729	10.2194	35.0661	47.6515
653	Ndufb5	3	32736990..32751566	ENSMUSG00000027673	-1.38531	-0.470213	4.55946e-12	2.88104e-10	722	7.61447	28.3194	38.2528	632	7.81367	28.0701	39.8196	704	7.98382	28.0831	41.3881	674	7.58176	28.0368	37.3057	870	9.78978	33.9782	53.317	809	9.47407	31.9664	52.3852	953	10.396	34.2963	57.501	821	10.2165	35.0561	53.6651
797	Scly	1	91298338..91321075	ENSMUSG00000026307	-1.38533	-0.470225	9.10496e-11	4.71507e-09	505	5.84808	21.7499	26.7558	410	5.56598	19.9954	25.8324	466	5.80288	20.4116	27.3961	476	5.87945	21.7417	26.3464	573	7.07991	24.5728	35.1157	575	7.39393	24.9478	37.233	657	7.86973	25.9621	39.6413	540	7.37855	25.3182	35.2974
1336	Rps20	4	complement(3831334..3835665)	ENSMUSG00000028234	-1.38537	-0.470274	6.3193e-08	1.95322e-06	10572	136.501	507.667	560.123	9673	146.411	525.972	609.455	12496	173.494	610.264	734.639	10536	145.098	536.561	583.164	13142	181.047	628.374	805.394	13633	195.459	659.496	882.777	15816	211.226	696.83	954.287	12290	187.234	642.462	803.343
1461	Rnf187	11	complement(58932288..58938916)	ENSMUSG00000020496	-1.38538	-0.470285	1.60472e-07	4.53591e-06	1678	45.3542	168.679	88.9034	1463	46.356	166.531	92.1774	1770	51.444	180.954	104.058	1488	42.898	158.633	82.3603	1983	57.1874	198.485	121.526	2001	60.0563	202.636	129.571	2379	66.5109	219.418	143.541	1749	55.779	191.396	114.324
1744	Mpc1	17	8282904..8297661	ENSMUSG00000023861	-1.38553	-0.47044	1.04486e-06	2.47444e-05	531	13.4354	49.9684	28.1333	464	13.7629	49.4423	29.2347	510	13.876	48.8086	29.9829	559	15.0861	55.7872	30.9405	689	18.6006	64.5587	42.2247	647	18.178	61.3345	41.8952	700	18.3201	60.4376	42.2358	572	17.0769	58.5964	37.3891
1319	Rpl18a	8	complement(70894722..70897412)	ENSMUSG00000045128	-1.3865	-0.471443	5.69834e-08	1.78397e-06	12119	367.117	1365.37	642.086	10706	380.191	1365.81	674.54	15357	500.242	1759.6	902.837	13571	438.488	1621.5	751.15	15339	495.777	1720.74	940.035	16569	557.34	1880.52	1072.89	19288	604.363	1993.78	1163.78	14411	515.095	1767.46	941.983
799	Slc35a2	X	7884028..7894492	ENSMUSG00000031156	-1.38693	-0.471898	9.25577e-11	4.78119e-09	477	5.31357	19.762	25.2723	385	5.02765	18.0615	24.2572	448	5.36639	18.8763	26.3379	509	6.04775	22.3641	28.173	596	7.0838	24.5863	36.5252	561	6.93932	23.4139	36.3264	584	6.72905	22.199	35.2367	557	7.32114	25.1213	36.4086
447	Emilin2	17	complement(71252172..71311978)	ENSMUSG00000024053	-1.38724	-0.472219	2.55351e-15	2.35544e-13	3099	29.6553	110.292	164.19	2758	30.9393	111.147	173.77	3124	32.146	113.073	183.66	2994	30.5591	113.005	165.717	3979	40.6262	141.005	243.849	3613	38.3914	129.536	233.953	3923	38.8303	128.101	236.701	3649	41.2012	141.375	238.519
1302	P4hb	11	complement(120560298..120573253)	ENSMUSG00000025130	-1.38737	-0.472352	5.03188e-08	1.59587e-06	23805	438.317	1630.17	1261.23	21800	470.557	1690.44	1373.53	25345	501.82	1765.15	1490.03	22783	447.444	1654.61	1261.03	30199	593.286	2059.17	1850.71	28846	589.782	1989.98	1867.86	32289	614.96	2028.74	1948.22	27613	599.914	2058.5	1804.94
1419	Ap2a1	7	complement(44900373..44929496)	ENSMUSG00000060279	-1.38784	-0.472836	1.15765e-07	3.36706e-06	1856	22.7377	84.5651	98.3341	1588	22.8063	81.9301	100.053	2147	28.2837	99.488	126.222	2068	27.0226	99.9276	114.463	2402	31.3974	108.974	147.204	2431	33.0704	111.583	157.415	2765	35.0378	115.589	166.831	2109	30.486	104.608	137.856
2354	Med29	7	complement(28386146..28392708)	ENSMUSG00000003444	-1.38817	-0.473179	1.89102e-05	0.000331833	205	8.43029	31.3535	10.8613	190	9.15964	32.9053	11.9711	208	9.19788	32.3535	12.2283	179	7.85145	29.034	9.90759	229	10.0479	34.8741	14.034	268	12.238	41.2921	17.3538	259	11.0169	36.3447	15.6272	234	11.3543	38.9603	15.2955
1454	Epn1	7	5080235..5098178	ENSMUSG00000035203	-1.38906	-0.474114	1.54841e-07	4.39779e-06	1322	24.7835	92.1737	70.0419	1183	25.9987	93.3985	74.5358	1531	30.8633	108.562	90.0074	1331	26.6144	98.4181	73.6704	1635	32.704	113.508	100.199	1851	38.5322	130.011	119.858	2029	39.3447	129.797	122.423	1310	28.9773	99.4308	85.6289
1432	Kctd17	15	78428564..78439303	ENSMUSG00000033287	-1.38919	-0.474246	1.29956e-07	3.74768e-06	1558	32.2998	120.128	82.5456	1315	31.9591	114.811	82.8526	1783	39.7484	139.815	104.822	1568	34.6727	128.217	86.7883	1858	41.0989	142.645	113.866	2078	47.837	161.407	134.557	2247	48.1846	158.96	135.577	1712	41.8786	143.699	111.906
2107	Metrn	17	complement(25794571..25797136)	ENSMUSG00000002274	-1.3896	-0.474666	6.94322e-06	0.00013617	245	9.00025	33.4733	12.9805	209	9.00059	32.334	13.1682	286	11.2977	39.7396	16.8139	274	10.7361	39.7013	15.1658	326	12.7778	44.3491	19.9786	313	12.7679	43.08	20.2677	349	13.2613	43.7488	21.0576	297	12.8736	44.1736	19.4136
665	Dusp3	11	complement(101971143..101987013)	ENSMUSG00000003518	-1.38971	-0.474784	6.21558e-12	3.85674e-10	643	7.23465	26.9068	34.0673	547	7.21489	25.919	34.4641	665	8.0457	28.3007	39.0953	602	7.22455	26.7158	33.3205	833	10.0001	34.708	51.0495	777	9.70763	32.7545	50.3131	757	8.80998	29.064	45.675	746	9.90377	33.9831	48.7627
469	Uhrf1bp1l	10	89744991..89819871	ENSMUSG00000019951	-1.38973	-0.474809	7.21645e-15	6.3451e-13	2349	13.3994	49.8342	124.454	1780	11.903	42.7607	112.15	1787	10.9613	38.5562	105.058	2009	12.2233	45.2008	111.197	2680	16.3112	56.6128	164.241	2447	15.4996	52.2972	158.451	2512	14.8215	48.896	151.566	2378	16.0054	54.92	155.439
3292	1110046J04Rik	13	33935567..33960181	ENSMUSG00000085457	-1.39084	-0.475953	0.000386821	0.00485435	92	1.38987	5.16913	4.87432	83	1.46994	5.28066	5.22948	83	1.34834	4.74278	4.87956	96	1.54691	5.72035	5.31357	119	1.91816	6.65751	7.29279	101	1.69431	5.71677	6.54005	130	2.03143	6.70165	7.84379	99	1.76472	6.05535	6.47119
2667	mt-Co3	MT	8607..9390	ENSMUSG00000064358	-1.39166	-0.476804	5.86655e-05	0.000908678	35957	2416.05	8985.64	1905.07	38124	3003.01	10788.1	2402.03	39831	2877.92	10123.1	2341.66	29991	2149.42	7948.37	1659.99	43104	3090.23	10725.5	2641.58	44943	3353.28	11314.3	2910.19	57393	3988.9	13159.3	3462.91	38982	3090.59	10604.8	2548.08
1293	Rpl29	9	106429454..106431568	ENSMUSG00000048758	-1.39182	-0.476973	4.64231e-08	1.48256e-06	6123	286.46	1065.39	324.407	4920	269.836	969.367	309.988	7579	381.283	1341.16	445.569	6702	334.435	1236.71	370.953	7484	373.581	1296.62	458.649	8548	444.068	1498.33	553.509	9220	446.172	1471.92	556.306	6899	380.838	1306.78	450.957
1332	Ogdh	11	6291633..6356642	ENSMUSG00000020456	-1.39218	-0.477343	6.13555e-08	1.90211e-06	3133	30.2499	112.504	165.992	2791	31.5907	113.487	175.849	3294	34.1997	120.297	193.654	3209	33.0477	122.208	177.617	4036	41.5782	144.309	247.342	3913	41.9526	141.552	253.378	4348	43.4236	143.254	262.345	3510	39.9876	137.211	229.433
564	Nop53	7	complement(15936183..15946074)	ENSMUSG00000041560	-1.39218	-0.477345	2.61346e-13	1.91153e-11	908	12.4337	46.2429	48.1074	814	13.067	46.9422	51.2867	1031	15.1813	53.4003	60.6124	938	13.7002	50.6622	51.918	1105	16.1447	56.0346	67.7188	1198	18.2162	61.4633	77.5741	1298	18.385	60.6517	78.3172	1091	17.6277	60.4865	71.3138
1338	Atp6v0d1	8	complement(105524465..105566047)	ENSMUSG00000013160	-1.39218	-0.47735	6.526e-08	2.01259e-06	2858	83.9691	312.294	151.422	2500	86.106	309.33	157.514	3078	97.2438	342.055	180.955	2788	87.3692	323.084	154.315	3582	112.288	389.728	219.519	3337	108.868	367.33	216.081	4229	128.519	423.982	255.164	3150	109.2	374.702	205.901
1567	Wdtc1	4	complement(133292459..133353481)	ENSMUSG00000037622	-1.39239	-0.477562	3.34598e-07	8.81841e-06	719	7.89088	29.3474	38.0939	584	7.51355	26.9919	36.7954	861	10.161	35.7412	50.6181	732	8.56871	31.6864	40.516	905	10.5973	36.781	55.462	913	11.1264	37.5414	59.1195	1010	11.4654	37.8243	60.9402	851	11.02	37.8133	55.6261
2949	Cadm4	7	24482023..24504539	ENSMUSG00000054793	-1.39262	-0.477805	0.000150637	0.0021102	127	3.0959	11.5141	6.72868	93	2.65768	9.5475	5.85953	117	3.06693	10.7879	6.87842	105	2.73011	10.0957	5.81171	127	3.30322	11.4648	7.78306	142	3.84377	12.9692	9.19492	157	3.95872	13.0598	9.47288	135	3.88304	13.324	8.82435
676	Cybc1	11	complement(121222588..121229322)	ENSMUSG00000039294	-1.39263	-0.477814	7.57361e-12	4.62303e-10	628	7.85246	29.2045	33.2725	545	7.98875	28.699	34.3381	516	6.93796	24.4042	30.3356	614	8.18884	30.2817	33.9847	754	10.0593	34.9137	46.2081	708	9.83027	33.1683	45.8451	729	9.42858	31.1047	43.9855	731	10.785	37.0068	47.7822
1328	Atp5o_2	16	complement(91925214..91931687)	ENSMUSG00000022956	-1.39322	-0.478422	6.04838e-08	1.88155e-06	2876	81.498	303.104	152.376	2618	86.9689	312.429	164.949	3121	95.1016	334.52	183.483	2738	82.7561	306.025	151.547	3565	107.788	374.108	218.477	3506	110.32	372.232	227.024	4219	123.663	407.963	254.561	3191	106.694	366.103	208.581
579	Arl3	19	complement(46531109..46573085)	ENSMUSG00000025035	-1.39472	-0.479978	4.14335e-13	2.95214e-11	835	53.5121	199.02	44.2398	734	55.144	198.101	46.2462	884	60.9191	214.283	51.9703	842	57.5554	212.835	46.6044	1037	70.9081	246.107	63.5515	1006	71.5895	241.55	65.1415	1165	77.2261	254.768	70.2924	986	74.5586	255.836	64.4504
455	Mfn2	4	complement(147873599..147904704)	ENSMUSG00000029020	-1.39562	-0.480903	4.55191e-15	4.12517e-13	1863	18.8951	70.2737	98.705	1622	19.2851	69.2804	102.195	2034	22.1831	78.029	119.579	1746	18.8881	69.8467	96.6405	2384	25.7984	89.5408	146.101	2220	25.002	84.3591	143.752	2532	26.5627	87.6298	152.773	2131	25.502	87.5059	139.294
1815	Ttc7	17	87282886..87381769	ENSMUSG00000036918	-1.39578	-0.481069	1.57688e-06	3.58835e-05	402	3.35344	12.472	21.2987	301	2.94352	10.5744	18.9647	404	3.62394	12.7472	23.7511	344	3.06077	11.3185	19.0403	449	3.99634	13.8704	27.5165	463	4.28875	14.4707	29.9806	536	4.62489	15.2574	32.3405	399	3.92729	13.4758	26.0809
1597	Pold2	11	complement(5872180..5878292)	ENSMUSG00000020471	-1.39625	-0.481556	3.99961e-07	1.03432e-05	548	15.2258	56.627	29.034	526	17.1325	61.5473	33.141	678	20.2565	71.2522	39.8596	639	18.9369	70.0271	35.3684	663	19.6546	68.2169	40.6313	787	24.2806	81.9252	50.9606	914	26.2675	86.6559	55.1479	689	22.5878	77.5063	45.0369
1278	Nme2	11	complement(93949814..93956259)	ENSMUSG00000020857	-1.39626	-0.48157	4.13375e-08	1.33598e-06	3677	165.415	615.203	194.814	3590	189.326	680.141	226.191	4429	214.251	753.626	260.381	3978	190.877	705.848	220.181	4691	225.163	781.493	287.483	4798	239.677	808.694	310.685	5947	276.727	912.917	358.823	4615	244.967	840.564	301.662
2270	Alg3	16	complement(20605374..20611735)	ENSMUSG00000033809	-1.39638	-0.481695	1.44624e-05	0.00026317	193	6.01601	22.3744	10.2255	151	5.51777	19.8222	9.51387	218	7.30707	25.7026	12.8162	203	6.74924	24.9582	11.236	239	7.94878	27.5885	14.6469	256	8.86088	29.8975	16.5768	291	9.38246	30.9526	17.558	189	6.95133	23.8523	12.3541
662	Gpr180	14	118137158..118163261	ENSMUSG00000022131	-1.3965	-0.481815	5.70677e-12	3.56203e-10	606	17.0259	63.3218	32.1069	520	17.1268	61.5267	32.763	559	16.8882	59.4043	32.8636	581	17.4109	64.3841	32.1582	709	21.2537	73.7669	43.4503	707	22.0568	74.4216	45.7804	754	21.9119	72.287	45.494	714	23.6695	81.2181	46.671
2887	Gramd3	18	56432132..56503792	ENSMUSG00000001700	-1.39696	-0.482293	0.000124853	0.00178654	117	2.36601	8.79954	6.19887	105	2.48917	8.94218	6.6156	108	2.34849	8.26082	6.34931	116	2.50205	9.25238	6.42056	158	3.40909	11.8322	9.68287	132	2.96408	10.0011	8.54739	136	2.84473	9.38472	8.20581	142	3.38824	11.6262	9.28191
1480	Ddah2	17	35059035..35062095	ENSMUSG00000007039	-1.39836	-0.48374	1.7985e-07	5.01844e-06	798	26.3891	98.1451	42.2794	652	25.2758	90.8016	41.0798	907	32.2526	113.448	53.3225	972	34.2844	126.781	53.7999	1043	36.8008	127.728	63.9192	1047	38.4463	129.721	67.7964	1130	38.6521	127.513	68.1806	1018	39.7214	136.297	66.5421
433	Akr1b3	6	complement(34302434..34317478)	ENSMUSG00000001642	-1.39861	-0.483993	1.11022e-15	1.05229e-13	2406	15.1176	56.2246	127.474	2133	15.7113	56.4419	134.391	2624	17.7291	62.3619	154.265	2305	15.4478	57.1246	127.581	3046	20.4206	70.8753	186.671	2963	20.673	69.7528	191.863	3428	22.2792	73.4987	206.835	2675	19.832	68.05	174.853
1213	Rpsa	9	120127689..120132369	ENSMUSG00000032518	-1.39865	-0.484036	2.24116e-08	7.62897e-07	44640	741.827	2758.97	2365.11	40812	795.064	2856.21	2571.39	53433	954.825	3358.59	3141.32	44804	794.151	2936.71	2479.89	56376	999.595	3469.38	3454.94	58564	1080.67	3646.3	3792.19	68877	1183.93	3905.76	4155.82	51456	1008.95	3462.04	3363.45
1231	Rpl13	8	123102350..123105244	ENSMUSG00000000740	-1.39869	-0.484073	2.74261e-08	9.20537e-07	7903	160.432	596.673	418.715	6764	160.968	578.266	426.171	9273	202.421	712.016	545.159	7991	173.025	639.834	442.299	9641	208.821	724.772	590.839	10368	233.712	788.567	671.359	11888	249.621	823.496	717.284	8924	213.754	733.463	583.322
1653	Mrpl43	19	complement(45005014..45006442)	ENSMUSG00000025208	-1.39941	-0.484818	5.91071e-07	1.47678e-05	485	21.0629	78.3362	25.6962	416	21.179	76.0841	26.2104	500	23.3498	82.1327	29.395	504	23.3462	86.3323	27.8962	582	26.9682	93.6006	35.6673	586	28.2592	95.3494	37.9452	688	30.9056	101.957	41.5117	575	29.4646	101.103	37.5852
475	Ssr4	X	73787028..73790830	ENSMUSG00000002014	-1.39953	-0.484944	8.21565e-15	7.1326e-13	1426	24.2637	90.2402	75.552	1308	26.0904	93.7278	82.4115	1543	28.2318	99.3052	90.7128	1450	26.3156	97.3129	80.257	1743	31.6436	109.828	106.818	1805	34.1036	115.069	116.879	2104	37.0301	122.162	126.949	1675	33.6284	115.39	109.487
1439	Scamp3	3	89177473..89182765	ENSMUSG00000028049	-1.39954	-0.484958	1.3983e-07	4.01284e-06	843	19.5632	72.7584	44.6636	728	19.8052	71.1487	45.8682	1063	26.5266	93.3071	62.4937	1045	25.8664	95.652	57.8404	1096	27.1378	94.1892	67.1672	1193	30.7424	103.728	77.2503	1333	31.9974	105.559	80.429	1075	29.4358	101.004	70.268
1268	Gorasp2	2	70661576..70712636	ENSMUSG00000014959	-1.4004	-0.485843	3.7873e-08	1.23329e-06	2957	37.5807	139.768	156.667	2431	36.2188	130.113	153.167	3064	41.8733	147.289	180.132	2815	38.1592	141.11	155.809	3550	48.1386	167.078	217.558	3651	51.5241	173.847	236.413	3825	50.2825	165.881	230.788	3359	50.3707	172.839	219.563
1207	Prkar1a	11	109649405..109669656	ENSMUSG00000020612	-1.40114	-0.486604	2.19981e-08	7.51919e-07	11080	135.081	502.386	587.038	9471	135.358	486.265	596.727	10064	131.935	464.081	591.662	10179	132.363	489.468	563.404	13309	173.121	600.866	815.628	12373	167.5	565.16	801.189	13920	175.536	579.089	839.889	12545	180.459	619.216	820.011
490	Cope	8	70302518..70312993	ENSMUSG00000055681	-1.4012	-0.486663	1.75415e-14	1.47638e-12	1241	19.4974	72.5137	65.7504	1004	18.4916	66.4296	63.2578	1259	21.2699	74.8168	74.0165	1290	21.6173	79.9392	71.4011	1495	25.0609	86.981	91.6195	1579	27.5469	92.9458	102.245	1713	27.8377	91.8362	103.357	1336	24.7666	84.9824	87.3284
1661	Egln2	7	complement(27158658..27166802)	ENSMUSG00000058709	-1.40161	-0.487083	6.13729e-07	1.52601e-05	453	8.52271	31.6973	24.0007	330	7.27829	26.1467	20.7919	512	10.3582	36.435	30.1004	506	10.154	37.5488	28.0069	585	11.7432	40.7581	35.8511	536	11.1977	37.7822	34.7076	651	12.6687	41.7939	39.2793	527	11.6989	40.1429	34.4476
1495	Cuta	17	complement(26937973..26939478)	ENSMUSG00000024194	-1.40172	-0.487197	1.92308e-07	5.31226e-06	660	53.5719	199.242	34.968	620	58.9957	211.938	39.0636	809	70.6118	248.377	47.561	801	69.3479	256.443	44.3351	893	77.3385	268.425	54.7266	943	84.9944	286.779	61.0621	1072	90.0037	296.921	64.6811	796	76.2362	261.592	52.031
446	Svil	18	4920540..5119299	ENSMUSG00000024236	-1.40205	-0.487537	2.44249e-15	2.25807e-13	1981	9.75209	36.2695	104.957	1519	8.76611	31.4916	95.7057	1631	8.63382	30.3694	95.8863	1765	9.26757	34.2708	97.6921	2368	12.4379	43.1692	145.12	2043	11.1678	37.6812	132.29	2180	11.1005	36.6203	131.534	2206	12.8137	43.968	144.196
1783	Agpat5	8	18846277..18891361	ENSMUSG00000031467	-1.40234	-0.48784	1.29987e-06	3.0075e-05	348	1.70011	6.32297	18.4377	348	1.99303	7.15981	21.926	368	1.93322	6.8001	21.6347	314	1.6362	6.05053	17.3798	453	2.36128	8.19549	27.7616	438	2.37606	8.01707	28.3618	489	2.47104	8.15191	29.5047	388	2.23658	7.67446	25.3618
503	Medag	5	149411749..149431723	ENSMUSG00000029659	-1.40237	-0.487864	3.21965e-14	2.63992e-12	1126	14.9941	55.7653	59.6575	1042	16.2662	58.435	65.652	999	14.3048	50.3172	58.7311	1052	14.9419	55.2539	58.2278	1408	20.0049	69.4325	86.2878	1302	19.2521	64.9585	84.3084	1353	18.636	61.4797	81.6357	1334	20.9601	71.9209	87.1976
1944	Mpv17l2	8	complement(70758649..70760946)	ENSMUSG00000035559	-1.4027	-0.488209	3.16041e-06	6.71486e-05	246	9.8026	36.4574	13.0335	226	10.5572	37.9261	14.2393	300	12.8547	45.2165	17.637	287	12.1982	45.108	15.8854	319	13.5628	47.0734	19.5496	342	15.1328	51.0594	22.1455	364	15.0031	49.4949	21.9626	330	15.5158	53.24	21.5706
2440	Abtb2	2	103566310..103718423	ENSMUSG00000032724	-1.40293	-0.488443	2.68034e-05	0.000453769	173	1.51085	5.6191	9.16584	113	1.15689	4.15603	7.11965	150	1.40865	4.95492	8.81849	178	1.65808	6.13143	9.85224	180	1.67726	5.8214	11.0311	180	1.74556	5.88969	11.6555	211	1.90604	6.28798	12.7311	212	2.18458	7.49601	13.8575
1948	Snx21	2	164785823..164793816	ENSMUSG00000050373	-1.40305	-0.488563	3.19407e-06	6.77245e-05	240	2.65609	9.87839	12.7156	226	2.93208	10.5333	14.2393	287	3.41545	12.0138	16.8727	298	3.51767	13.0081	16.4942	336	3.96754	13.7705	20.5914	330	4.05537	13.6832	21.3685	386	4.41866	14.5771	23.29	295	3.85219	13.2182	19.2828
3470	Reep6	10	80329953..80336441	ENSMUSG00000035504	-1.40332	-0.488841	0.000574859	0.00684415	92	1.93395	7.19264	4.87432	93	2.29179	8.2331	5.85953	125	2.82555	9.93885	7.34874	102	2.28699	8.45712	5.64567	150	3.36434	11.6769	9.19259	129	3.01115	10.1599	8.35313	144	3.13106	10.3293	8.6885	106	2.62916	9.02154	6.92875
1470	Timm13	10	complement(80899450..80900969)	ENSMUSG00000020219	-1.4039	-0.489438	1.70342e-07	4.78544e-06	684	26.2819	97.7463	36.2395	537	24.1886	86.8957	33.8341	837	34.5829	121.645	49.2072	828	33.9343	125.486	45.8295	868	35.5854	123.509	53.1945	911	38.8691	131.148	58.99	1074	42.6852	140.818	64.8017	839	38.038	130.521	54.8417
[truncated: 671 more rows]

## Sheet: Downregulated by IL-13
	Name	Chromosome	Region	Identifier	group5_vs_group6 - Fold change	group5_vs_group6 - Log fold change	group5_vs_group6 - P-value	group5_vs_group6 - FDR p-value	17-WT_B6_Day_0_S9_R1_001 trimmed (GE) - Total counts	17-WT_B6_Day_0_S9_R1_001 trimmed (GE) - RPKM	17-WT_B6_Day_0_S9_R1_001 trimmed (GE) - TPM	17-WT_B6_Day_0_S9_R1_001 trimmed (GE) - CPM	18-WT_B6_Day_0_S10_R1_001 trimmed (GE) - Total counts	18-WT_B6_Day_0_S10_R1_001 trimmed (GE) - RPKM	18-WT_B6_Day_0_S10_R1_001 trimmed (GE) - TPM	18-WT_B6_Day_0_S10_R1_001 trimmed (GE) - CPM	19-WT_B6_Day_0_S11_R1_001 trimmed (GE) - Total counts	19-WT_B6_Day_0_S11_R1_001 trimmed (GE) - RPKM	19-WT_B6_Day_0_S11_R1_001 trimmed (GE) - TPM	19-WT_B6_Day_0_S11_R1_001 trimmed (GE) - CPM	20-WT_B6_Day_0_S12_R1_001 trimmed (GE) - Total counts	20-WT_B6_Day_0_S12_R1_001 trimmed (GE) - RPKM	20-WT_B6_Day_0_S12_R1_001 trimmed (GE) - TPM	20-WT_B6_Day_0_S12_R1_001 trimmed (GE) - CPM	21-WT_B6_Day_0_IL13_Pre_S13_R1_001 trimmed (GE) - Total counts	21-WT_B6_Day_0_IL13_Pre_S13_R1_001 trimmed (GE) - RPKM	21-WT_B6_Day_0_IL13_Pre_S13_R1_001 trimmed (GE) - TPM	21-WT_B6_Day_0_IL13_Pre_S13_R1_001 trimmed (GE) - CPM	22-WT_B6_Day_0_IL13_Pre_S14_R1_001 trimmed (GE) - Total counts	22-WT_B6_Day_0_IL13_Pre_S14_R1_001 trimmed (GE) - RPKM	22-WT_B6_Day_0_IL13_Pre_S14_R1_001 trimmed (GE) - TPM	22-WT_B6_Day_0_IL13_Pre_S14_R1_001 trimmed (GE) - CPM	23-WT_B6_Day_0_IL13_Pre_S15_R1_001 trimmed (GE) - Total counts	23-WT_B6_Day_0_IL13_Pre_S15_R1_001 trimmed (GE) - RPKM	23-WT_B6_Day_0_IL13_Pre_S15_R1_001 trimmed (GE) - TPM	23-WT_B6_Day_0_IL13_Pre_S15_R1_001 trimmed (GE) - CPM	24-WT_B6_Day_0_IL13_Pre_S16_R1_001 trimmed (GE) - Total counts	24-WT_B6_Day_0_IL13_Pre_S16_R1_001 trimmed (GE) - RPKM	24-WT_B6_Day_0_IL13_Pre_S16_R1_001 trimmed (GE) - TPM	24-WT_B6_Day_0_IL13_Pre_S16_R1_001 trimmed (GE) - CPM
[truncated: 1,797 more rows]

[truncated: 3 more sheets: Functional Annotation Upreg., Functional Annotation Downreg., Themogenesis KEGG mmu04714]
