# Supplementary material for: Preadipocyte IL-13/IL-13Rα1 signaling regulates beige adipogenesis through modulation of PPARγ activity
Source: J Clin Invest. 2025 Apr 8;135(11):e169152. doi: 10.1172/JCI169152 (PMC12126228; doi:10.1172/JCI169152)
Supplement: Supporting data values [file jci-135-169152-s158.xlsx]

## Sheet: Figure 1A
Time	WT						Il13KO
0	37.9	37.7	37.8	37.8	37.8	37.8	37.8	37.5	37.7	37.8	38.1
6	35.8	35.2	35.4	35.6	35.7	35	35.2	35.4	35.4	34.5	35.1
24	36.4	35.6	34.9	36.5	35.7	35.7	35.5	35.3	35.5	35.6	36.1
48	36.5	35.9	36	36.2	36.3	36	35.5	36.1	36.2	35.5	36.2
72	36.7	35.8	36.4	36	35.9	36.6	33.6	34.2	35.5	34.5	35.2

## Sheet: Figure 1D
Time		Control					pIl13ra1KO
0	0:00:00	37.4	38.1	37.8	37.5	38	38	37.7	37.9	37.7	37.6
2	2:00:00	35.9	35.3	36.5	37.7	36.7	35.9	34.7	35.9	36	36.2
24	24:00:00	36.7	36.5	36.5	37.6	37.9	36.4	36.1	36.8	36.6	37.2
48	48:00:00	37.8	37.7	37	37.8	37.5	35.8	35.8	36.3	36.8	37.9
72	72:00:00	37.3	37	37.5	37.7	38	36.1	36.5	36.1	37.1	36.8

## Sheet: Figure 1G
Gene	Il13ra1f/f					pAdIl13ra1KO
Il13ra1	0.763332	0.866062	1.16213	1.10058	0.904512	0.475516	0.752772	0.881664	0.753734
Ucp1	0.806158	0.943618	1.16699	1.14779	1.55261	0.749548	0.532829	0.335345	0.516649
Cox8b	0.878261	1.04688	1.36915	1.18237	1.37539	0.946393	0.951267	0.743939	0.750174
Dio2	0.946818	1.17368	1.14067	1.2224	1.34598	0.718021	0.712269	0.492212	0.668542

## Sheet: Figure 2A
Translation	Mitochondrion	Oxidative phosphorylation	Protein modification	Protein folding	Mitochondrial ETC	Translation initiation	ATP synthesis
48.0305	24.1127	16.2336	6.09167	6.08069	4.75463	4.4207	4.30708

## Sheet: Figure 2E
Timepoints	Rosi										Rosi+IL-13
0 (Basal)	15.0259	14.6508	8.59033	14.9113	6.65946	16.7707	29.2396	35.6966	22.3598	21.6884	22.7584	19.1386	19.2628	23.0988	25.042	23.585	26.1986	18.7362	29.1862	31.0631
	14.5159	14.1561	6.59346	13.4745	6.20281	16.1718	27.4485	33.8846	21.1488	20.9518	21.7705	20.0713	18.7192	22.2236	24.136	22.7952	24.7565	17.9389	28.1148	29.7832
20 min (CL injected)	14.3198	13.7756	6.8572	12.8144	5.74616	16.2422	26.956	32.9786	20.4568	20.2152	21.1485	19.5863	18.5154	21.9572	23.085	22.3286	24.3559	17.9389	27.376	29.1606
	16.0067	16.4394	8.17589	13.6298	5.89838	18.18	31.1203	39.1032	22.4031	22.7932	26.0148	27.9058	28.5375	25.0776	29.0284	25.9184	28.2416	23.8823	31.1074	34.799
	15.8498	15.0694	7.08326	12.6591	5.40368	17.8277	29.5083	37.7986	21.7111	22.0566	21.8802	25.4435	25.7517	22.9466	24.7158	25.344	25.9582	21.6717	29.371	33.104
	15.0652	14.2703	7.42235	12.1931	5.28951	17.6163	27.9411	36.4939	20.3703	20.829	19.9044	23.6527	24.4947	20.9297	22.8676	23.8722	24.1556	20.2583	27.2282	30.8556
	14.4767	14.0419	7.61074	11.9989	5.32757	18.2505	27.2247	35.9503	19.9811	20.2561	19.2824	23.0185	24.053	20.0545	22.1428	23.0824	23.074	20.222	26.3784	30.06
60 min (Oligomycin Injected)	14.6336	13.9658	7.53538	11.9989	5.25146	18.4971	26.956	35.8778	20.0244	20.0106	18.9897	22.7574	23.7473	20.0164	21.7441	22.9029	22.9538	20.1496	26.1937	29.887
	10.6712	9.93211	6.29204	10.4457	3.27265	15.1148	20.4185	25.7668	16.3482	15.1409	14.8551	18.7282	17.2244	14.9552	16.9604	18.9183	18.0666	16.3081	20.689	22.8304
	13.849	13.0145	7.57306	12.5426	4.45232	17.6515	24.7619	33.1598	21.1488	19.4377	18.514	22.4216	21.2332	19.5217	20.6569	24.1594	21.752	20.5845	25.7134	28.3996
80 min (FCCP Injected)	14.869	13.7756	7.4977	12.5814	4.64259	18.4619	25.7022	35.7691	22.3166	20.3379	19.6117	22.9439	23.0678	19.8262	21.418	25.7748	22.7535	21.5992	26.8587	29.5757
	19.93	17.619	6.3674	16.9693	4.60454	25.0856	32.3293	31.529	21.9706	18.7011	24.1122	27.4581	30.7797	24.4307	28.9922	34.2108	27.9211	23.1213	34.2477	40.6795
	19.2238	16.9341	6.3674	15.8821	5.28951	24.8742	30.3591	32.435	20.5001	19.0285	21.6973	26.5254	29.4548	24.5449	27.2164	29.0415	25.9983	22.1428	30.6271	38.2235
120 min (Rotenone+Antimycin A Injected)	18.9492	16.3632	6.21669	15.6102	5.06119	25.0504	29.374	32.1088	19.7649	18.3328	21.185	25.4062	28.7413	23.0227	25.803	28.4312	25.1571	21.4542	29.0015	35.9405
	2.47163	2.13103	2.03455	2.48521	0.761081	5.39059	3.49264	5.65348	3.80592	3.15095	2.81736	4.55147	3.05759	2.85405	2.4281	3.73339	2.68395	2.28313	4.58113	3.90883
	2.94241	2.3213	2.37365	2.91236	1.14162	5.60199	4.38818	6.59572	4.67091	3.15095	3.0003	5.63338	3.43129	3.38681	2.68178	4.23597	3.16466	2.68178	5.02447	5.2579
	2.74625	2.01686	2.14758	2.40755	0.837189	5.46106	4.1643	6.3058	4.36816	2.82358	2.81736	5.14839	3.19348	3.04432	2.21065	3.80519	2.96437	2.57306	4.43335	4.77362

## Sheet: Figure 2F
Translation	Endoplasmic reticulum	Mitochondrion	Oxidative phosphorylation	Ribosome	Protein transport	Proteasome	Membrane
42.3864	30.3127	27.6142	22.2768	21.8565	21.8445	5.79642	4.93558

## Sheet: Figure 2I
Timepoints	Control					IL-13
0 (Basal)	2.72093	5.57143	4.83097	2.48757	2.47765	6.07328	3.02336	11.0692	16.2974	9.05561
	2.64837	4.45714	5.33419	2.95135	2.66118	6.28763	3.43752	10.703	15.5816	9.13171
20 min (Oligomycin injected)	2.79349	5.34857	5.48516	3.07784	2.81412	6.39481	4.10018	10.703	15.5816	9.09366
	0.834419	2.67429	1.56	1.39135	1.16235	2.89374	1.69805	3.7033	4.45976	2.81561
	0.217674	1.96114	2.36516	1.60216	1.37647	3.21527	1.78088	3.86609	4.73506	3.2722
40 min (FCCP Injected)	0.653023	2.40686	2.21419	1.43351	1.37647	3.39389	1.98796	4.55791	5.78118	3.69073
	5.80465	9.13714	7.04516	3.28865	3.15059	10.2531	4.80425	18.1096	31.2734	13.1649
	5.51442	9.36	6.84387	3.33081	3.27294	10.6104	5.17699	17.6212	30.4475	12.3659
60 min (Rotenone+Antimycin A Injected)	5.87721	9.93943	7.44774	3.24649	3.15059	11.1105	5.38407	17.9875	30.6127	12.518
	0.725581	2.85257	1.45935	1.2227	0.978824	1.50046	1.20106	2.40104	1.43153	1.25561
	0	2.36229	0.855484	1.01189	0.825882	1.46473	1.49097	2.19757	1.48659	1.33171
	-0.326512	1.82743	0.754839	0.927568	0.764706	1.10748	1.07681	1.70922	1.32141	1.21756

## Sheet: Figure 2J
Control										IL-13
5.17464	4.90013	4.97341	4.74915	4.54193	4.87091	4.27585	3.28027	9.14938	4.84039	8.50768	7.51798	10.4726	5.97757	5.21008	6.56283	6.19736	5.14647	-0.4002091*	4.3262
5.54364	5.31968	5.66853	5.23474	5.06058	5.24886	4.23856	3.75725	9.79066	5.40142	8.89054	8.60072	10.5005	6.68833	5.50884	7.28587	6.72975	5.46694	0.8444008*	4.50153
5.85018	5.45489	5.98221	5.2894	5.42155	5.33236	4.28629	4.10153	10.2888	5.63808	8.92028	9.03363	10.4283	6.93446	5.67233	7.44501	6.90705	5.80561	1.64330021*	4.96459
1.73963	1.89326	1.89445	2.11007	1.39179	1.68003	1.43537	1.46053	2.91564	1.90232	2.4724	3.26659	4.35803	2.61497	1.77616	2.24521	2.0452	1.80549	0.88778182*	1.84955
2.05418	1.96846	2.13669	1.86729	1.40284	1.86294	1.54	1.45081	2.98034	1.90602	2.62892	4.09235	3.98899	2.63626	1.949	2.32934	2.13608	1.90278	0.83707374*	1.9419
2.00487	1.95171	2.39686	1.94781	1.57646	1.8863	1.49597	1.5014	2.81104	1.81422	2.67125	3.93138	3.65193	2.90152	2.0242	2.46821	2.20131	2.10183	1.27557873*	1.90126
12.2013	8.0373	9.24501	8.1896	8.09758	10.2976	7.78651	7.60487	15.1232	10.1545	15.6729	14.4961	20.4482	8.37487	9.72853	10.0116	11.9324	10.4137	3.1020869*	11.6413
12.0944	7.6121	9.24981	7.45528	7.36795	10.1464	7.37672	6.99309	13.3605	9.74698	15.2672	14.1731	19.0044	8.20851	9.23546	9.58453	11.5404	10.0433	2.32482235*	11.0835
11.3022	7.28096	8.75812	7.00793	6.96423	9.46048	6.87993	6.63204	12.4828	9.29375	14.1343	13.4291	16.1503	7.97895	8.88616	9.27142	10.7407	9.50296	2.17142485*	10.3081
0.662671	1.13243	0.841272	0.636661	0.359627	0.726932	0.82747	0.785488	1.16629	0.710375	0.862447	2.42199	1.9164	1.58569	0.769826	0.990364	0.905988	0.865384	0.78731834*	0.783044
0.822669	1.19291	1.04293	0.379086	0.384868	0.91471	0.70179	0.736228	1.40984	0.731886	1.05725	2.95844	2.06034	1.60805	0.838914	1.12731	0.895837	0.998041	0.51338087*	0.721416
1.1201	1.33389	1.33966	0.787852	0.848136	0.980693	0.83904	0.94944	1.52821	0.892543	1.28374	3.07319	2.13901	1.85721	1.16213	1.23469	0.960114	0.918916	0.80923786*	0.916366

## Sheet: Figure 2K
Ndufs5			Ndufb9			Sdhb
WT	Il13KO		WT	Il13KO		WT	Il13KO
1.50058	0.774081		1.35054	0.635611		1.458	0.61267
1.19719	0.798994		1.30586	0.725237		1.52962	0.634584
0.990986	0.867098		1.01975	0.848977		0.683891	0.588962
1.09188	0.81303		1.21101	0.725895		1.04384	0.670517
0.949066	0.910861		0.952268	0.933411		0.79209098*	0.729028
1.16802			1.42985			1.22291
Cox5a			Pnpla2			Mgll
WT	Il13KO		WT	Il13KO		WT	Il13KO
1.68821	0.666158		1.30083	0.904338		1.55997	0.97153
1.87312	0.608174		0.924757	0.948429		1.09209	1.09633
0.832235	0.750948		1.0102	0.660423		1.03047	0.762652
1.10556	0.945543		1.47232	0.42807		1.54254	0.533243
1.01030357*	0.798989		0.7441239*	0.629649		0.7447032*	0.709129
1.65574			0.851236			0.830489
Lipe
WT	Il13KO
1.51021	1.09019
0.876894	1.143
0.846897	0.406595
1.58114	0.489661
0.76619656*	0.551185
0.642788

## Sheet: Figure 3B
Pparg1
Il13ra1KO	Il13ra1KO+IL-13	Il13ra1RE	Il13ra1RE+IL-13
0.683217	0.76373	0.849894	1.26227
0.789068	0.760989	0.976859	1.40097
0.883276	0.768679	0.898847	0.978237
Abcd2
Il13ra1KO	Il13ra1KO+IL-13	Il13ra1RE	Il13ra1RE+IL-13
0.423907	0.587476	0.637592	0.940799
0.536017	0.452191	0.548948	1.12903
0.708216	0.412905	0.630783	1.21602
Pnpla2
Il13ra1KO	Il13ra1KO+IL-13	Il13ra1RE	Il13ra1RE+IL-13
0.3344	0.335863	0.337238	0.375222
0.300852	0.333783	0.361107	0.429925
0.307423	0.312793	0.319247	0.429538

[truncated: 61 more sheets: Figure 3C, Figure 3D, Figure 3F, Figure 3G, Figure 4A, Figure 4B, Figure 4C, Figure 4D, Figure 4E, Figure 4F, Figure 4G, Figure 4H, Figure 6C, Figure 6D, Figure 6E, Figure 6F, Figure 6G, Figure 6H, S1F, S1G …]
